# Supplementary material for: Evaluating gut microbiota profiles from archived fecal samples
Source: BMC Gastroenterol. 2018 Nov 8;18:171. doi: 10.1186/s12876-018-0896-6 (PMC6225565; doi:10.1186/s12876-018-0896-6)
Supplement: Supplementary file 2 — Table with OTU counts for all samples. (TXT 13318 kb) [file 12876_2018_896_MOESM2_ESM.txt]

label	Group	numOtus	Otu00001	Otu00002	Otu00003	Otu00004	Otu00005	Otu00006	Otu00007	Otu00008	Otu00009	Otu00010	Otu00011	Otu00012	Otu00013	Otu00014	Otu00015	Otu00016	Otu00017	Otu00018	Otu00019	Otu00020	Otu00021	Otu00022	Otu00023	Otu00024	Otu00025	Otu00026	Otu00027	Otu00028	Otu00029	Otu00030	Otu00031	Otu00032	Otu00033	Otu00034	Otu00035	Otu00036	Otu00037	Otu00038	Otu00039	Otu00040	Otu00041	Otu00042	Otu00043	Otu00044	Otu00045	Otu00046	Otu00047	Otu00048	Otu00049	Otu00050	Otu00051	Otu00052	Otu00053	Otu00054	Otu00055	Otu00056	Otu00057	Otu00058	Otu00059	Otu00060	Otu00061	Otu00062	Otu00063	Otu00064	Otu00065	Otu00066	Otu00067	Otu00068	Otu00069	Otu00070	Otu00071	Otu00072	Otu00073	Otu00074	Otu00075	Otu00076	Otu00077	Otu00078	Otu00079	Otu00080	Otu00081	Otu00082	Otu00083	Otu00084	Otu00085	Otu00086	Otu00087	Otu00088	Otu00089	Otu00090	Otu00091	Otu00092	Otu00093	Otu00094	Otu00095	Otu00096	Otu00097	Otu00098	Otu00099	Otu00100	Otu00101	Otu00102	Otu00103	Otu00104	Otu00105	Otu00106	Otu00107	Otu00108	Otu00109	Otu00110	Otu00111	Otu00112	Otu00113	Otu00114	Otu00115	Otu00116	Otu00117	Otu00118	Otu00119	Otu00120	Otu00121	Otu00122	Otu00123	Otu00124	Otu00125	Otu00126	Otu00127	Otu00128	Otu00129	Otu00130	Otu00131	Otu00132	Otu00133	Otu00134	Otu00135	Otu00136	Otu00137	Otu00138	Otu00139	Otu00140	Otu00141	Otu00142	Otu00143	Otu00144	Otu00145	Otu00146	Otu00147	Otu00148	Otu00149	Otu00150	Otu00151	Otu00152	Otu00153	Otu00154	Otu00155	Otu00156	Otu00157	Otu00158	Otu00159	Otu00160	Otu00161	Otu00162	Otu00163	Otu00164	Otu00165	Otu00166	Otu00167	Otu00168	Otu00169	Otu00170	Otu00171	Otu00172	Otu00173	Otu00174	Otu00175	Otu00176	Otu00177	Otu00178	Otu00179	Otu00180	Otu00181	Otu00182	Otu00183	Otu00184	Otu00185	Otu00186	Otu00187	Otu00188	Otu00189	Otu00190	Otu00191	Otu00192	Otu00193	Otu00194	Otu00195	Otu00196	Otu00197	Otu00198	Otu00199	Otu00200	Otu00201	Otu00202	Otu00203	Otu00204	Otu00205	Otu00206	Otu00207	Otu00208	Otu00209	Otu00210	Otu00211	Otu00212	Otu00213	Otu00214	Otu00215	Otu00216	Otu00217	Otu00218	Otu00219	Otu00220	Otu00221	Otu00222	Otu00223	Otu00224	Otu00225	Otu00226	Otu00227	Otu00228	Otu00229	Otu00230	Otu00231	Otu00232	Otu00233	Otu00234	Otu00235	Otu00236	Otu00237	Otu00238	Otu00239	Otu00240	Otu00241	Otu00242	Otu00243	Otu00244	Otu00245	Otu00246	Otu00247	Otu00248	Otu00249	Otu00250	Otu00251	Otu00252	Otu00253	Otu00254	Otu00255	Otu00256	Otu00257	Otu00258	Otu00259	Otu00260	Otu00261	Otu00262	Otu00263	Otu00264	Otu00265	Otu00266	Otu00267	Otu00268	Otu00269	Otu00270	Otu00271	Otu00272	Otu00273	Otu00274	Otu00275	Otu00276	Otu00277	Otu00278	Otu00279	Otu00280	Otu00281	Otu00282	Otu00283	Otu00284	Otu00285	Otu00286	Otu00287	Otu00288	Otu00289	Otu00290	Otu00291	Otu00292	Otu00293	Otu00294	Otu00295	Otu00296	Otu00297	Otu00298	Otu00299	Otu00300	Otu00301	Otu00302	Otu00303	Otu00304	Otu00305	Otu00306	Otu00307	Otu00308	Otu00309	Otu00310	Otu00311	Otu00312	Otu00313	Otu00314	Otu00315	Otu00316	Otu00317	Otu00318	Otu00319	Otu00320	Otu00321	Otu00322	Otu00323	Otu00324	Otu00325	Otu00326	Otu00327	Otu00328	Otu00329	Otu00330	Otu00331	Otu00332	Otu00333	Otu00334	Otu00335	Otu00336	Otu00337	Otu00338	Otu00339	Otu00340	Otu00341	Otu00342	Otu00343	Otu00344	Otu00345	Otu00346	Otu00347	Otu00348	Otu00349	Otu00350	Otu00351	Otu00352	Otu00353	Otu00354	Otu00355	Otu00356	Otu00357	Otu00358	Otu00359	Otu00360	Otu00361	Otu00362	Otu00363	Otu00364	Otu00365	Otu00366	Otu00367	Otu00368	Otu00369	Otu00370	Otu00371	Otu00372	Otu00373	Otu00374	Otu00375	Otu00376	Otu00377	Otu00378	Otu00379	Otu00380	Otu00381	Otu00382	Otu00383	Otu00384	Otu00385	Otu00386	Otu00387	Otu00388	Otu00389	Otu00390	Otu00391	Otu00392	Otu00393	Otu00394	Otu00395	Otu00396	Otu00397	Otu00398	Otu00399	Otu00400	Otu00401	Otu00402	Otu00403	Otu00404	Otu00405	Otu00406	Otu00407	Otu00408	Otu00409	Otu00410	Otu00411	Otu00412	Otu00413	Otu00414	Otu00415	Otu00416	Otu00417	Otu00418	Otu00419	Otu00420	Otu00421	Otu00422	Otu00423	Otu00424	Otu00425	Otu00426	Otu00427	Otu00428	Otu00429	Otu00430	Otu00431	Otu00432	Otu00433	Otu00434	Otu00435	Otu00436	Otu00437	Otu00438	Otu00439	Otu00440	Otu00441	Otu00442	Otu00443	Otu00444	Otu00445	Otu00446	Otu00447	Otu00448	Otu00449	Otu00450	Otu00451	Otu00452	Otu00453	Otu00454	Otu00455	Otu00456	Otu00457	Otu00458	Otu00459	Otu00460	Otu00461	Otu00462	Otu00463	Otu00464	Otu00465	Otu00466	Otu00467	Otu00468	Otu00469	Otu00470	Otu00471	Otu00472	Otu00473	Otu00474	Otu00475	Otu00476	Otu00477	Otu00478	Otu00479	Otu00480	Otu00481	Otu00482	Otu00483	Otu00484	Otu00485	Otu00486	Otu00487	Otu00488	Otu00489	Otu00490	Otu00491	Otu00492	Otu00493	Otu00494	Otu00495	Otu00496	Otu00497	Otu00498	Otu00499	Otu00500	Otu00501	Otu00502	Otu00503	Otu00504	Otu00505	Otu00506	Otu00507	Otu00508	Otu00509	Otu00510	Otu00511	Otu00512	Otu00513	Otu00514	Otu00515	Otu00516	Otu00517	Otu00518	Otu00519	Otu00520	Otu00521	Otu00522	Otu00523	Otu00524	Otu00525	Otu00526	Otu00527	Otu00528	Otu00529	Otu00530	Otu00531	Otu00532	Otu00533	Otu00534	Otu00535	Otu00536	Otu00537	Otu00538	Otu00539	Otu00540	Otu00541	Otu00542	Otu00543	Otu00544	Otu00545	Otu00546	Otu00547	Otu00548	Otu00549	Otu00550	Otu00551	Otu00552	Otu00553	Otu00554	Otu00555	Otu00556	Otu00557	Otu00558	Otu00559	Otu00560	Otu00561	Otu00562	Otu00563	Otu00564	Otu00565	Otu00566	Otu00567	Otu00568	Otu00569	Otu00570	Otu00571	Otu00572	Otu00573	Otu00574	Otu00575	Otu00576	Otu00577	Otu00578	Otu00579	Otu00580	Otu00581	Otu00582	Otu00583	Otu00584	Otu00585	Otu00586	Otu00587	Otu00588	Otu00589	Otu00590	Otu00591	Otu00592	Otu00593	Otu00594	Otu00595	Otu00596	Otu00597	Otu00598	Otu00599	Otu00600	Otu00601	Otu00602	Otu00603	Otu00604	Otu00605	Otu00606	Otu00607	Otu00608	Otu00609	Otu00610	Otu00611	Otu00612	Otu00613	Otu00614	Otu00615	Otu00616	Otu00617	Otu00618	Otu00619	Otu00620	Otu00621	Otu00622	Otu00623	Otu00624	Otu00625	Otu00626	Otu00627	Otu00628	Otu00629	Otu00630	Otu00631	Otu00632	Otu00633	Otu00634	Otu00635	Otu00636	Otu00637	Otu00638	Otu00639	Otu00640	Otu00641	Otu00642	Otu00643	Otu00644	Otu00645	Otu00646	Otu00647	Otu00648	Otu00649	Otu00650	Otu00651	Otu00652	Otu00653	Otu00654	Otu00655	Otu00656	Otu00657	Otu00658	Otu00659	Otu00660	Otu00661	Otu00662	Otu00663	Otu00664	Otu00665	Otu00666	Otu00667	Otu00668	Otu00669	Otu00670	Otu00671	Otu00672	Otu00673	Otu00674	Otu00675	Otu00676	Otu00677	Otu00678	Otu00679	Otu00680	Otu00681	Otu00682	Otu00683	Otu00684	Otu00685	Otu00686	Otu00687	Otu00688	Otu00689	Otu00690	Otu00691	Otu00692	Otu00693	Otu00694	Otu00695	Otu00696	Otu00697	Otu00698	Otu00699	Otu00700	Otu00701	Otu00702	Otu00703	Otu00704	Otu00705	Otu00706	Otu00707	Otu00708	Otu00709	Otu00710	Otu00711	Otu00712	Otu00713	Otu00714	Otu00715	Otu00716	Otu00717	Otu00718	Otu00719	Otu00720	Otu00721	Otu00722	Otu00723	Otu00724	Otu00725	Otu00726	Otu00727	Otu00728	Otu00729	Otu00730	Otu00731	Otu00732	Otu00733	Otu00734	Otu00735	Otu00736	Otu00737	Otu00738	Otu00739	Otu00740	Otu00741	Otu00742	Otu00743	Otu00744	Otu00745	Otu00746	Otu00747	Otu00748	Otu00749	Otu00750	Otu00751	Otu00752	Otu00753	Otu00754	Otu00755	Otu00756	Otu00757	Otu00758	Otu00759	Otu00760	Otu00761	Otu00762	Otu00763	Otu00764	Otu00765	Otu00766	Otu00767	Otu00768	Otu00769	Otu00770	Otu00771	Otu00772	Otu00773	Otu00774	Otu00775	Otu00776	Otu00777	Otu00778	Otu00779	Otu00780	Otu00781	Otu00782	Otu00783	Otu00784	Otu00785	Otu00786	Otu00787	Otu00788	Otu00789	Otu00790	Otu00791	Otu00792	Otu00793	Otu00794	Otu00795	Otu00796	Otu00797	Otu00798	Otu00799	Otu00800	Otu00801	Otu00802	Otu00803	Otu00804	Otu00805	Otu00806	Otu00807	Otu00808	Otu00809	Otu00810	Otu00811	Otu00812	Otu00813	Otu00814	Otu00815	Otu00816	Otu00817	Otu00818	Otu00819	Otu00820	Otu00821	Otu00822	Otu00823	Otu00824	Otu00825	Otu00826	Otu00827	Otu00828	Otu00829	Otu00830	Otu00831	Otu00832	Otu00833	Otu00834	Otu00835	Otu00836	Otu00837	Otu00838	Otu00839	Otu00840	Otu00841	Otu00842	Otu00843	Otu00844	Otu00845	Otu00846	Otu00847	Otu00848	Otu00849	Otu00850	Otu00851	Otu00852	Otu00853	Otu00854	Otu00855	Otu00856	Otu00857	Otu00858	Otu00859	Otu00860	Otu00861	Otu00862	Otu00863	Otu00864	Otu00865	Otu00866	Otu00867	Otu00868	Otu00869	Otu00870	Otu00871	Otu00872	Otu00873	Otu00874	Otu00875	Otu00876	Otu00877	Otu00878	Otu00879	Otu00880	Otu00881	Otu00882	Otu00883	Otu00884	Otu00885	Otu00886	Otu00887	Otu00888	Otu00889	Otu00890	Otu00891	Otu00892	Otu00893	Otu00894	Otu00895	Otu00896	Otu00897	Otu00898	Otu00899	Otu00900	Otu00901	Otu00902	Otu00903	Otu00904	Otu00905	Otu00906	Otu00907	Otu00908	Otu00909	Otu00910	Otu00911	Otu00912	Otu00913	Otu00914	Otu00915	Otu00916	Otu00917	Otu00918	Otu00919	Otu00920	Otu00921	Otu00922	Otu00923	Otu00924	Otu00925	Otu00926	Otu00927	Otu00928	Otu00929	Otu00930	Otu00931	Otu00932	Otu00933	Otu00934	Otu00935	Otu00936	Otu00937	Otu00938	Otu00939	Otu00940	Otu00941	Otu00942	Otu00943	Otu00944	Otu00945	Otu00946	Otu00947	Otu00948	Otu00949	Otu00950	Otu00951	Otu00952	Otu00953	Otu00954	Otu00955	Otu00956	Otu00957	Otu00958	Otu00959	Otu00960	Otu00961	Otu00962	Otu00963	Otu00964	Otu00965	Otu00966	Otu00967	Otu00968	Otu00969	Otu00970	Otu00971	Otu00972	Otu00973	Otu00974	Otu00975	Otu00976	Otu00977	Otu00978	Otu00979	Otu00980	Otu00981	Otu00982	Otu00983	Otu00984	Otu00985	Otu00986	Otu00987	Otu00988	Otu00989	Otu00990	Otu00991	Otu00992	Otu00993	Otu00994	Otu00995	Otu00996	Otu00997	Otu00998	Otu00999	Otu01000	Otu01001	Otu01002	Otu01003	Otu01004	Otu01005	Otu01006	Otu01007	Otu01008	Otu01009	Otu01010	Otu01011	Otu01012	Otu01013	Otu01014	Otu01015	Otu01016	Otu01017	Otu01018	Otu01019	Otu01020	Otu01021	Otu01022	Otu01023	Otu01024	Otu01025	Otu01026	Otu01027	Otu01028	Otu01029	Otu01030	Otu01031	Otu01032	Otu01033	Otu01034	Otu01035	Otu01036	Otu01037	Otu01038	Otu01039	Otu01040	Otu01041	Otu01042	Otu01043	Otu01044	Otu01045	Otu01046	Otu01047	Otu01048	Otu01049	Otu01050	Otu01051	Otu01052	Otu01053	Otu01054	Otu01055	Otu01056	Otu01057	Otu01058	Otu01059	Otu01060	Otu01061	Otu01062	Otu01063	Otu01064	Otu01065	Otu01066	Otu01067	Otu01068	Otu01069	Otu01070	Otu01071	Otu01072	Otu01073	Otu01074	Otu01075	Otu01076	Otu01077	Otu01078	Otu01079	Otu01080	Otu01081	Otu01082	Otu01083	Otu01084	Otu01085	Otu01086	Otu01087	Otu01088	Otu01089	Otu01090	Otu01091	Otu01092	Otu01093	Otu01094	Otu01095	Otu01096	Otu01097	Otu01098	Otu01099	Otu01100	Otu01101	Otu01102	Otu01103	Otu01104	Otu01105	Otu01106	Otu01107	Otu01108	Otu01109	Otu01110	Otu01111	Otu01112	Otu01113	Otu01114	Otu01115	Otu01116	Otu01117	Otu01118	Otu01119	Otu01120	Otu01121	Otu01122	Otu01123	Otu01124	Otu01125	Otu01126	Otu01127	Otu01128	Otu01129	Otu01130	Otu01131	Otu01132	Otu01133	Otu01134	Otu01135	Otu01136	Otu01137	Otu01138	Otu01139	Otu01140	Otu01141	Otu01142	Otu01143	Otu01144	Otu01145	Otu01146	Otu01147	Otu01148	Otu01149	Otu01150	Otu01151	Otu01152	Otu01153	Otu01154	Otu01155	Otu01156	Otu01157	Otu01158	Otu01159	Otu01160	Otu01161	Otu01162	Otu01163	Otu01164	Otu01165	Otu01166	Otu01167	Otu01168	Otu01169	Otu01170	Otu01171	Otu01172	Otu01173	Otu01174	Otu01175	Otu01176	Otu01177	Otu01178	Otu01179	Otu01180	Otu01181	Otu01182	Otu01183	Otu01184	Otu01185	Otu01186	Otu01187	Otu01188	Otu01189	Otu01190	Otu01191	Otu01192	Otu01193	Otu01194	Otu01195	Otu01196	Otu01197	Otu01198	Otu01199	Otu01200	Otu01201	Otu01202	Otu01203	Otu01204	Otu01205	Otu01206	Otu01207	Otu01208	Otu01209	Otu01210	Otu01211	Otu01212	Otu01213	Otu01214	Otu01215	Otu01216	Otu01217	Otu01218	Otu01219	Otu01220	Otu01221	Otu01222	Otu01223	Otu01224	Otu01225	Otu01226	Otu01227	Otu01228	Otu01229	Otu01230	Otu01231	Otu01232	Otu01233	Otu01234	Otu01235	Otu01236	Otu01237	Otu01238	Otu01239	Otu01240	Otu01241	Otu01242	Otu01243	Otu01244	Otu01245	Otu01246	Otu01247	Otu01248	Otu01249	Otu01250	Otu01251	Otu01252	Otu01253	Otu01254	Otu01255	Otu01256	Otu01257	Otu01258	Otu01259	Otu01260	Otu01261	Otu01262	Otu01263	Otu01264	Otu01265	Otu01266	Otu01267	Otu01268	Otu01269	Otu01270	Otu01271	Otu01272	Otu01273	Otu01274	Otu01275	Otu01276	Otu01277	Otu01278	Otu01279	Otu01280	Otu01281	Otu01282	Otu01283	Otu01284	Otu01285	Otu01286	Otu01287	Otu01288	Otu01289	Otu01290	Otu01291	Otu01292	Otu01293	Otu01294	Otu01295	Otu01296	Otu01297	Otu01298	Otu01299	Otu01300	Otu01301	Otu01302	Otu01303	Otu01304	Otu01305	Otu01306	Otu01307	Otu01308	Otu01309	Otu01310	Otu01311	Otu01312	Otu01313	Otu01314	Otu01315	Otu01316	Otu01317	Otu01318	Otu01319	Otu01320	Otu01321	Otu01322	Otu01323	Otu01324	Otu01325	Otu01326	Otu01327	Otu01328	Otu01329	Otu01330	Otu01331	Otu01332	Otu01333	Otu01334	Otu01335	Otu01336	Otu01337	Otu01338	Otu01339	Otu01340	Otu01341	Otu01342	Otu01343	Otu01344	Otu01345	Otu01346	Otu01347	Otu01348	Otu01349	Otu01350	Otu01351	Otu01352	Otu01353	Otu01354	Otu01355	Otu01356	Otu01357	Otu01358	Otu01359	Otu01360	Otu01361	Otu01362	Otu01363	Otu01364	Otu01365	Otu01366	Otu01367	Otu01368	Otu01369	Otu01370	Otu01371	Otu01372	Otu01373	Otu01374	Otu01375	Otu01376	Otu01377	Otu01378	Otu01379	Otu01380	Otu01381	Otu01382	Otu01383	Otu01384	Otu01385	Otu01386	Otu01387	Otu01388	Otu01389	Otu01390	Otu01391	Otu01392	Otu01393	Otu01394	Otu01395	Otu01396	Otu01397	Otu01398	Otu01399	Otu01400	Otu01401	Otu01402	Otu01403	Otu01404	Otu01405	Otu01406	Otu01407	Otu01408	Otu01409	Otu01410	Otu01411	Otu01412	Otu01413	Otu01414	Otu01415	Otu01416	Otu01417	Otu01418	Otu01419	Otu01420	Otu01421	Otu01422	Otu01423	Otu01424	Otu01425	Otu01426	Otu01427	Otu01428	Otu01429	Otu01430	Otu01431	Otu01432	Otu01433	Otu01434	Otu01435	Otu01436	Otu01437	Otu01438	Otu01439	Otu01440	Otu01441	Otu01442	Otu01443	Otu01444	Otu01445	Otu01446	Otu01447	Otu01448	Otu01449	Otu01450	Otu01451	Otu01452	Otu01453	Otu01454	Otu01455	Otu01456	Otu01457	Otu01458	Otu01459	Otu01460	Otu01461	Otu01462	Otu01463	Otu01464	Otu01465	Otu01466	Otu01467	Otu01468	Otu01469	Otu01470	Otu01471	Otu01472	Otu01473	Otu01474	Otu01475	Otu01476	Otu01477	Otu01478	Otu01479	Otu01480	Otu01481	Otu01482	Otu01483	Otu01484	Otu01485	Otu01486	Otu01487	Otu01488	Otu01489	Otu01490	Otu01491	Otu01492	Otu01493	Otu01494	Otu01495	Otu01496	Otu01497	Otu01498	Otu01499	Otu01500	Otu01501	Otu01502	Otu01503	Otu01504	Otu01505	Otu01506	Otu01507	Otu01508	Otu01509	Otu01510	Otu01511	Otu01512	Otu01513	Otu01514	Otu01515	Otu01516	Otu01517	Otu01518	Otu01519	Otu01520	Otu01521	Otu01522	Otu01523	Otu01524	Otu01525	Otu01526	Otu01527	Otu01528	Otu01529	Otu01530	Otu01531	Otu01532	Otu01533	Otu01534	Otu01535	Otu01536	Otu01537	Otu01538	Otu01539	Otu01540	Otu01541	Otu01542	Otu01543	Otu01544	Otu01545	Otu01546	Otu01547	Otu01548	Otu01549	Otu01550	Otu01551	Otu01552	Otu01553	Otu01554	Otu01555	Otu01556	Otu01557	Otu01558	Otu01559	Otu01560	Otu01561	Otu01562	Otu01563	Otu01564	Otu01565	Otu01566	Otu01567	Otu01568	Otu01569	Otu01570	Otu01571	Otu01572	Otu01573	Otu01574	Otu01575	Otu01576	Otu01577	Otu01578	Otu01579	Otu01580	Otu01581	Otu01582	Otu01583	Otu01584	Otu01585	Otu01586	Otu01587	Otu01588	Otu01589	Otu01590	Otu01591	Otu01592	Otu01593	Otu01594	Otu01595	Otu01596	Otu01597	Otu01598	Otu01599	Otu01600	Otu01601	Otu01602	Otu01603	Otu01604	Otu01605	Otu01606	Otu01607	Otu01608	Otu01609	Otu01610	Otu01611	Otu01612	Otu01613	Otu01614	Otu01615	Otu01616	Otu01617	Otu01618	Otu01619	Otu01620	Otu01621	Otu01622	Otu01623	Otu01624	Otu01625	Otu01626	Otu01627	Otu01628	Otu01629	Otu01630	Otu01631	Otu01632	Otu01633	Otu01634	Otu01635	Otu01636	Otu01637	Otu01638	Otu01639	Otu01640	Otu01641	Otu01642	Otu01643	Otu01644	Otu01645	Otu01646	Otu01647	Otu01648	Otu01649	Otu01650	Otu01651	Otu01652	Otu01653	Otu01654	Otu01655	Otu01656	Otu01657	Otu01658	Otu01659	Otu01660	Otu01661	Otu01662	Otu01663	Otu01664	Otu01665	Otu01666	Otu01667	Otu01668	Otu01669	Otu01670	Otu01671	Otu01672	Otu01673	Otu01674	Otu01675	Otu01676	Otu01677	Otu01678	Otu01679	Otu01680	Otu01681	Otu01682	Otu01683	Otu01684	Otu01685	Otu01686	Otu01687	Otu01688	Otu01689	Otu01690	Otu01691	Otu01692	Otu01693	Otu01694	Otu01695	Otu01696	Otu01697	Otu01698	Otu01699	Otu01700	Otu01701	Otu01702	Otu01703	Otu01704	Otu01705	Otu01706	Otu01707	Otu01708	Otu01709	Otu01710	Otu01711	Otu01712	Otu01713	Otu01714	Otu01715	Otu01716	Otu01717	Otu01718	Otu01719	Otu01720	Otu01721	Otu01722	Otu01723	Otu01724	Otu01725	Otu01726	Otu01727	Otu01728	Otu01729	Otu01730	Otu01731	Otu01732	Otu01733	Otu01734	Otu01735	Otu01736	Otu01737	Otu01738	Otu01739	Otu01740	Otu01741	Otu01742	Otu01743	Otu01744	Otu01745	Otu01746	Otu01747	Otu01748	Otu01749	Otu01750	Otu01751	Otu01752	Otu01753	Otu01754	Otu01755	Otu01756	Otu01757	Otu01758	Otu01759	Otu01760	Otu01761	Otu01762	Otu01763	Otu01764	Otu01765	Otu01766	Otu01767	Otu01768	Otu01769	Otu01770	Otu01771	Otu01772	Otu01773	Otu01774	Otu01775	Otu01776	Otu01777	Otu01778	Otu01779	Otu01780	Otu01781	Otu01782	Otu01783	Otu01784	Otu01785	Otu01786	Otu01787	Otu01788	Otu01789	Otu01790	Otu01791	Otu01792	Otu01793	Otu01794	Otu01795	Otu01796	Otu01797	Otu01798	Otu01799	Otu01800	Otu01801	Otu01802	Otu01803	Otu01804	Otu01805	Otu01806	Otu01807	Otu01808	Otu01809	Otu01810	Otu01811	Otu01812	Otu01813	Otu01814	Otu01815	Otu01816	Otu01817	Otu01818	Otu01819	Otu01820	Otu01821	Otu01822	Otu01823	Otu01824	Otu01825	Otu01826	Otu01827	Otu01828	Otu01829	Otu01830	Otu01831	Otu01832	Otu01833	Otu01834	Otu01835	Otu01836	Otu01837	Otu01838	Otu01839	Otu01840	Otu01841	Otu01842	Otu01843	Otu01844	Otu01845	Otu01846	Otu01847	Otu01848	Otu01849	Otu01850	Otu01851	Otu01852	Otu01853	Otu01854	Otu01855	Otu01856	Otu01857	Otu01858	Otu01859	Otu01860	Otu01861	Otu01862	Otu01863	Otu01864	Otu01865	Otu01866	Otu01867	Otu01868	Otu01869	Otu01870	Otu01871	Otu01872	Otu01873	Otu01874	Otu01875	Otu01876	Otu01877	Otu01878	Otu01879	Otu01880	Otu01881	Otu01882	Otu01883	Otu01884	Otu01885	Otu01886	Otu01887	Otu01888	Otu01889	Otu01890	Otu01891	Otu01892	Otu01893	Otu01894	Otu01895	Otu01896	Otu01897	Otu01898	Otu01899	Otu01900	Otu01901	Otu01902	Otu01903	Otu01904	Otu01905	Otu01906	Otu01907	Otu01908	Otu01909	Otu01910	Otu01911	Otu01912	Otu01913	Otu01914	Otu01915	Otu01916	Otu01917	Otu01918	Otu01919	Otu01920	Otu01921	Otu01922	Otu01923	Otu01924	Otu01925	Otu01926	Otu01927	Otu01928	Otu01929	Otu01930	Otu01931	Otu01932	Otu01933	Otu01934	Otu01935	Otu01936	Otu01937	Otu01938	Otu01939	Otu01940	Otu01941	Otu01942	Otu01943	Otu01944	Otu01945	Otu01946	Otu01947	Otu01948	Otu01949	Otu01950	Otu01951	Otu01952	Otu01953	Otu01954	Otu01955	Otu01956	Otu01957	Otu01958	Otu01959	Otu01960	Otu01961	Otu01962	Otu01963	Otu01964	Otu01965	Otu01966	Otu01967	Otu01968	Otu01969	Otu01970	Otu01971	Otu01972	Otu01973	Otu01974	Otu01975	Otu01976	Otu01977	Otu01978	Otu01979	Otu01980	Otu01981	Otu01982	Otu01983	Otu01984	Otu01985	Otu01986	Otu01987	Otu01988	Otu01989	Otu01990	Otu01991	Otu01992	Otu01993	Otu01994	Otu01995	Otu01996	Otu01997	Otu01998	Otu01999	Otu02000	Otu02001	Otu02002	Otu02003	Otu02004	Otu02005	Otu02006	Otu02007	Otu02008	Otu02009	Otu02010	Otu02011	Otu02012	Otu02013	Otu02014	Otu02015	Otu02016	Otu02017	Otu02018	Otu02019	Otu02020	Otu02021	Otu02022	Otu02023	Otu02024	Otu02025	Otu02026	Otu02027	Otu02028	Otu02029	Otu02030	Otu02031	Otu02032	Otu02033	Otu02034	Otu02035	Otu02036	Otu02037	Otu02038	Otu02039	Otu02040	Otu02041	Otu02042	Otu02043	Otu02044	Otu02045	Otu02046	Otu02047	Otu02048	Otu02049	Otu02050	Otu02051	Otu02052	Otu02053	Otu02054	Otu02055	Otu02056	Otu02057	Otu02058	Otu02059	Otu02060	Otu02061	Otu02062	Otu02063	Otu02064	Otu02065	Otu02066	Otu02067	Otu02068	Otu02069	Otu02070	Otu02071	Otu02072	Otu02073	Otu02074	Otu02075	Otu02076	Otu02077	Otu02078	Otu02079	Otu02080	Otu02081	Otu02082	Otu02083	Otu02084	Otu02085	Otu02086	Otu02087	Otu02088	Otu02089	Otu02090	Otu02091	Otu02092	Otu02093	Otu02094	Otu02095	Otu02096	Otu02097	Otu02098	Otu02099	Otu02100	Otu02101	Otu02102	Otu02103	Otu02104	Otu02105	Otu02106	Otu02107	Otu02108	Otu02109	Otu02110	Otu02111	Otu02112	Otu02113	Otu02114	Otu02115	Otu02116	Otu02117	Otu02118	Otu02119	Otu02120	Otu02121	Otu02122	Otu02123	Otu02124	Otu02125	Otu02126	Otu02127	Otu02128	Otu02129	Otu02130	Otu02131	Otu02132	Otu02133	Otu02134	Otu02135	Otu02136	Otu02137	Otu02138	Otu02139	Otu02140	Otu02141	Otu02142	Otu02143	Otu02144	Otu02145	Otu02146	Otu02147	Otu02148	Otu02149	Otu02150	Otu02151	Otu02152	Otu02153	Otu02154	Otu02155	Otu02156	Otu02157	Otu02158	Otu02159	Otu02160	Otu02161	Otu02162	Otu02163	Otu02164	Otu02165	Otu02166	Otu02167	Otu02168	Otu02169	Otu02170	Otu02171	Otu02172	Otu02173	Otu02174	Otu02175	Otu02176	Otu02177	Otu02178	Otu02179	Otu02180	Otu02181	Otu02182	Otu02183	Otu02184	Otu02185	Otu02186	Otu02187	Otu02188	Otu02189	Otu02190	Otu02191	Otu02192	Otu02193	Otu02194	Otu02195	Otu02196	Otu02197	Otu02198	Otu02199	Otu02200	Otu02201	Otu02202	Otu02203	Otu02204	Otu02205	Otu02206	Otu02207	Otu02208	Otu02209	Otu02210	Otu02211	Otu02212	Otu02213	Otu02214	Otu02215	Otu02216	Otu02217	Otu02218	Otu02219	Otu02220	Otu02221	Otu02222	Otu02223	Otu02224	Otu02225	Otu02226	Otu02227	Otu02228	Otu02229	Otu02230	Otu02231	Otu02232	Otu02233	Otu02234	Otu02235	Otu02236	Otu02237	Otu02238	Otu02239	Otu02240	Otu02241	Otu02242	Otu02243	Otu02244	Otu02245	Otu02246	Otu02247	Otu02248	Otu02249	Otu02250	Otu02251	Otu02252	Otu02253	Otu02254	Otu02255	Otu02256	Otu02257	Otu02258	Otu02259	Otu02260	Otu02261	Otu02262	Otu02263	Otu02264	Otu02265	Otu02266	Otu02267	Otu02268	Otu02269	Otu02270	Otu02271	Otu02272	Otu02273	Otu02274	Otu02275	Otu02276	Otu02277	Otu02278	Otu02279	Otu02280	Otu02281	Otu02282	Otu02283	Otu02284	Otu02285	Otu02286	Otu02287	Otu02288	Otu02289	Otu02290	Otu02291	Otu02292	Otu02293	Otu02294	Otu02295	Otu02296	Otu02297	Otu02298	Otu02299	Otu02300	Otu02301	Otu02302	Otu02303	Otu02304	Otu02305	Otu02306	Otu02307	Otu02308	Otu02309	Otu02310	Otu02311	Otu02312	Otu02313	Otu02314	Otu02315	Otu02316	Otu02317	Otu02318	Otu02319	Otu02320	Otu02321	Otu02322	Otu02323	Otu02324	Otu02325	Otu02326	Otu02327	Otu02328	Otu02329	Otu02330	Otu02331	Otu02332	Otu02333	Otu02334	Otu02335	Otu02336	Otu02337	Otu02338	Otu02339	Otu02340	Otu02341	Otu02342	Otu02343	Otu02344	Otu02345	Otu02346	Otu02347	Otu02348	Otu02349	Otu02350	Otu02351	Otu02352	Otu02353	Otu02354	Otu02355	Otu02356	Otu02357	Otu02358	Otu02359	Otu02360	Otu02361	Otu02362	Otu02363	Otu02364	Otu02365	Otu02366	Otu02367	Otu02368	Otu02369	Otu02370	Otu02371	Otu02372	Otu02373	Otu02374	Otu02375	Otu02376	Otu02377	Otu02378	Otu02379	Otu02380	Otu02381	Otu02382	Otu02383	Otu02384	Otu02385	Otu02386	Otu02387	Otu02388	Otu02389	Otu02390	Otu02391	Otu02392	Otu02393	Otu02394	Otu02395	Otu02396	Otu02397	Otu02398	Otu02399	Otu02400	Otu02401	Otu02402	Otu02403	Otu02404	Otu02405	Otu02406	Otu02407	Otu02408	Otu02409	Otu02410	Otu02411	Otu02412	Otu02413	Otu02414	Otu02415	Otu02416	Otu02417	Otu02418	Otu02419	Otu02420	Otu02421	Otu02422	Otu02423	Otu02424	Otu02425	Otu02426	Otu02427	Otu02428	Otu02429	Otu02430	Otu02431	Otu02432	Otu02433	Otu02434	Otu02435	Otu02436	Otu02437	Otu02438	Otu02439	Otu02440	Otu02441	Otu02442	Otu02443	Otu02444	Otu02445	Otu02446	Otu02447	Otu02448	Otu02449	Otu02450	Otu02451	Otu02452	Otu02453	Otu02454	Otu02455	Otu02456	Otu02457	Otu02458	Otu02459	Otu02460	Otu02461	Otu02462	Otu02463	Otu02464	Otu02465	Otu02466	Otu02467	Otu02468	Otu02469	Otu02470	Otu02471	Otu02472	Otu02473	Otu02474	Otu02475	Otu02476	Otu02477	Otu02478	Otu02479	Otu02480	Otu02481	Otu02482	Otu02483	Otu02484	Otu02485	Otu02486	Otu02487	Otu02488	Otu02489	Otu02490	Otu02491	Otu02492	Otu02493	Otu02494	Otu02495	Otu02496	Otu02497	Otu02498	Otu02499	Otu02500	Otu02501	Otu02502	Otu02503	Otu02504	Otu02505	Otu02506	Otu02507	Otu02508	Otu02509	Otu02510	Otu02511	Otu02512	Otu02513	Otu02514	Otu02515	Otu02516	Otu02517	Otu02518	Otu02519	Otu02520	Otu02521	Otu02522	Otu02523	Otu02524	Otu02525	Otu02526	Otu02527	Otu02528	Otu02529	Otu02530	Otu02531	Otu02532	Otu02533	Otu02534	Otu02535	Otu02536	Otu02537	Otu02538	Otu02539	Otu02540	Otu02541	Otu02542	Otu02543	Otu02544	Otu02545	Otu02546	Otu02547	Otu02548	Otu02549	Otu02550	Otu02551	Otu02552	Otu02553	Otu02554	Otu02555	Otu02556	Otu02557	Otu02558	Otu02559	Otu02560	Otu02561	Otu02562	Otu02563	Otu02564	Otu02565	Otu02566	Otu02567	Otu02568	Otu02569	Otu02570	Otu02571	Otu02572	Otu02573	Otu02574	Otu02575	Otu02576	Otu02577	Otu02578	Otu02579	Otu02580	Otu02581	Otu02582	Otu02583	Otu02584	Otu02585	Otu02586	Otu02587	Otu02588	Otu02589	Otu02590	Otu02591	Otu02592	Otu02593	Otu02594	Otu02595	Otu02596	Otu02597	Otu02598	Otu02599	Otu02600	Otu02601	Otu02602	Otu02603	Otu02604	Otu02605	Otu02606	Otu02607	Otu02608	Otu02609	Otu02610	Otu02611	Otu02612	Otu02613	Otu02614	Otu02615	Otu02616	Otu02617	Otu02618	Otu02619	Otu02620	Otu02621	Otu02622	Otu02623	Otu02624	Otu02625	Otu02626	Otu02627	Otu02628	Otu02629	Otu02630	Otu02631	Otu02632	Otu02633	Otu02634	Otu02635	Otu02636	Otu02637	Otu02638	Otu02639	Otu02640	Otu02641	Otu02642	Otu02643	Otu02644	Otu02645	Otu02646	Otu02647	Otu02648	Otu02649	Otu02650	Otu02651	Otu02652	Otu02653	Otu02654	Otu02655	Otu02656	Otu02657	Otu02658	Otu02659	Otu02660	Otu02661	Otu02662	Otu02663	Otu02664	Otu02665	Otu02666	Otu02667	Otu02668	Otu02669	Otu02670	Otu02671	Otu02672	Otu02673	Otu02674	Otu02675	Otu02676	Otu02677	Otu02678	Otu02679	Otu02680	Otu02681	Otu02682	Otu02683	Otu02684	Otu02685	Otu02686	Otu02687	Otu02688	Otu02689	Otu02690	Otu02691	Otu02692	Otu02693	Otu02694	Otu02695	Otu02696	Otu02697	Otu02698	Otu02699	Otu02700	Otu02701	Otu02702	Otu02703	Otu02704	Otu02705	Otu02706	Otu02707	Otu02708	Otu02709	Otu02710	Otu02711	Otu02712	Otu02713	Otu02714	Otu02715	Otu02716	Otu02717	Otu02718	Otu02719	Otu02720	Otu02721	Otu02722	Otu02723	Otu02724	Otu02725	Otu02726	Otu02727	Otu02728	Otu02729	Otu02730	Otu02731	Otu02732	Otu02733	Otu02734	Otu02735	Otu02736	Otu02737	Otu02738	Otu02739	Otu02740	Otu02741	Otu02742	Otu02743	Otu02744	Otu02745	Otu02746	Otu02747	Otu02748	Otu02749	Otu02750	Otu02751	Otu02752	Otu02753	Otu02754	Otu02755	Otu02756	Otu02757	Otu02758	Otu02759	Otu02760	Otu02761	Otu02762	Otu02763	Otu02764	Otu02765	Otu02766	Otu02767	Otu02768	Otu02769	Otu02770	Otu02771	Otu02772	Otu02773	Otu02774	Otu02775	Otu02776	Otu02777	Otu02778	Otu02779	Otu02780	Otu02781	Otu02782	Otu02783	Otu02784	Otu02785	Otu02786	Otu02787	Otu02788	Otu02789	Otu02790	Otu02791	Otu02792	Otu02793	Otu02794	Otu02795	Otu02796	Otu02797	Otu02798	Otu02799	Otu02800	Otu02801	Otu02802	Otu02803	Otu02804	Otu02805	Otu02806	Otu02807	Otu02808	Otu02809	Otu02810	Otu02811	Otu02812	Otu02813	Otu02814	Otu02815	Otu02816	Otu02817	Otu02818	Otu02819	Otu02820	Otu02821	Otu02822	Otu02823	Otu02824	Otu02825	Otu02826	Otu02827	Otu02828	Otu02829	Otu02830	Otu02831	Otu02832	Otu02833	Otu02834	Otu02835	Otu02836	Otu02837	Otu02838	Otu02839	Otu02840	Otu02841	Otu02842	Otu02843	Otu02844	Otu02845	Otu02846	Otu02847	Otu02848	Otu02849	Otu02850	Otu02851	Otu02852	Otu02853	Otu02854	Otu02855	Otu02856	Otu02857	Otu02858	Otu02859	Otu02860	Otu02861	Otu02862	Otu02863	Otu02864	Otu02865	Otu02866	Otu02867	Otu02868	Otu02869	Otu02870	Otu02871	Otu02872	Otu02873	Otu02874	Otu02875	Otu02876	Otu02877	Otu02878	Otu02879	Otu02880	Otu02881	Otu02882	Otu02883	Otu02884	Otu02885	Otu02886	Otu02887	Otu02888	Otu02889	Otu02890	Otu02891	Otu02892	Otu02893	Otu02894	Otu02895	Otu02896	Otu02897	Otu02898	Otu02899	Otu02900	Otu02901	Otu02902	Otu02903	Otu02904	Otu02905	Otu02906	Otu02907	Otu02908	Otu02909	Otu02910	Otu02911	Otu02912	Otu02913	Otu02914	Otu02915	Otu02916	Otu02917	Otu02918	Otu02919	Otu02920	Otu02921	Otu02922	Otu02923	Otu02924	Otu02925	Otu02926	Otu02927	Otu02928	Otu02929	Otu02930	Otu02931	Otu02932	Otu02933	Otu02934	Otu02935	Otu02936	Otu02937	Otu02938	Otu02939	Otu02940	Otu02941	Otu02942	Otu02943	Otu02944	Otu02945	Otu02946	Otu02947	Otu02948	Otu02949	Otu02950	Otu02951	Otu02952	Otu02953	Otu02954	Otu02955	Otu02956	Otu02957	Otu02958	Otu02959	Otu02960	Otu02961	Otu02962	Otu02963	Otu02964	Otu02965	Otu02966	Otu02967	Otu02968	Otu02969	Otu02970	Otu02971	Otu02972	Otu02973	Otu02974	Otu02975	Otu02976	Otu02977	Otu02978	Otu02979	Otu02980	Otu02981	Otu02982	Otu02983	Otu02984	Otu02985	Otu02986	Otu02987	Otu02988	Otu02989	Otu02990	Otu02991	Otu02992	Otu02993	Otu02994	Otu02995	Otu02996	Otu02997	Otu02998	Otu02999	Otu03000	Otu03001	Otu03002	Otu03003	Otu03004	Otu03005	Otu03006	Otu03007	Otu03008	Otu03009	Otu03010	Otu03011	Otu03012	Otu03013	Otu03014	Otu03015	Otu03016	Otu03017	Otu03018	Otu03019	Otu03020	Otu03021	Otu03022	Otu03023	Otu03024	Otu03025	Otu03026	Otu03027	Otu03028	Otu03029	Otu03030	Otu03031	Otu03032	Otu03033	Otu03034	Otu03035	Otu03036	Otu03037	Otu03038	Otu03039	Otu03040	Otu03041	Otu03042	Otu03043	Otu03044	Otu03045	Otu03046	Otu03047	Otu03048	Otu03049	Otu03050	Otu03051	Otu03052	Otu03053	Otu03054	Otu03055	Otu03056	Otu03057	Otu03058	Otu03059	Otu03060	Otu03061	Otu03062	Otu03063	Otu03064	Otu03065	Otu03066	Otu03067	Otu03068	Otu03069	Otu03070	Otu03071	Otu03072	Otu03073	Otu03074	Otu03075	Otu03076	Otu03077	Otu03078	Otu03079	Otu03080	Otu03081	Otu03082	Otu03083	Otu03084	Otu03085	Otu03086	Otu03087	Otu03088	Otu03089	Otu03090	Otu03091	Otu03092	Otu03093	Otu03094	Otu03095	Otu03096	Otu03097	Otu03098	Otu03099	Otu03100	Otu03101	Otu03102	Otu03103	Otu03104	Otu03105	Otu03106	Otu03107	Otu03108	Otu03109	Otu03110	Otu03111	Otu03112	Otu03113	Otu03114	Otu03115	Otu03116	Otu03117	Otu03118	Otu03119	Otu03120	Otu03121	Otu03122	Otu03123	Otu03124	Otu03125	Otu03126	Otu03127	Otu03128	Otu03129	Otu03130	Otu03131	Otu03132	Otu03133	Otu03134	Otu03135	Otu03136	Otu03137	Otu03138	Otu03139	Otu03140	Otu03141	Otu03142	Otu03143	Otu03144	Otu03145	Otu03146	Otu03147	Otu03148	Otu03149	Otu03150	Otu03151	Otu03152	Otu03153	Otu03154	Otu03155	Otu03156	Otu03157	Otu03158	Otu03159	Otu03160	Otu03161	Otu03162	Otu03163	Otu03164	Otu03165	Otu03166	Otu03167	Otu03168	Otu03169	Otu03170	Otu03171	Otu03172	Otu03173	Otu03174	Otu03175	Otu03176	Otu03177	Otu03178	Otu03179	Otu03180	Otu03181	Otu03182	Otu03183	Otu03184	Otu03185	Otu03186	Otu03187	Otu03188	Otu03189	Otu03190	Otu03191	Otu03192	Otu03193	Otu03194	Otu03195	Otu03196	Otu03197	Otu03198	Otu03199	Otu03200	Otu03201	Otu03202	Otu03203	Otu03204	Otu03205	Otu03206	Otu03207	Otu03208	Otu03209	Otu03210	Otu03211	Otu03212	Otu03213	Otu03214	Otu03215	Otu03216	Otu03217	Otu03218	Otu03219	Otu03220	Otu03221	Otu03222	Otu03223	Otu03224	Otu03225	Otu03226	Otu03227	Otu03228	Otu03229	Otu03230	Otu03231	Otu03232	Otu03233	Otu03234	Otu03235	Otu03236	Otu03237	Otu03238	Otu03239	Otu03240	Otu03241	Otu03242	Otu03243	Otu03244	Otu03245	Otu03246	Otu03247	Otu03248	Otu03249	Otu03250	Otu03251	Otu03252	Otu03253	Otu03254	Otu03255	Otu03256	Otu03257	Otu03258	Otu03259	Otu03260	Otu03261	Otu03262	Otu03263	Otu03264	Otu03265	Otu03266	Otu03267	Otu03268	Otu03269	Otu03270	Otu03271	Otu03272	Otu03273	Otu03274	Otu03275	Otu03276	Otu03277	Otu03278	Otu03279	Otu03280	Otu03281	Otu03282	Otu03283	Otu03284	Otu03285	Otu03286	Otu03287	Otu03288	Otu03289	Otu03290	Otu03291	Otu03292	Otu03293	Otu03294	Otu03295	Otu03296	Otu03297	Otu03298	Otu03299	Otu03300	Otu03301	Otu03302	Otu03303	Otu03304	Otu03305	Otu03306	Otu03307	Otu03308	Otu03309	Otu03310	Otu03311	Otu03312	Otu03313	Otu03314	Otu03315	Otu03316	Otu03317	Otu03318	Otu03319	Otu03320	Otu03321	Otu03322	Otu03323	Otu03324	Otu03325	Otu03326	Otu03327	Otu03328	Otu03329	Otu03330	Otu03331	Otu03332	Otu03333	Otu03334	Otu03335	Otu03336	Otu03337	Otu03338	Otu03339	Otu03340	Otu03341	Otu03342	Otu03343	Otu03344	Otu03345	Otu03346	Otu03347	Otu03348	Otu03349	Otu03350	Otu03351	Otu03352	Otu03353	Otu03354	Otu03355	Otu03356	Otu03357	Otu03358	Otu03359	Otu03360	Otu03361	Otu03362	Otu03363	Otu03364	Otu03365	Otu03366	Otu03367	Otu03368	Otu03369	Otu03370	Otu03371	Otu03372	Otu03373	Otu03374	Otu03375	Otu03376	Otu03377	Otu03378	Otu03379	Otu03380	Otu03381	Otu03382	Otu03383	Otu03384	Otu03385	Otu03386	Otu03387	Otu03388	Otu03389	Otu03390	Otu03391	Otu03392	Otu03393	Otu03394	Otu03395	Otu03396	Otu03397	Otu03398	Otu03399	Otu03400	Otu03401	Otu03402	Otu03403	Otu03404	Otu03405	Otu03406	Otu03407	Otu03408	Otu03409	Otu03410	Otu03411	Otu03412	Otu03413	Otu03414	Otu03415	Otu03416	Otu03417	Otu03418	Otu03419	Otu03420	Otu03421	Otu03422	Otu03423	Otu03424	Otu03425	Otu03426	Otu03427	Otu03428	Otu03429	Otu03430	Otu03431	Otu03432	Otu03433	Otu03434	Otu03435	Otu03436	Otu03437	Otu03438	Otu03439	Otu03440	Otu03441	Otu03442	Otu03443	Otu03444	Otu03445	Otu03446	Otu03447	Otu03448	Otu03449	Otu03450	Otu03451	Otu03452	Otu03453	Otu03454	Otu03455	Otu03456	Otu03457	Otu03458	Otu03459	Otu03460	Otu03461	Otu03462	Otu03463	Otu03464	Otu03465	Otu03466	Otu03467	Otu03468	Otu03469	Otu03470	Otu03471	Otu03472	Otu03473	Otu03474	Otu03475	Otu03476	Otu03477	Otu03478	Otu03479	Otu03480	Otu03481	Otu03482	Otu03483	Otu03484	Otu03485	Otu03486	Otu03487	Otu03488	Otu03489	Otu03490	Otu03491	Otu03492	Otu03493	Otu03494	Otu03495	Otu03496	Otu03497	Otu03498	Otu03499	Otu03500	Otu03501	Otu03502	Otu03503	Otu03504	Otu03505	Otu03506	Otu03507	Otu03508	Otu03509	Otu03510	Otu03511	Otu03512	Otu03513	Otu03514	Otu03515	Otu03516	Otu03517	Otu03518	Otu03519	Otu03520	Otu03521	Otu03522	Otu03523	Otu03524	Otu03525	Otu03526	Otu03527	Otu03528	Otu03529	Otu03530	Otu03531	Otu03532	Otu03533	Otu03534	Otu03535	Otu03536	Otu03537	Otu03538	Otu03539	Otu03540	Otu03541	Otu03542	Otu03543	Otu03544	Otu03545	Otu03546	Otu03547	Otu03548	Otu03549	Otu03550	Otu03551	Otu03552	Otu03553	Otu03554	Otu03555	Otu03556	Otu03557	Otu03558	Otu03559	Otu03560	Otu03561	Otu03562	Otu03563	Otu03564	Otu03565	Otu03566	Otu03567	Otu03568	Otu03569	Otu03570	Otu03571	Otu03572	Otu03573	Otu03574	Otu03575	Otu03576	Otu03577	Otu03578	Otu03579	Otu03580	Otu03581	Otu03582	Otu03583	Otu03584	Otu03585	Otu03586	Otu03587	Otu03588	Otu03589	Otu03590	Otu03591	Otu03592	Otu03593	Otu03594	Otu03595	Otu03596	Otu03597	Otu03598	Otu03599	Otu03600	Otu03601	Otu03602	Otu03603	Otu03604	Otu03605	Otu03606	Otu03607	Otu03608	Otu03609	Otu03610	Otu03611	Otu03612	Otu03613	Otu03614	Otu03615	Otu03616	Otu03617	Otu03618	Otu03619	Otu03620	Otu03621	Otu03622	Otu03623	Otu03624	Otu03625	Otu03626	Otu03627	Otu03628	Otu03629	Otu03630	Otu03631	Otu03632	Otu03633	Otu03634	Otu03635	Otu03636	Otu03637	Otu03638	Otu03639	Otu03640	Otu03641	Otu03642	Otu03643	Otu03644	Otu03645	Otu03646	Otu03647	Otu03648	Otu03649	Otu03650	Otu03651	Otu03652	Otu03653	Otu03654	Otu03655	Otu03656	Otu03657	Otu03658	Otu03659	Otu03660	Otu03661	Otu03662	Otu03663	Otu03664	Otu03665	Otu03666	Otu03667	Otu03668	Otu03669	Otu03670	Otu03671	Otu03672	Otu03673	Otu03674	Otu03675	Otu03676	Otu03677	Otu03678	Otu03679	Otu03680	Otu03681	Otu03682	Otu03683	Otu03684	Otu03685	Otu03686	Otu03687	Otu03688	Otu03689	Otu03690	Otu03691	Otu03692	Otu03693	Otu03694	Otu03695	Otu03696	Otu03697	Otu03698	Otu03699	Otu03700	Otu03701	Otu03702	Otu03703	Otu03704	Otu03705	Otu03706	Otu03707	Otu03708	Otu03709	Otu03710	Otu03711	Otu03712	Otu03713	Otu03714	Otu03715	Otu03716	Otu03717	Otu03718	Otu03719	Otu03720	Otu03721	Otu03722	Otu03723	Otu03724	Otu03725	Otu03726	Otu03727	Otu03728	Otu03729	Otu03730	Otu03731	Otu03732	Otu03733	Otu03734	Otu03735	Otu03736	Otu03737	Otu03738	Otu03739	Otu03740	Otu03741	Otu03742	Otu03743	Otu03744	Otu03745	Otu03746	Otu03747	Otu03748	Otu03749	Otu03750	Otu03751	Otu03752	Otu03753	Otu03754	Otu03755	Otu03756	Otu03757	Otu03758	Otu03759	Otu03760	Otu03761	Otu03762	Otu03763	Otu03764	Otu03765	Otu03766	Otu03767	Otu03768	Otu03769	Otu03770	Otu03771	Otu03772	Otu03773	Otu03774	Otu03775	Otu03776	Otu03777	Otu03778	Otu03779	Otu03780	Otu03781	Otu03782	Otu03783	Otu03784	Otu03785	Otu03786	Otu03787	Otu03788	Otu03789	Otu03790	Otu03791	Otu03792	Otu03793	Otu03794	Otu03795	Otu03796	Otu03797	Otu03798	Otu03799	Otu03800	Otu03801	Otu03802	Otu03803	Otu03804	Otu03805	Otu03806	Otu03807	Otu03808	Otu03809	Otu03810	Otu03811	Otu03812	Otu03813	Otu03814	Otu03815	Otu03816	Otu03817	Otu03818	Otu03819	Otu03820	Otu03821	Otu03822	Otu03823	Otu03824	Otu03825	Otu03826	Otu03827	Otu03828	Otu03829	Otu03830	Otu03831	Otu03832	Otu03833	Otu03834	Otu03835	Otu03836	Otu03837	Otu03838	Otu03839	Otu03840	Otu03841	Otu03842	Otu03843	Otu03844	Otu03845	Otu03846	Otu03847	Otu03848	Otu03849	Otu03850	Otu03851	Otu03852	Otu03853	Otu03854	Otu03855	Otu03856	Otu03857	Otu03858	Otu03859	Otu03860	Otu03861	Otu03862	Otu03863	Otu03864	Otu03865	Otu03866	Otu03867	Otu03868	Otu03869	Otu03870	Otu03871	Otu03872	Otu03873	Otu03874	Otu03875	Otu03876	Otu03877	Otu03878	Otu03879	Otu03880	Otu03881	Otu03882	Otu03883	Otu03884	Otu03885	Otu03886	Otu03887	Otu03888	Otu03889	Otu03890	Otu03891	Otu03892	Otu03893	Otu03894	Otu03895	Otu03896	Otu03897	Otu03898	Otu03899	Otu03900	Otu03901	Otu03902	Otu03903	Otu03904	Otu03905	Otu03906	Otu03907	Otu03908	Otu03909	Otu03910	Otu03911	Otu03912	Otu03913	Otu03914	Otu03915	Otu03916	Otu03917	Otu03918	Otu03919	Otu03920	Otu03921	Otu03922	Otu03923	Otu03924	Otu03925	Otu03926	Otu03927	Otu03928	Otu03929	Otu03930	Otu03931	Otu03932	Otu03933	Otu03934	Otu03935	Otu03936	Otu03937	Otu03938	Otu03939	Otu03940	Otu03941	Otu03942	Otu03943	Otu03944	Otu03945	Otu03946	Otu03947	Otu03948	Otu03949	Otu03950	Otu03951	Otu03952	Otu03953	Otu03954	Otu03955	Otu03956	Otu03957	Otu03958	Otu03959	Otu03960	Otu03961	Otu03962	Otu03963	Otu03964	Otu03965	Otu03966	Otu03967	Otu03968	Otu03969	Otu03970	Otu03971	Otu03972	Otu03973	Otu03974	Otu03975	Otu03976	Otu03977	Otu03978	Otu03979	Otu03980	Otu03981	Otu03982	Otu03983	Otu03984	Otu03985	Otu03986	Otu03987	Otu03988	Otu03989	Otu03990	Otu03991	Otu03992	Otu03993	Otu03994	Otu03995	Otu03996	Otu03997	Otu03998	Otu03999	Otu04000	Otu04001	Otu04002	Otu04003	Otu04004	Otu04005	Otu04006	Otu04007	Otu04008	Otu04009	Otu04010	Otu04011	Otu04012	Otu04013	Otu04014	Otu04015	Otu04016	Otu04017	Otu04018	Otu04019	Otu04020	Otu04021	Otu04022	Otu04023	Otu04024	Otu04025	Otu04026	Otu04027	Otu04028	Otu04029	Otu04030	Otu04031	Otu04032	Otu04033	Otu04034	Otu04035	Otu04036	Otu04037	Otu04038	Otu04039	Otu04040	Otu04041	Otu04042	Otu04043	Otu04044	Otu04045	Otu04046	Otu04047	Otu04048	Otu04049	Otu04050	Otu04051	Otu04052	Otu04053	Otu04054	Otu04055	Otu04056	Otu04057	Otu04058	Otu04059	Otu04060	Otu04061	Otu04062	Otu04063	Otu04064	Otu04065	Otu04066	Otu04067	Otu04068	Otu04069	Otu04070	Otu04071	Otu04072	Otu04073	Otu04074	Otu04075	Otu04076	Otu04077	Otu04078	Otu04079	Otu04080	Otu04081	Otu04082	Otu04083	Otu04084	Otu04085	Otu04086	Otu04087	Otu04088	Otu04089	Otu04090	Otu04091	Otu04092	Otu04093	Otu04094	Otu04095	Otu04096	Otu04097	Otu04098	Otu04099	Otu04100	Otu04101	Otu04102	Otu04103	Otu04104	Otu04105	Otu04106	Otu04107	Otu04108	Otu04109	Otu04110	Otu04111	Otu04112	Otu04113	Otu04114	Otu04115	Otu04116	Otu04117	Otu04118	Otu04119	Otu04120	Otu04121	Otu04122	Otu04123	Otu04124	Otu04125	Otu04126	Otu04127	Otu04128	Otu04129	Otu04130	Otu04131	Otu04132	Otu04133	Otu04134	Otu04135	Otu04136	Otu04137	Otu04138	Otu04139	Otu04140	Otu04141	Otu04142	Otu04143	Otu04144	Otu04145	Otu04146	Otu04147	Otu04148	Otu04149	Otu04150	Otu04151	Otu04152	Otu04153	Otu04154	Otu04155	Otu04156	Otu04157	Otu04158	Otu04159	Otu04160	Otu04161	Otu04162	Otu04163	Otu04164	Otu04165	Otu04166	Otu04167	Otu04168	Otu04169	Otu04170	Otu04171	Otu04172	Otu04173	Otu04174	Otu04175	Otu04176	Otu04177	Otu04178	Otu04179	Otu04180	Otu04181	Otu04182	Otu04183	Otu04184	Otu04185	Otu04186	Otu04187	Otu04188	Otu04189	Otu04190	Otu04191	Otu04192	Otu04193	Otu04194	Otu04195	Otu04196	Otu04197	Otu04198	Otu04199	Otu04200	Otu04201	Otu04202	Otu04203	Otu04204	Otu04205	Otu04206	Otu04207	Otu04208	Otu04209	Otu04210	Otu04211	Otu04212	Otu04213	Otu04214	Otu04215	Otu04216	Otu04217	Otu04218	Otu04219	Otu04220	Otu04221	Otu04222	Otu04223	Otu04224	Otu04225	Otu04226	Otu04227	Otu04228	Otu04229	Otu04230	Otu04231	Otu04232	Otu04233	Otu04234	Otu04235	Otu04236	Otu04237	Otu04238	Otu04239	Otu04240	Otu04241	Otu04242	Otu04243	Otu04244	Otu04245	Otu04246	Otu04247	Otu04248	Otu04249	Otu04250	Otu04251	Otu04252	Otu04253	Otu04254	Otu04255	Otu04256	Otu04257	Otu04258	Otu04259	Otu04260	Otu04261	Otu04262	Otu04263	Otu04264	Otu04265	Otu04266	Otu04267	Otu04268	Otu04269	Otu04270	Otu04271	Otu04272	Otu04273	Otu04274	Otu04275	Otu04276	Otu04277	Otu04278	Otu04279	Otu04280	Otu04281	Otu04282	Otu04283	Otu04284	Otu04285	Otu04286	Otu04287	Otu04288	Otu04289	Otu04290	Otu04291	Otu04292	Otu04293	Otu04294	Otu04295	Otu04296	Otu04297	Otu04298	Otu04299	Otu04300	Otu04301	Otu04302	Otu04303	Otu04304	Otu04305	Otu04306	Otu04307	Otu04308	Otu04309	Otu04310	Otu04311	Otu04312	Otu04313	Otu04314	Otu04315	Otu04316	Otu04317	Otu04318	Otu04319	Otu04320	Otu04321	Otu04322	Otu04323	Otu04324	Otu04325	Otu04326	Otu04327	Otu04328	Otu04329	Otu04330	Otu04331	Otu04332	Otu04333	Otu04334	Otu04335	Otu04336	Otu04337	Otu04338	Otu04339	Otu04340	Otu04341	Otu04342	Otu04343	Otu04344	Otu04345	Otu04346	Otu04347	Otu04348	Otu04349	Otu04350	Otu04351	Otu04352	Otu04353	Otu04354	Otu04355	Otu04356	Otu04357	Otu04358	Otu04359	Otu04360	Otu04361	Otu04362	Otu04363	Otu04364	Otu04365	Otu04366	Otu04367	Otu04368	Otu04369	Otu04370	Otu04371	Otu04372	Otu04373	Otu04374	Otu04375	Otu04376	Otu04377	Otu04378	Otu04379	Otu04380	Otu04381	Otu04382	Otu04383	Otu04384	Otu04385	Otu04386	Otu04387	Otu04388	Otu04389	Otu04390	Otu04391	Otu04392	Otu04393	Otu04394	Otu04395	Otu04396	Otu04397	Otu04398	Otu04399	Otu04400	Otu04401	Otu04402	Otu04403	Otu04404	Otu04405	Otu04406	Otu04407	Otu04408	Otu04409	Otu04410	Otu04411	Otu04412	Otu04413	Otu04414	Otu04415	Otu04416	Otu04417	Otu04418	Otu04419	Otu04420	Otu04421	Otu04422	Otu04423	Otu04424	Otu04425	Otu04426	Otu04427	Otu04428	Otu04429	Otu04430	Otu04431	Otu04432	Otu04433	Otu04434	Otu04435	Otu04436	Otu04437	Otu04438	Otu04439	Otu04440	Otu04441	Otu04442	Otu04443	Otu04444	Otu04445	Otu04446	Otu04447	Otu04448	Otu04449	Otu04450	Otu04451	Otu04452	Otu04453	Otu04454	Otu04455	Otu04456	Otu04457	Otu04458	Otu04459	Otu04460	Otu04461	Otu04462	Otu04463	Otu04464	Otu04465	Otu04466	Otu04467	Otu04468	Otu04469	Otu04470	Otu04471	Otu04472	Otu04473	Otu04474	Otu04475	Otu04476	Otu04477	Otu04478	Otu04479	Otu04480	Otu04481	Otu04482	Otu04483	Otu04484	Otu04485	Otu04486	Otu04487	Otu04488	Otu04489	Otu04490	Otu04491	Otu04492	Otu04493	Otu04494	Otu04495	Otu04496	Otu04497	Otu04498	Otu04499	Otu04500	Otu04501	Otu04502	Otu04503	Otu04504	Otu04505	Otu04506	Otu04507	Otu04508	Otu04509	Otu04510	Otu04511	Otu04512	Otu04513	Otu04514	Otu04515	Otu04516	Otu04517	Otu04518	Otu04519	Otu04520	Otu04521	Otu04522	Otu04523	Otu04524	Otu04525	Otu04526	Otu04527	Otu04528	Otu04529	Otu04530	Otu04531	Otu04532	Otu04533	Otu04534	Otu04535	Otu04536	Otu04537	Otu04538	Otu04539	Otu04540	Otu04541	Otu04542	Otu04543	Otu04544	Otu04545	Otu04546	Otu04547	Otu04548	Otu04549	Otu04550	Otu04551	Otu04552	Otu04553	Otu04554	Otu04555	Otu04556	Otu04557	Otu04558	Otu04559	Otu04560	Otu04561	Otu04562	Otu04563	Otu04564	Otu04565	Otu04566	Otu04567	Otu04568	Otu04569	Otu04570	Otu04571	Otu04572	Otu04573	Otu04574	Otu04575	Otu04576	Otu04577	Otu04578	Otu04579	Otu04580	Otu04581	Otu04582	Otu04583	Otu04584	Otu04585	Otu04586	Otu04587	Otu04588	Otu04589	Otu04590	Otu04591	Otu04592	Otu04593	Otu04594	Otu04595	Otu04596	Otu04597	Otu04598	Otu04599	Otu04600	Otu04601	Otu04602	Otu04603	Otu04604	Otu04605	Otu04606	Otu04607	Otu04608	Otu04609	Otu04610	Otu04611	Otu04612	Otu04613	Otu04614	Otu04615	Otu04616	Otu04617	Otu04618	Otu04619	Otu04620	Otu04621	Otu04622	Otu04623	Otu04624	Otu04625	Otu04626	Otu04627	Otu04628	Otu04629	Otu04630	Otu04631	Otu04632	Otu04633	Otu04634	Otu04635	Otu04636	Otu04637	Otu04638	Otu04639	Otu04640	Otu04641	Otu04642	Otu04643	Otu04644	Otu04645	Otu04646	Otu04647	Otu04648	Otu04649	Otu04650	Otu04651	Otu04652	Otu04653	Otu04654	Otu04655	Otu04656	Otu04657	Otu04658	Otu04659	Otu04660	Otu04661	Otu04662	Otu04663	Otu04664	Otu04665	Otu04666	Otu04667	Otu04668	Otu04669	Otu04670	Otu04671	Otu04672	Otu04673	Otu04674	Otu04675	Otu04676	Otu04677	Otu04678	Otu04679	Otu04680	Otu04681	Otu04682	Otu04683	Otu04684	Otu04685	Otu04686	Otu04687	Otu04688	Otu04689	Otu04690	Otu04691	Otu04692	Otu04693	Otu04694	Otu04695	Otu04696	Otu04697	Otu04698	Otu04699	Otu04700	Otu04701	Otu04702	Otu04703	Otu04704	Otu04705	Otu04706	Otu04707	Otu04708	Otu04709	Otu04710	Otu04711	Otu04712	Otu04713	Otu04714	Otu04715	Otu04716	Otu04717	Otu04718	Otu04719	Otu04720	Otu04721	Otu04722	Otu04723	Otu04724	Otu04725	Otu04726	Otu04727	Otu04728	Otu04729	Otu04730	Otu04731	Otu04732	Otu04733	Otu04734	Otu04735	Otu04736	Otu04737	Otu04738	Otu04739	Otu04740	Otu04741	Otu04742	Otu04743	Otu04744	Otu04745	Otu04746	Otu04747	Otu04748	Otu04749	Otu04750	Otu04751	Otu04752	Otu04753	Otu04754	Otu04755	Otu04756	Otu04757	Otu04758	Otu04759	Otu04760	Otu04761	Otu04762	Otu04763	Otu04764	Otu04765	Otu04766	Otu04767	Otu04768	Otu04769	Otu04770	Otu04771	Otu04772	Otu04773	Otu04774	Otu04775	Otu04776	Otu04777	Otu04778	Otu04779	Otu04780	Otu04781	Otu04782	Otu04783	Otu04784	Otu04785	Otu04786	Otu04787	Otu04788	Otu04789	Otu04790	Otu04791	Otu04792	Otu04793	Otu04794	Otu04795	Otu04796	Otu04797	Otu04798	Otu04799	Otu04800	Otu04801	Otu04802	Otu04803	Otu04804	Otu04805	Otu04806	Otu04807	Otu04808	Otu04809	Otu04810	Otu04811	Otu04812	Otu04813	Otu04814	Otu04815	Otu04816	Otu04817	Otu04818	Otu04819	Otu04820	Otu04821	Otu04822	Otu04823	Otu04824	Otu04825	Otu04826	Otu04827	Otu04828	Otu04829	Otu04830	Otu04831	Otu04832	Otu04833	Otu04834	Otu04835	Otu04836	Otu04837	Otu04838	Otu04839	Otu04840	Otu04841	Otu04842	Otu04843	Otu04844	Otu04845	Otu04846	Otu04847	Otu04848	Otu04849	Otu04850	Otu04851	Otu04852	Otu04853	Otu04854	Otu04855	Otu04856	Otu04857	Otu04858	Otu04859	Otu04860	Otu04861	Otu04862	Otu04863	Otu04864	Otu04865	Otu04866	Otu04867	Otu04868	Otu04869	Otu04870	Otu04871	Otu04872	Otu04873	Otu04874	Otu04875	Otu04876	Otu04877	Otu04878	Otu04879	Otu04880	Otu04881	Otu04882	Otu04883	Otu04884	Otu04885	Otu04886	Otu04887	Otu04888	Otu04889	Otu04890	Otu04891	Otu04892	Otu04893	Otu04894	Otu04895	Otu04896	Otu04897	Otu04898	Otu04899	Otu04900	Otu04901	Otu04902	Otu04903	Otu04904	Otu04905	Otu04906	Otu04907	Otu04908	Otu04909	Otu04910	Otu04911	Otu04912	Otu04913	Otu04914	Otu04915	Otu04916	Otu04917	Otu04918	Otu04919	Otu04920	Otu04921	Otu04922	Otu04923	Otu04924	Otu04925	Otu04926	Otu04927	Otu04928	Otu04929	Otu04930	Otu04931	Otu04932	Otu04933	Otu04934	Otu04935	Otu04936	Otu04937	Otu04938	Otu04939	Otu04940	Otu04941	Otu04942	Otu04943	Otu04944	Otu04945	Otu04946	Otu04947	Otu04948	Otu04949	Otu04950	Otu04951	Otu04952	Otu04953	Otu04954	Otu04955	Otu04956	Otu04957	Otu04958	Otu04959	Otu04960	Otu04961	Otu04962	Otu04963	Otu04964	Otu04965	Otu04966	Otu04967	Otu04968	Otu04969	Otu04970	Otu04971	Otu04972	Otu04973	Otu04974	Otu04975	Otu04976	Otu04977	Otu04978	Otu04979	Otu04980	Otu04981	Otu04982	Otu04983	Otu04984	Otu04985	Otu04986	Otu04987	Otu04988	Otu04989	Otu04990	Otu04991	Otu04992	Otu04993	Otu04994	Otu04995	Otu04996	Otu04997	Otu04998	Otu04999	Otu05000	Otu05001	Otu05002	Otu05003	Otu05004	Otu05005	Otu05006	Otu05007	Otu05008	Otu05009	Otu05010	Otu05011	Otu05012	Otu05013	Otu05014	Otu05015	Otu05016	Otu05017	Otu05018	Otu05019	Otu05020	Otu05021	Otu05022	Otu05023	Otu05024	Otu05025	Otu05026	Otu05027	Otu05028	Otu05029	Otu05030	Otu05031	Otu05032	Otu05033	Otu05034	Otu05035	Otu05036	Otu05037	Otu05038	Otu05039	Otu05040	Otu05041	Otu05042	Otu05043	Otu05044	Otu05045	Otu05046	Otu05047	Otu05048	Otu05049	Otu05050	Otu05051	Otu05052	Otu05053	Otu05054	Otu05055	Otu05056	Otu05057	Otu05058	Otu05059	Otu05060	Otu05061	Otu05062	Otu05063	Otu05064	Otu05065	Otu05066	Otu05067	Otu05068	Otu05069	Otu05070	Otu05071	Otu05072	Otu05073	Otu05074	Otu05075	Otu05076	Otu05077	Otu05078	Otu05079	Otu05080	Otu05081	Otu05082	Otu05083	Otu05084	Otu05085	Otu05086	Otu05087	Otu05088	Otu05089	Otu05090	Otu05091	Otu05092	Otu05093	Otu05094	Otu05095	Otu05096	Otu05097	Otu05098	Otu05099	Otu05100	Otu05101	Otu05102	Otu05103	Otu05104	Otu05105	Otu05106	Otu05107	Otu05108	Otu05109	Otu05110	Otu05111	Otu05112	Otu05113	Otu05114	Otu05115	Otu05116	Otu05117	Otu05118	Otu05119	Otu05120	Otu05121	Otu05122	Otu05123	Otu05124	Otu05125	Otu05126	Otu05127	Otu05128	Otu05129	Otu05130	Otu05131	Otu05132	Otu05133	Otu05134	Otu05135	Otu05136	Otu05137	Otu05138	Otu05139	Otu05140	Otu05141	Otu05142	Otu05143	Otu05144	Otu05145	Otu05146	Otu05147	Otu05148	Otu05149	Otu05150	Otu05151	Otu05152	Otu05153	Otu05154	Otu05155	Otu05156	Otu05157	Otu05158	Otu05159	Otu05160	Otu05161	Otu05162	Otu05163	Otu05164	Otu05165	Otu05166	Otu05167	Otu05168	Otu05169	Otu05170	Otu05171	Otu05172	Otu05173	Otu05174	Otu05175	Otu05176	Otu05177	Otu05178	Otu05179	Otu05180	Otu05181	Otu05182	Otu05183	Otu05184	Otu05185	Otu05186	Otu05187	Otu05188	Otu05189	Otu05190	Otu05191	Otu05192	Otu05193	Otu05194	Otu05195	Otu05196	Otu05197	Otu05198	Otu05199	Otu05200	Otu05201	Otu05202	Otu05203	Otu05204	Otu05205	Otu05206	Otu05207	Otu05208	Otu05209	Otu05210	Otu05211	Otu05212	Otu05213	Otu05214	Otu05215	Otu05216	Otu05217	Otu05218	Otu05219	Otu05220	Otu05221	Otu05222	Otu05223	Otu05224	Otu05225	Otu05226	Otu05227	Otu05228	Otu05229	Otu05230	Otu05231	Otu05232	Otu05233	Otu05234	Otu05235	Otu05236	Otu05237	Otu05238	Otu05239	Otu05240	Otu05241	Otu05242	Otu05243	Otu05244	Otu05245	Otu05246	Otu05247	Otu05248	Otu05249	Otu05250	Otu05251	Otu05252	Otu05253	Otu05254	Otu05255	Otu05256	Otu05257	Otu05258	Otu05259	Otu05260	Otu05261	Otu05262	Otu05263	Otu05264	Otu05265	Otu05266	Otu05267	Otu05268	Otu05269	Otu05270	Otu05271	Otu05272	Otu05273	Otu05274	Otu05275	Otu05276	Otu05277	Otu05278	Otu05279	Otu05280	Otu05281	Otu05282	Otu05283	Otu05284	Otu05285	Otu05286	Otu05287	Otu05288	Otu05289	Otu05290	Otu05291	Otu05292	Otu05293	Otu05294	Otu05295	Otu05296	Otu05297	Otu05298	Otu05299	Otu05300	Otu05301	Otu05302	Otu05303	Otu05304	Otu05305	Otu05306	Otu05307	Otu05308	Otu05309	Otu05310	Otu05311	Otu05312	Otu05313	Otu05314	Otu05315	Otu05316	Otu05317	Otu05318	Otu05319	Otu05320	Otu05321	Otu05322	Otu05323	Otu05324	Otu05325	Otu05326	Otu05327	Otu05328	Otu05329	Otu05330	Otu05331	Otu05332	Otu05333	Otu05334	Otu05335	Otu05336	Otu05337	Otu05338	Otu05339	Otu05340	Otu05341	Otu05342	Otu05343	Otu05344	Otu05345	Otu05346	Otu05347	Otu05348	Otu05349	Otu05350	Otu05351	Otu05352	Otu05353	Otu05354	Otu05355	Otu05356	Otu05357	Otu05358	Otu05359	Otu05360	Otu05361	Otu05362	Otu05363	Otu05364	Otu05365	Otu05366	Otu05367	Otu05368	Otu05369	Otu05370	Otu05371	Otu05372	Otu05373	Otu05374	Otu05375	Otu05376	Otu05377	Otu05378	Otu05379	Otu05380	Otu05381	Otu05382	Otu05383	Otu05384	Otu05385	Otu05386	Otu05387	Otu05388	Otu05389	Otu05390	Otu05391	Otu05392	Otu05393	Otu05394	Otu05395	Otu05396	Otu05397	Otu05398	Otu05399	Otu05400	Otu05401	Otu05402	Otu05403	Otu05404	Otu05405	Otu05406	Otu05407	Otu05408	Otu05409	Otu05410	Otu05411	Otu05412	Otu05413	Otu05414	Otu05415	Otu05416	Otu05417	Otu05418	Otu05419	Otu05420	Otu05421	Otu05422	Otu05423	Otu05424	Otu05425	Otu05426	Otu05427	Otu05428	Otu05429	Otu05430	Otu05431	Otu05432	Otu05433	Otu05434	Otu05435	Otu05436	Otu05437	Otu05438	Otu05439	Otu05440	Otu05441	Otu05442	Otu05443	Otu05444	Otu05445	Otu05446	Otu05447	Otu05448	Otu05449	Otu05450	Otu05451	Otu05452	Otu05453	Otu05454	Otu05455	Otu05456	Otu05457	Otu05458	Otu05459	Otu05460	Otu05461	Otu05462	Otu05463	Otu05464	Otu05465	Otu05466	Otu05467	Otu05468	Otu05469	Otu05470	Otu05471	Otu05472	Otu05473	Otu05474	Otu05475	Otu05476	Otu05477	Otu05478	Otu05479	Otu05480	Otu05481	Otu05482	Otu05483	Otu05484	Otu05485	Otu05486	Otu05487	Otu05488	Otu05489	Otu05490	Otu05491	Otu05492	Otu05493	Otu05494	Otu05495	Otu05496	Otu05497	Otu05498	Otu05499	Otu05500	Otu05501	Otu05502	Otu05503	Otu05504	Otu05505	Otu05506	Otu05507	Otu05508	Otu05509	Otu05510	Otu05511	Otu05512	Otu05513	Otu05514	Otu05515	Otu05516	Otu05517	Otu05518	Otu05519	Otu05520	Otu05521	Otu05522	Otu05523	Otu05524	Otu05525	Otu05526	Otu05527	Otu05528	Otu05529	Otu05530	Otu05531	Otu05532	Otu05533	Otu05534	Otu05535	Otu05536	Otu05537	Otu05538	Otu05539	Otu05540	Otu05541	Otu05542	Otu05543	Otu05544	Otu05545	Otu05546	Otu05547	Otu05548	Otu05549	Otu05550	Otu05551	Otu05552	Otu05553	Otu05554	Otu05555	Otu05556	Otu05557	Otu05558	Otu05559	Otu05560	Otu05561	Otu05562	Otu05563	Otu05564	Otu05565	Otu05566	Otu05567	Otu05568	Otu05569	Otu05570	Otu05571	Otu05572	Otu05573	Otu05574	Otu05575	Otu05576	Otu05577	Otu05578	Otu05579	Otu05580	Otu05581	Otu05582	Otu05583	Otu05584	Otu05585	Otu05586	Otu05587	Otu05588	Otu05589	Otu05590	Otu05591	Otu05592	Otu05593	Otu05594	Otu05595	Otu05596	Otu05597	Otu05598	Otu05599	Otu05600	Otu05601	Otu05602	Otu05603	Otu05604	Otu05605	Otu05606	Otu05607	Otu05608	Otu05609	Otu05610	Otu05611	Otu05612	Otu05613	Otu05614	Otu05615	Otu05616	Otu05617	Otu05618	Otu05619	Otu05620	Otu05621	Otu05622	Otu05623	Otu05624	Otu05625	Otu05626	Otu05627	Otu05628	Otu05629	Otu05630	Otu05631	Otu05632	Otu05633	Otu05634	Otu05635	Otu05636	Otu05637	Otu05638	Otu05639	Otu05640	Otu05641	Otu05642	Otu05643	Otu05644	Otu05645	Otu05646	Otu05647	Otu05648	Otu05649	Otu05650	Otu05651	Otu05652	Otu05653	Otu05654	Otu05655	Otu05656	Otu05657	Otu05658	Otu05659	Otu05660	Otu05661	Otu05662	Otu05663	Otu05664	Otu05665	Otu05666	Otu05667	Otu05668	Otu05669	Otu05670	Otu05671	Otu05672	Otu05673	Otu05674	Otu05675	Otu05676	Otu05677	Otu05678	Otu05679	Otu05680	Otu05681	Otu05682	Otu05683	Otu05684	Otu05685	Otu05686	Otu05687	Otu05688	Otu05689	Otu05690	Otu05691	Otu05692	Otu05693	Otu05694	Otu05695	Otu05696	Otu05697	Otu05698	Otu05699	Otu05700	Otu05701	Otu05702	Otu05703	Otu05704	Otu05705	Otu05706	Otu05707	Otu05708	Otu05709	Otu05710	Otu05711	Otu05712	Otu05713	Otu05714	Otu05715	Otu05716	Otu05717	Otu05718	Otu05719	Otu05720	Otu05721	Otu05722	Otu05723	Otu05724	Otu05725	Otu05726	Otu05727	Otu05728	Otu05729	Otu05730	Otu05731	Otu05732	Otu05733	Otu05734	Otu05735	Otu05736	Otu05737	Otu05738	Otu05739	Otu05740	Otu05741	Otu05742	Otu05743	Otu05744	Otu05745	Otu05746	Otu05747	Otu05748	Otu05749	Otu05750	Otu05751	Otu05752	Otu05753	Otu05754	Otu05755	Otu05756	Otu05757	Otu05758	Otu05759	Otu05760	Otu05761	Otu05762	Otu05763	Otu05764	Otu05765	Otu05766	Otu05767	Otu05768	Otu05769	Otu05770	Otu05771	Otu05772	Otu05773	Otu05774	Otu05775	Otu05776	Otu05777	Otu05778	Otu05779	Otu05780	Otu05781	Otu05782	Otu05783	Otu05784	Otu05785	Otu05786	Otu05787	Otu05788	Otu05789	Otu05790	Otu05791	Otu05792	Otu05793	Otu05794	Otu05795	Otu05796	Otu05797	Otu05798	Otu05799	Otu05800	Otu05801	Otu05802	Otu05803	Otu05804	Otu05805	Otu05806	Otu05807	Otu05808	Otu05809	Otu05810	Otu05811	Otu05812	Otu05813	Otu05814	Otu05815	Otu05816	Otu05817	Otu05818	Otu05819	Otu05820	Otu05821	Otu05822	Otu05823	Otu05824	Otu05825	Otu05826	Otu05827	Otu05828	Otu05829	Otu05830	Otu05831	Otu05832	Otu05833	Otu05834	Otu05835	Otu05836	Otu05837	Otu05838	Otu05839	Otu05840	Otu05841	Otu05842	Otu05843	Otu05844	Otu05845	Otu05846	Otu05847	Otu05848	Otu05849	Otu05850	Otu05851	Otu05852	Otu05853	Otu05854	Otu05855	Otu05856	Otu05857	Otu05858	Otu05859	Otu05860	Otu05861	Otu05862	Otu05863	Otu05864	Otu05865	Otu05866	Otu05867	Otu05868	Otu05869	Otu05870	Otu05871	Otu05872	Otu05873	Otu05874	Otu05875	Otu05876	Otu05877	Otu05878	Otu05879	Otu05880	Otu05881	Otu05882	Otu05883	Otu05884	Otu05885	Otu05886	Otu05887	Otu05888	Otu05889	Otu05890	Otu05891	Otu05892	Otu05893	Otu05894	Otu05895	Otu05896	Otu05897	Otu05898	Otu05899	Otu05900	Otu05901	Otu05902	Otu05903	Otu05904	Otu05905	Otu05906	Otu05907	Otu05908	Otu05909	Otu05910	Otu05911	Otu05912	Otu05913	Otu05914	Otu05915	Otu05916	Otu05917	Otu05918	Otu05919	Otu05920	Otu05921	Otu05922	Otu05923	Otu05924	Otu05925	Otu05926	Otu05927	Otu05928	Otu05929	Otu05930	Otu05931	Otu05932	Otu05933	Otu05934	Otu05935	Otu05936	Otu05937	Otu05938	Otu05939	Otu05940	Otu05941	Otu05942	Otu05943	Otu05944	Otu05945	Otu05946	Otu05947	Otu05948	Otu05949	Otu05950	Otu05951	Otu05952	Otu05953	Otu05954	Otu05955	Otu05956	Otu05957	Otu05958	Otu05959	Otu05960	Otu05961	Otu05962	Otu05963	Otu05964	Otu05965	Otu05966	Otu05967	Otu05968	Otu05969	Otu05970	Otu05971	Otu05972	Otu05973	Otu05974	Otu05975	Otu05976	Otu05977	Otu05978	Otu05979	Otu05980	Otu05981	Otu05982	Otu05983	Otu05984	Otu05985	Otu05986	Otu05987	Otu05988	Otu05989	Otu05990	Otu05991	Otu05992	Otu05993	Otu05994	Otu05995	Otu05996	Otu05997	Otu05998	Otu05999	Otu06000	Otu06001	Otu06002	Otu06003	Otu06004	Otu06005	Otu06006	Otu06007	Otu06008	Otu06009	Otu06010	Otu06011	Otu06012	Otu06013	Otu06014	Otu06015	Otu06016	Otu06017	Otu06018	Otu06019	Otu06020	Otu06021	Otu06022	Otu06023	Otu06024	Otu06025	Otu06026	Otu06027	Otu06028	Otu06029	Otu06030	Otu06031	Otu06032	Otu06033	Otu06034	Otu06035	Otu06036	Otu06037	Otu06038	Otu06039	Otu06040	Otu06041	Otu06042	Otu06043	Otu06044	Otu06045	Otu06046	Otu06047	Otu06048	Otu06049	Otu06050	Otu06051	Otu06052	Otu06053	Otu06054	Otu06055	Otu06056	Otu06057	Otu06058	Otu06059	Otu06060	Otu06061	Otu06062	Otu06063	Otu06064	Otu06065	Otu06066	Otu06067	Otu06068	Otu06069	Otu06070	Otu06071	Otu06072	Otu06073	Otu06074	Otu06075	Otu06076	Otu06077	Otu06078	Otu06079	Otu06080	Otu06081	Otu06082	Otu06083	Otu06084	Otu06085	Otu06086	Otu06087	Otu06088	Otu06089	Otu06090	Otu06091	Otu06092	Otu06093	Otu06094	Otu06095	Otu06096	Otu06097	Otu06098	Otu06099	Otu06100	Otu06101	Otu06102	Otu06103	Otu06104	Otu06105	Otu06106	Otu06107	Otu06108	Otu06109	Otu06110	Otu06111	Otu06112	Otu06113	Otu06114	Otu06115	Otu06116	Otu06117	Otu06118	Otu06119	Otu06120	Otu06121	Otu06122	Otu06123	Otu06124	Otu06125	Otu06126	Otu06127	Otu06128	Otu06129	Otu06130	Otu06131	Otu06132	Otu06133	Otu06134	Otu06135	Otu06136	Otu06137	Otu06138	Otu06139	Otu06140	Otu06141	Otu06142	Otu06143	Otu06144	Otu06145	Otu06146	Otu06147	Otu06148	Otu06149	Otu06150	Otu06151	Otu06152	Otu06153	Otu06154	Otu06155	Otu06156	Otu06157	Otu06158	Otu06159	Otu06160	Otu06161	Otu06162	Otu06163	Otu06164	Otu06165	Otu06166	Otu06167	Otu06168	Otu06169	Otu06170	Otu06171	Otu06172	Otu06173	Otu06174	Otu06175	Otu06176	Otu06177	Otu06178	Otu06179	Otu06180	Otu06181	Otu06182	Otu06183	Otu06184	Otu06185	Otu06186	Otu06187	Otu06188	Otu06189	Otu06190	Otu06191	Otu06192	Otu06193	Otu06194	Otu06195	Otu06196	Otu06197	Otu06198	Otu06199	Otu06200	Otu06201	Otu06202	Otu06203	Otu06204	Otu06205	Otu06206	Otu06207	Otu06208	Otu06209	Otu06210	Otu06211	Otu06212	Otu06213	Otu06214	Otu06215	Otu06216	Otu06217	Otu06218	Otu06219	Otu06220	Otu06221	Otu06222	Otu06223	Otu06224	Otu06225	Otu06226	Otu06227	Otu06228	Otu06229	Otu06230	Otu06231	Otu06232	Otu06233	Otu06234	Otu06235	Otu06236	Otu06237	Otu06238	Otu06239	Otu06240	Otu06241	Otu06242	Otu06243	Otu06244	Otu06245	Otu06246	Otu06247	Otu06248	Otu06249	Otu06250	Otu06251	Otu06252	Otu06253	Otu06254	Otu06255	Otu06256	Otu06257	Otu06258	Otu06259	Otu06260	Otu06261	Otu06262	Otu06263	Otu06264	Otu06265	Otu06266	Otu06267	Otu06268	Otu06269	Otu06270	Otu06271	Otu06272	Otu06273	Otu06274	Otu06275	Otu06276	Otu06277	Otu06278	Otu06279	Otu06280	Otu06281	Otu06282	Otu06283	Otu06284	Otu06285	Otu06286	Otu06287	Otu06288	Otu06289	Otu06290	Otu06291	Otu06292	Otu06293	Otu06294	Otu06295	Otu06296	Otu06297	Otu06298	Otu06299	Otu06300	Otu06301	Otu06302	Otu06303	Otu06304	Otu06305	Otu06306	Otu06307	Otu06308	Otu06309	Otu06310	Otu06311	Otu06312	Otu06313	Otu06314	Otu06315	Otu06316	Otu06317	Otu06318	Otu06319	Otu06320	Otu06321	Otu06322	Otu06323	Otu06324	Otu06325	Otu06326	Otu06327	Otu06328	Otu06329	Otu06330	Otu06331	Otu06332	Otu06333	Otu06334	Otu06335	Otu06336	Otu06337	Otu06338	Otu06339	Otu06340	Otu06341	Otu06342	Otu06343	Otu06344	Otu06345	Otu06346	Otu06347	Otu06348	Otu06349	Otu06350	Otu06351	Otu06352	Otu06353	Otu06354	Otu06355	Otu06356	Otu06357	Otu06358	Otu06359	Otu06360	Otu06361	Otu06362	Otu06363	Otu06364	Otu06365	Otu06366	Otu06367	Otu06368	Otu06369	Otu06370	Otu06371	Otu06372	Otu06373	Otu06374	Otu06375	Otu06376	Otu06377	Otu06378	Otu06379	Otu06380	Otu06381	Otu06382	Otu06383	Otu06384	Otu06385	Otu06386	Otu06387	Otu06388	Otu06389	Otu06390	Otu06391	Otu06392	Otu06393	Otu06394	Otu06395	Otu06396	Otu06397	Otu06398	Otu06399	Otu06400	Otu06401	Otu06402	Otu06403	Otu06404	Otu06405	Otu06406	Otu06407	Otu06408	Otu06409	Otu06410	Otu06411	Otu06412	Otu06413	Otu06414	Otu06415	Otu06416	Otu06417	Otu06418	Otu06419	Otu06420	Otu06421	Otu06422	Otu06423	Otu06424	Otu06425	Otu06426	Otu06427	Otu06428	Otu06429	Otu06430	Otu06431	Otu06432	Otu06433	Otu06434	Otu06435	Otu06436	Otu06437	Otu06438	Otu06439	Otu06440	Otu06441	Otu06442	Otu06443	Otu06444	Otu06445	Otu06446	Otu06447	Otu06448	Otu06449	Otu06450	Otu06451	Otu06452	Otu06453	Otu06454	Otu06455	Otu06456	Otu06457	Otu06458	Otu06459	Otu06460	Otu06461	Otu06462	Otu06463	Otu06464	Otu06465	Otu06466	Otu06467	Otu06468	Otu06469	Otu06470	Otu06471	Otu06472	Otu06473	Otu06474	Otu06475	Otu06476	Otu06477	Otu06478	Otu06479	Otu06480	Otu06481	Otu06482	Otu06483	Otu06484	Otu06485	Otu06486	Otu06487	Otu06488	Otu06489	Otu06490	Otu06491	Otu06492	Otu06493	Otu06494	Otu06495	Otu06496	Otu06497	Otu06498	Otu06499	Otu06500	Otu06501	Otu06502	Otu06503	Otu06504	Otu06505	Otu06506	Otu06507	Otu06508	Otu06509	Otu06510	Otu06511	Otu06512	Otu06513	Otu06514	Otu06515	Otu06516	Otu06517	Otu06518	Otu06519	Otu06520	Otu06521	Otu06522	Otu06523	Otu06524	Otu06525	Otu06526	Otu06527	Otu06528	Otu06529	Otu06530	Otu06531	Otu06532	Otu06533	Otu06534	Otu06535	Otu06536	Otu06537	Otu06538	Otu06539	Otu06540	Otu06541	Otu06542	Otu06543	Otu06544	Otu06545	Otu06546	Otu06547	Otu06548	Otu06549	Otu06550	Otu06551	Otu06552	Otu06553	Otu06554	Otu06555	Otu06556	Otu06557	Otu06558	Otu06559	Otu06560	Otu06561	Otu06562	Otu06563	Otu06564	Otu06565	Otu06566	Otu06567	Otu06568	Otu06569	Otu06570	Otu06571	Otu06572	Otu06573	Otu06574	Otu06575	Otu06576	Otu06577	Otu06578	Otu06579	Otu06580	Otu06581	Otu06582	Otu06583	Otu06584	Otu06585	Otu06586	Otu06587	Otu06588	Otu06589	Otu06590	Otu06591	Otu06592	Otu06593	Otu06594	Otu06595	Otu06596	Otu06597	Otu06598	Otu06599	Otu06600	Otu06601	Otu06602	Otu06603	Otu06604	Otu06605	Otu06606	Otu06607	Otu06608	Otu06609	Otu06610	Otu06611	Otu06612	Otu06613	Otu06614	Otu06615	Otu06616	Otu06617	Otu06618	Otu06619	Otu06620	Otu06621	Otu06622	Otu06623	Otu06624	Otu06625	Otu06626	Otu06627	Otu06628	Otu06629	Otu06630	Otu06631	Otu06632	Otu06633	Otu06634	Otu06635	Otu06636	Otu06637	Otu06638	Otu06639	Otu06640	Otu06641	Otu06642	Otu06643	Otu06644	Otu06645	Otu06646	Otu06647	Otu06648	Otu06649	Otu06650	Otu06651	Otu06652	Otu06653	Otu06654	Otu06655	Otu06656	Otu06657	Otu06658	Otu06659	Otu06660	Otu06661	Otu06662	Otu06663	Otu06664	Otu06665	Otu06666	Otu06667	Otu06668	Otu06669	Otu06670	Otu06671	Otu06672	Otu06673	Otu06674	Otu06675	Otu06676	Otu06677	Otu06678	Otu06679	Otu06680	Otu06681	Otu06682	Otu06683	Otu06684	Otu06685	Otu06686	Otu06687	Otu06688	Otu06689	Otu06690	Otu06691	Otu06692	Otu06693	Otu06694	Otu06695	Otu06696	Otu06697	Otu06698	Otu06699	Otu06700	Otu06701	Otu06702	Otu06703	Otu06704	Otu06705	Otu06706	Otu06707	Otu06708	Otu06709	Otu06710	Otu06711	Otu06712	Otu06713	Otu06714	Otu06715	Otu06716	Otu06717	Otu06718	Otu06719	Otu06720	Otu06721	Otu06722	Otu06723	Otu06724	Otu06725	Otu06726	Otu06727	Otu06728	Otu06729	Otu06730	Otu06731	Otu06732	Otu06733	Otu06734	Otu06735	Otu06736	Otu06737	Otu06738	Otu06739	Otu06740	Otu06741	Otu06742	Otu06743	Otu06744	Otu06745	Otu06746	Otu06747	Otu06748	Otu06749	Otu06750	Otu06751	Otu06752	Otu06753	Otu06754	Otu06755	Otu06756	Otu06757	Otu06758	Otu06759	Otu06760	Otu06761	Otu06762	Otu06763	Otu06764	Otu06765	Otu06766	Otu06767	Otu06768	Otu06769	Otu06770	Otu06771	Otu06772	Otu06773	Otu06774	Otu06775	Otu06776	Otu06777	Otu06778	Otu06779	Otu06780	Otu06781	Otu06782	Otu06783	Otu06784	Otu06785	Otu06786	Otu06787	Otu06788	Otu06789	Otu06790	Otu06791	Otu06792	Otu06793	Otu06794	Otu06795	Otu06796	Otu06797	Otu06798	Otu06799	Otu06800	Otu06801	Otu06802	Otu06803	Otu06804	Otu06805	Otu06806	Otu06807	Otu06808	Otu06809	Otu06810	Otu06811	Otu06812	Otu06813	Otu06814	Otu06815	Otu06816	Otu06817	Otu06818	Otu06819	Otu06820	Otu06821	Otu06822	Otu06823	Otu06824	Otu06825	Otu06826	Otu06827	Otu06828	Otu06829	Otu06830	Otu06831	Otu06832	Otu06833	Otu06834	Otu06835	Otu06836	Otu06837	Otu06838	Otu06839	Otu06840	Otu06841	Otu06842	Otu06843	Otu06844	Otu06845	Otu06846	Otu06847	Otu06848	Otu06849	Otu06850	Otu06851	Otu06852	Otu06853	Otu06854	Otu06855	Otu06856	Otu06857	Otu06858	Otu06859	Otu06860	Otu06861	Otu06862	Otu06863	Otu06864	Otu06865	Otu06866	Otu06867	Otu06868	Otu06869	Otu06870	Otu06871	Otu06872	Otu06873	Otu06874	Otu06875	Otu06876	Otu06877	Otu06878	Otu06879	Otu06880	Otu06881	Otu06882	Otu06883	Otu06884	Otu06885	Otu06886	Otu06887	Otu06888	Otu06889	Otu06890	Otu06891	Otu06892	Otu06893	Otu06894	Otu06895	Otu06896	Otu06897	Otu06898	Otu06899	Otu06900	Otu06901	Otu06902	Otu06903	Otu06904	Otu06905	Otu06906	Otu06907	Otu06908	Otu06909	Otu06910	Otu06911	Otu06912	Otu06913	Otu06914	Otu06915	Otu06916	Otu06917	Otu06918	Otu06919	Otu06920	Otu06921	Otu06922	Otu06923	Otu06924	Otu06925	Otu06926	Otu06927	Otu06928	Otu06929	Otu06930	Otu06931	Otu06932	Otu06933	Otu06934	Otu06935	Otu06936	Otu06937	Otu06938	Otu06939	Otu06940	Otu06941	Otu06942	Otu06943	Otu06944	Otu06945	Otu06946	Otu06947	Otu06948	Otu06949	Otu06950	Otu06951	Otu06952	Otu06953	Otu06954	Otu06955	Otu06956	Otu06957	Otu06958	Otu06959	Otu06960	Otu06961	Otu06962	Otu06963	Otu06964	Otu06965	Otu06966	Otu06967	Otu06968	Otu06969	Otu06970	Otu06971	Otu06972	Otu06973	Otu06974	Otu06975	Otu06976	Otu06977	Otu06978	Otu06979	Otu06980	Otu06981	Otu06982	Otu06983	Otu06984	Otu06985	Otu06986	Otu06987	Otu06988	Otu06989	Otu06990	Otu06991	Otu06992	Otu06993	Otu06994	Otu06995	Otu06996	Otu06997	Otu06998	Otu06999	Otu07000	Otu07001	Otu07002	Otu07003	Otu07004	Otu07005	Otu07006	Otu07007	Otu07008	Otu07009	Otu07010	Otu07011	Otu07012	Otu07013	Otu07014	Otu07015	Otu07016	Otu07017	Otu07018	Otu07019	Otu07020	Otu07021	Otu07022	Otu07023	Otu07024	Otu07025	Otu07026	Otu07027	Otu07028	Otu07029	Otu07030	Otu07031	Otu07032	Otu07033	Otu07034	Otu07035	Otu07036	Otu07037	Otu07038	Otu07039	Otu07040	Otu07041	Otu07042	Otu07043	Otu07044	Otu07045	Otu07046	Otu07047	Otu07048	Otu07049	Otu07050	Otu07051	Otu07052	Otu07053	Otu07054	Otu07055	Otu07056	Otu07057	Otu07058	Otu07059	Otu07060	Otu07061	Otu07062	Otu07063	Otu07064	Otu07065	Otu07066	Otu07067	Otu07068	Otu07069	Otu07070	Otu07071	Otu07072	Otu07073	Otu07074	Otu07075	Otu07076	Otu07077	Otu07078	Otu07079	Otu07080	Otu07081	Otu07082	Otu07083	Otu07084	Otu07085	Otu07086	Otu07087	Otu07088	Otu07089	Otu07090	Otu07091	Otu07092	Otu07093	Otu07094	Otu07095	Otu07096	Otu07097	Otu07098	Otu07099	Otu07100	Otu07101	Otu07102	Otu07103	Otu07104	Otu07105	Otu07106	Otu07107	Otu07108	Otu07109	Otu07110	Otu07111	Otu07112	Otu07113	Otu07114	Otu07115	Otu07116	Otu07117	Otu07118	Otu07119	Otu07120	Otu07121	Otu07122	Otu07123	Otu07124	Otu07125	Otu07126	Otu07127	Otu07128	Otu07129	Otu07130	Otu07131	Otu07132	Otu07133	Otu07134	Otu07135	Otu07136	Otu07137	Otu07138	Otu07139	Otu07140	Otu07141	Otu07142	Otu07143	Otu07144	Otu07145	Otu07146	Otu07147	Otu07148	Otu07149	Otu07150	Otu07151	Otu07152	Otu07153	Otu07154	Otu07155	Otu07156	Otu07157	Otu07158	Otu07159	Otu07160	Otu07161	Otu07162	Otu07163	Otu07164	Otu07165	Otu07166	Otu07167	Otu07168	Otu07169	Otu07170	Otu07171	Otu07172	Otu07173	Otu07174	Otu07175	Otu07176	Otu07177	Otu07178	Otu07179	Otu07180	Otu07181	Otu07182	Otu07183	Otu07184	Otu07185	Otu07186	Otu07187	Otu07188	Otu07189	Otu07190	Otu07191	Otu07192	Otu07193	Otu07194	Otu07195	Otu07196	Otu07197	Otu07198	Otu07199	Otu07200	Otu07201	Otu07202	Otu07203	Otu07204	Otu07205	Otu07206	Otu07207	Otu07208	Otu07209	Otu07210	Otu07211	Otu07212	Otu07213	Otu07214	Otu07215	Otu07216	Otu07217	Otu07218	Otu07219	Otu07220	Otu07221	Otu07222	Otu07223	Otu07224	Otu07225	Otu07226	Otu07227	Otu07228	Otu07229	Otu07230	Otu07231	Otu07232	Otu07233	Otu07234	Otu07235	Otu07236	Otu07237	Otu07238	Otu07239	Otu07240	Otu07241	Otu07242	Otu07243	Otu07244	Otu07245	Otu07246	Otu07247	Otu07248	Otu07249	Otu07250	Otu07251	Otu07252	Otu07253	Otu07254	Otu07255	Otu07256	Otu07257	Otu07258	Otu07259	Otu07260	Otu07261	Otu07262	Otu07263	Otu07264	Otu07265	Otu07266	Otu07267	Otu07268	Otu07269	Otu07270	Otu07271	Otu07272	Otu07273	Otu07274	Otu07275	Otu07276	Otu07277	Otu07278	Otu07279	Otu07280	Otu07281	Otu07282	Otu07283	Otu07284	Otu07285	Otu07286	Otu07287	Otu07288	Otu07289	Otu07290	Otu07291	Otu07292	Otu07293	Otu07294	Otu07295	Otu07296	Otu07297	Otu07298	Otu07299	Otu07300	Otu07301	Otu07302	Otu07303	Otu07304	Otu07305	Otu07306	Otu07307	Otu07308	Otu07309	Otu07310	Otu07311	Otu07312	Otu07313	Otu07314	Otu07315	Otu07316	Otu07317	Otu07318	Otu07319	Otu07320	Otu07321	Otu07322	Otu07323	Otu07324	Otu07325	Otu07326	Otu07327	Otu07328	Otu07329	Otu07330	Otu07331	Otu07332	Otu07333	Otu07334	Otu07335	Otu07336	Otu07337	Otu07338	Otu07339	Otu07340	Otu07341	Otu07342	Otu07343	Otu07344	Otu07345	Otu07346	Otu07347	Otu07348	Otu07349	Otu07350	Otu07351	Otu07352	Otu07353	Otu07354	Otu07355	Otu07356	Otu07357	Otu07358	Otu07359	Otu07360	Otu07361	Otu07362	Otu07363	Otu07364	Otu07365	Otu07366	Otu07367	Otu07368	Otu07369	Otu07370	Otu07371	Otu07372	Otu07373	Otu07374	Otu07375	Otu07376	Otu07377	Otu07378	Otu07379	Otu07380	Otu07381	Otu07382	Otu07383	Otu07384	Otu07385	Otu07386	Otu07387	Otu07388	Otu07389	Otu07390	Otu07391	Otu07392	Otu07393	Otu07394	Otu07395	Otu07396	Otu07397	Otu07398	Otu07399	Otu07400	Otu07401	Otu07402	Otu07403	Otu07404	Otu07405	Otu07406	Otu07407	Otu07408	Otu07409	Otu07410	Otu07411	Otu07412	Otu07413	Otu07414	Otu07415	Otu07416	Otu07417	Otu07418	Otu07419	Otu07420	Otu07421	Otu07422	Otu07423	Otu07424	Otu07425	Otu07426	Otu07427	Otu07428	Otu07429	Otu07430	Otu07431	Otu07432	Otu07433	Otu07434	Otu07435	Otu07436	Otu07437	Otu07438	Otu07439	Otu07440	Otu07441	Otu07442	Otu07443	Otu07444	Otu07445	Otu07446	Otu07447	Otu07448	Otu07449	Otu07450	Otu07451	Otu07452	Otu07453	Otu07454	Otu07455	Otu07456	Otu07457	Otu07458	Otu07459	Otu07460	Otu07461	Otu07462	Otu07463	Otu07464	Otu07465	Otu07466	Otu07467	Otu07468	Otu07469	Otu07470	Otu07471	Otu07472	Otu07473	Otu07474	Otu07475	Otu07476	Otu07477	Otu07478	Otu07479	Otu07480	Otu07481	Otu07482	Otu07483	Otu07484	Otu07485	Otu07486	Otu07487	Otu07488	Otu07489	Otu07490	Otu07491	Otu07492	Otu07493	Otu07494	Otu07495	Otu07496	Otu07497	Otu07498	Otu07499	Otu07500	Otu07501	Otu07502	Otu07503	Otu07504	Otu07505	Otu07506	Otu07507	Otu07508	Otu07509	Otu07510	Otu07511	Otu07512	Otu07513	Otu07514	Otu07515	Otu07516	Otu07517	Otu07518	Otu07519	Otu07520	Otu07521	Otu07522	Otu07523	Otu07524	Otu07525	Otu07526	Otu07527	Otu07528	Otu07529	Otu07530	Otu07531	Otu07532	Otu07533	Otu07534	Otu07535	Otu07536	Otu07537	Otu07538	Otu07539	Otu07540	Otu07541	Otu07542	Otu07543	Otu07544	Otu07545	Otu07546	Otu07547	Otu07548	Otu07549	Otu07550	Otu07551	Otu07552	Otu07553	Otu07554	Otu07555	Otu07556	Otu07557	Otu07558	Otu07559	Otu07560	Otu07561	Otu07562	Otu07563	Otu07564	Otu07565	Otu07566	Otu07567	Otu07568	Otu07569	Otu07570	Otu07571	Otu07572	Otu07573	Otu07574	Otu07575	Otu07576	Otu07577	Otu07578	Otu07579	Otu07580	Otu07581	Otu07582	Otu07583	Otu07584	Otu07585	Otu07586	Otu07587	Otu07588	Otu07589	Otu07590	Otu07591	Otu07592	Otu07593	Otu07594	Otu07595	Otu07596	Otu07597	Otu07598	Otu07599	Otu07600	Otu07601	Otu07602	Otu07603	Otu07604	Otu07605	Otu07606	Otu07607	Otu07608	Otu07609	Otu07610	Otu07611	Otu07612	Otu07613	Otu07614	Otu07615	Otu07616	Otu07617	Otu07618	Otu07619	Otu07620	Otu07621	Otu07622	Otu07623	Otu07624	Otu07625	Otu07626	Otu07627	Otu07628	Otu07629	Otu07630	Otu07631	Otu07632	Otu07633	Otu07634	Otu07635	Otu07636	Otu07637	Otu07638	Otu07639	Otu07640	Otu07641	Otu07642	Otu07643	Otu07644	Otu07645	Otu07646	Otu07647	Otu07648	Otu07649	Otu07650	Otu07651	Otu07652	Otu07653	Otu07654	Otu07655	Otu07656	Otu07657	Otu07658	Otu07659	Otu07660	Otu07661	Otu07662	Otu07663	Otu07664	Otu07665	Otu07666	Otu07667	Otu07668	Otu07669	Otu07670	Otu07671	Otu07672	Otu07673	Otu07674	Otu07675	Otu07676	Otu07677	Otu07678	Otu07679	Otu07680	Otu07681	Otu07682	Otu07683	Otu07684	Otu07685	Otu07686	Otu07687	Otu07688	Otu07689	Otu07690	Otu07691	Otu07692	Otu07693	Otu07694	Otu07695	Otu07696	Otu07697	Otu07698	Otu07699	Otu07700	Otu07701	Otu07702	Otu07703	Otu07704	Otu07705	Otu07706	Otu07707	Otu07708	Otu07709	Otu07710	Otu07711	Otu07712	Otu07713	Otu07714	Otu07715	Otu07716	Otu07717	Otu07718	Otu07719	Otu07720	Otu07721	Otu07722	Otu07723	Otu07724	Otu07725	Otu07726	Otu07727	Otu07728	Otu07729	Otu07730	Otu07731	Otu07732	Otu07733	Otu07734	Otu07735	Otu07736	Otu07737	Otu07738	Otu07739	Otu07740	Otu07741	Otu07742	Otu07743	Otu07744	Otu07745	Otu07746	Otu07747	Otu07748	Otu07749	Otu07750	Otu07751	Otu07752	Otu07753	Otu07754	Otu07755	Otu07756	Otu07757	Otu07758	Otu07759	Otu07760	Otu07761	Otu07762	Otu07763	Otu07764	Otu07765	Otu07766	Otu07767	Otu07768	Otu07769	Otu07770	Otu07771	Otu07772	Otu07773	Otu07774	Otu07775	Otu07776	Otu07777	Otu07778	Otu07779	Otu07780	Otu07781	Otu07782	Otu07783	Otu07784	Otu07785	Otu07786	Otu07787	Otu07788	Otu07789	Otu07790	Otu07791	Otu07792	Otu07793	Otu07794	Otu07795	Otu07796	Otu07797	Otu07798	Otu07799	Otu07800	Otu07801	Otu07802	Otu07803	Otu07804	Otu07805	Otu07806	Otu07807	Otu07808	Otu07809	Otu07810	Otu07811	Otu07812	Otu07813	Otu07814	Otu07815	Otu07816	Otu07817	Otu07818	Otu07819	Otu07820	Otu07821	Otu07822	Otu07823	Otu07824	Otu07825	Otu07826	Otu07827	Otu07828	Otu07829	Otu07830	Otu07831	Otu07832	Otu07833	Otu07834	Otu07835	Otu07836	Otu07837	Otu07838	Otu07839	Otu07840	Otu07841	Otu07842	Otu07843	Otu07844	Otu07845	Otu07846	Otu07847	Otu07848	Otu07849	Otu07850	Otu07851	Otu07852	Otu07853	Otu07854	Otu07855	Otu07856	Otu07857	Otu07858	Otu07859	Otu07860	Otu07861	Otu07862	Otu07863	Otu07864	Otu07865	Otu07866	Otu07867	Otu07868	Otu07869	Otu07870	Otu07871	Otu07872	Otu07873	Otu07874	Otu07875	Otu07876	Otu07877	Otu07878	Otu07879	Otu07880	Otu07881	Otu07882	Otu07883	Otu07884	Otu07885	Otu07886	Otu07887	Otu07888	Otu07889	Otu07890	Otu07891	Otu07892	Otu07893	Otu07894	Otu07895	Otu07896	Otu07897	Otu07898	Otu07899	Otu07900	Otu07901	Otu07902	Otu07903	Otu07904	Otu07905	Otu07906	Otu07907	Otu07908	Otu07909	Otu07910	Otu07911	Otu07912	Otu07913	Otu07914	Otu07915	Otu07916	Otu07917	Otu07918	Otu07919	Otu07920	Otu07921	Otu07922	Otu07923	Otu07924	Otu07925	Otu07926	Otu07927	Otu07928	Otu07929	Otu07930	Otu07931	Otu07932	Otu07933	Otu07934	Otu07935	Otu07936	Otu07937	Otu07938	Otu07939	Otu07940	Otu07941	Otu07942	Otu07943	Otu07944	Otu07945	Otu07946	Otu07947	Otu07948	Otu07949	Otu07950	Otu07951	Otu07952	Otu07953	Otu07954	Otu07955	Otu07956	Otu07957	Otu07958	Otu07959	Otu07960	Otu07961	Otu07962	Otu07963	Otu07964	Otu07965	Otu07966	Otu07967	Otu07968	Otu07969	Otu07970	Otu07971	Otu07972	Otu07973	Otu07974	Otu07975	Otu07976	Otu07977	Otu07978	Otu07979	Otu07980	Otu07981	Otu07982	Otu07983	Otu07984	Otu07985	Otu07986	Otu07987	Otu07988	Otu07989	Otu07990	Otu07991	Otu07992	Otu07993	Otu07994	Otu07995	Otu07996	Otu07997	Otu07998	Otu07999	Otu08000	Otu08001	Otu08002	Otu08003	Otu08004	Otu08005	Otu08006	Otu08007	Otu08008	Otu08009	Otu08010	Otu08011	Otu08012	Otu08013	Otu08014	Otu08015	Otu08016	Otu08017	Otu08018	Otu08019	Otu08020	Otu08021	Otu08022	Otu08023	Otu08024	Otu08025	Otu08026	Otu08027	Otu08028	Otu08029	Otu08030	Otu08031	Otu08032	Otu08033	Otu08034	Otu08035	Otu08036	Otu08037	Otu08038	Otu08039	Otu08040	Otu08041	Otu08042	Otu08043	Otu08044	Otu08045	Otu08046	Otu08047	Otu08048	Otu08049	Otu08050	Otu08051	Otu08052	Otu08053	Otu08054	Otu08055	Otu08056	Otu08057	Otu08058	Otu08059	Otu08060	Otu08061	Otu08062	Otu08063	Otu08064	Otu08065	Otu08066	Otu08067	Otu08068	Otu08069	Otu08070	Otu08071	Otu08072	Otu08073	Otu08074	Otu08075	Otu08076	Otu08077	Otu08078	Otu08079	Otu08080	Otu08081	Otu08082	Otu08083	Otu08084	Otu08085	Otu08086	Otu08087	Otu08088	Otu08089	Otu08090	Otu08091	Otu08092	Otu08093	Otu08094	Otu08095	Otu08096	Otu08097	Otu08098	Otu08099	Otu08100	Otu08101	Otu08102	Otu08103	Otu08104	Otu08105	Otu08106	Otu08107	Otu08108	Otu08109	Otu08110	Otu08111	Otu08112	Otu08113	Otu08114	Otu08115	Otu08116	Otu08117	Otu08118	Otu08119	Otu08120	Otu08121	Otu08122	Otu08123	Otu08124	Otu08125	Otu08126	Otu08127	Otu08128	Otu08129	Otu08130	Otu08131	Otu08132	Otu08133	Otu08134	Otu08135	Otu08136	Otu08137	Otu08138	Otu08139	Otu08140	Otu08141	Otu08142	Otu08143	Otu08144	Otu08145	Otu08146	Otu08147	Otu08148	Otu08149	Otu08150	Otu08151	Otu08152	Otu08153	Otu08154	Otu08155	Otu08156	Otu08157	Otu08158	Otu08159	Otu08160	Otu08161	Otu08162	Otu08163	Otu08164	Otu08165	Otu08166	Otu08167	Otu08168	Otu08169	Otu08170	Otu08171	Otu08172	Otu08173	Otu08174	Otu08175	Otu08176	Otu08177	Otu08178	Otu08179	Otu08180	Otu08181	Otu08182	Otu08183	Otu08184	Otu08185	Otu08186	Otu08187	Otu08188	Otu08189	Otu08190	Otu08191	Otu08192	Otu08193	Otu08194	Otu08195	Otu08196	Otu08197	Otu08198	Otu08199	Otu08200	Otu08201	Otu08202	Otu08203	Otu08204	Otu08205	Otu08206	Otu08207	Otu08208	Otu08209	Otu08210	Otu08211	Otu08212	Otu08213	Otu08214	Otu08215	Otu08216	Otu08217	Otu08218	Otu08219	Otu08220	Otu08221	Otu08222	Otu08223	Otu08224	Otu08225	Otu08226	Otu08227	Otu08228	Otu08229	Otu08230	Otu08231	Otu08232	Otu08233	Otu08234	Otu08235	Otu08236	Otu08237	Otu08238	Otu08239	Otu08240	Otu08241	Otu08242	Otu08243	Otu08244	Otu08245	Otu08246	Otu08247	Otu08248	Otu08249	Otu08250	Otu08251	Otu08252	Otu08253	Otu08254	Otu08255	Otu08256	Otu08257	Otu08258	Otu08259	Otu08260	Otu08261	Otu08262	Otu08263	Otu08264	Otu08265	Otu08266	Otu08267	Otu08268	Otu08269	Otu08270	Otu08271	Otu08272	Otu08273	Otu08274	Otu08275	Otu08276	Otu08277	Otu08278	Otu08279	Otu08280	Otu08281	Otu08282	Otu08283	Otu08284	Otu08285	Otu08286	Otu08287	Otu08288	Otu08289	Otu08290	Otu08291	Otu08292	Otu08293	Otu08294	Otu08295	Otu08296	Otu08297	Otu08298	Otu08299	Otu08300	Otu08301	Otu08302	Otu08303	Otu08304	Otu08305	Otu08306	Otu08307	Otu08308	Otu08309	Otu08310	Otu08311	Otu08312	Otu08313	Otu08314	Otu08315	Otu08316	Otu08317	Otu08318	Otu08319	Otu08320	Otu08321	Otu08322	Otu08323	Otu08324	Otu08325	Otu08326	Otu08327	Otu08328	Otu08329	Otu08330	Otu08331	Otu08332	Otu08333	Otu08334	Otu08335	Otu08336	Otu08337	Otu08338	Otu08339	Otu08340	Otu08341	Otu08342	Otu08343	Otu08344	Otu08345	Otu08346	Otu08347	Otu08348	Otu08349	Otu08350	Otu08351	Otu08352	Otu08353	Otu08354	Otu08355	Otu08356	Otu08357	Otu08358	Otu08359	Otu08360	Otu08361	Otu08362	Otu08363	Otu08364	Otu08365	Otu08366	Otu08367	Otu08368	Otu08369	Otu08370	Otu08371	Otu08372	Otu08373	Otu08374	Otu08375	Otu08376	Otu08377	Otu08378	Otu08379	Otu08380	Otu08381	Otu08382	Otu08383	Otu08384	Otu08385	Otu08386	Otu08387	Otu08388	Otu08389	Otu08390	Otu08391	Otu08392	Otu08393	Otu08394	Otu08395	Otu08396	Otu08397	Otu08398	Otu08399	Otu08400	Otu08401	Otu08402	Otu08403	Otu08404	Otu08405	Otu08406	Otu08407	Otu08408	Otu08409	Otu08410	Otu08411	Otu08412	Otu08413	Otu08414	Otu08415	Otu08416	Otu08417	Otu08418	Otu08419	Otu08420	Otu08421	Otu08422	Otu08423	Otu08424	Otu08425	Otu08426	Otu08427	Otu08428	Otu08429	Otu08430	Otu08431	Otu08432	Otu08433	Otu08434	Otu08435	Otu08436	Otu08437	Otu08438	Otu08439	Otu08440	Otu08441	Otu08442	Otu08443	Otu08444	Otu08445	Otu08446	Otu08447	Otu08448	Otu08449	Otu08450	Otu08451	Otu08452	Otu08453	Otu08454	Otu08455	Otu08456	Otu08457	Otu08458	Otu08459	Otu08460	Otu08461	Otu08462	Otu08463	Otu08464	Otu08465	Otu08466	Otu08467	Otu08468	Otu08469	Otu08470	Otu08471	Otu08472	Otu08473	Otu08474	Otu08475	Otu08476	Otu08477	Otu08478	Otu08479	Otu08480	Otu08481	Otu08482	Otu08483	Otu08484	Otu08485	Otu08486	Otu08487	Otu08488	Otu08489	Otu08490	Otu08491	Otu08492	Otu08493	Otu08494	Otu08495	Otu08496	Otu08497	Otu08498	Otu08499	Otu08500	Otu08501	Otu08502	Otu08503	Otu08504	Otu08505	Otu08506	Otu08507	Otu08508	Otu08509	Otu08510	Otu08511	Otu08512	Otu08513	Otu08514	Otu08515	Otu08516	Otu08517	Otu08518	Otu08519	Otu08520	Otu08521	Otu08522	Otu08523	Otu08524	Otu08525	Otu08526	Otu08527	Otu08528	Otu08529	Otu08530	Otu08531	Otu08532	Otu08533	Otu08534	Otu08535	Otu08536	Otu08537	Otu08538	Otu08539	Otu08540	Otu08541	Otu08542	Otu08543	Otu08544	Otu08545	Otu08546	Otu08547	Otu08548	Otu08549	Otu08550	Otu08551	Otu08552	Otu08553	Otu08554	Otu08555	Otu08556	Otu08557	Otu08558	Otu08559	Otu08560	Otu08561	Otu08562	Otu08563	Otu08564	Otu08565	Otu08566	Otu08567	Otu08568	Otu08569	Otu08570	Otu08571	Otu08572	Otu08573	Otu08574	Otu08575	Otu08576	Otu08577	Otu08578	Otu08579	Otu08580	Otu08581	Otu08582	Otu08583	Otu08584	Otu08585	Otu08586	Otu08587	Otu08588	Otu08589	Otu08590	Otu08591	Otu08592	Otu08593	Otu08594	Otu08595	Otu08596	Otu08597	Otu08598	Otu08599	Otu08600	Otu08601	Otu08602	Otu08603	Otu08604	Otu08605	Otu08606	Otu08607	Otu08608	Otu08609	Otu08610	Otu08611	Otu08612	Otu08613	Otu08614	Otu08615	Otu08616	Otu08617	Otu08618	Otu08619	Otu08620	Otu08621	Otu08622	Otu08623	Otu08624	Otu08625	Otu08626	Otu08627	Otu08628	Otu08629	Otu08630	Otu08631	Otu08632	Otu08633	Otu08634	Otu08635	Otu08636	Otu08637	Otu08638	Otu08639	Otu08640	Otu08641	Otu08642	Otu08643	Otu08644	Otu08645	Otu08646	Otu08647	Otu08648	Otu08649	Otu08650	Otu08651	Otu08652	Otu08653	Otu08654	Otu08655	Otu08656	Otu08657	Otu08658	Otu08659	Otu08660	Otu08661	Otu08662	Otu08663	Otu08664	Otu08665	Otu08666	Otu08667	Otu08668	Otu08669	Otu08670	Otu08671	Otu08672	Otu08673	Otu08674	Otu08675	Otu08676	Otu08677	Otu08678	Otu08679	Otu08680	Otu08681	Otu08682	Otu08683	Otu08684	Otu08685	Otu08686	Otu08687	Otu08688	Otu08689	Otu08690	Otu08691	Otu08692	Otu08693	Otu08694	Otu08695	Otu08696	Otu08697	Otu08698	Otu08699	Otu08700	Otu08701	Otu08702	Otu08703	Otu08704	Otu08705	Otu08706	Otu08707	Otu08708	Otu08709	Otu08710	Otu08711	Otu08712	Otu08713	Otu08714	Otu08715	Otu08716	Otu08717	Otu08718	Otu08719	Otu08720	Otu08721	Otu08722	Otu08723	Otu08724	Otu08725	Otu08726	Otu08727	Otu08728	Otu08729	Otu08730	Otu08731	Otu08732	Otu08733	Otu08734	Otu08735	Otu08736	Otu08737	Otu08738	Otu08739	Otu08740	Otu08741	Otu08742	Otu08743	Otu08744	Otu08745	Otu08746	Otu08747	Otu08748	Otu08749	Otu08750	Otu08751	Otu08752	Otu08753	Otu08754	Otu08755	Otu08756	Otu08757	Otu08758	Otu08759	Otu08760	Otu08761	Otu08762	Otu08763	Otu08764	Otu08765	Otu08766	Otu08767	Otu08768	Otu08769	Otu08770	Otu08771	Otu08772	Otu08773	Otu08774	Otu08775	Otu08776	Otu08777	Otu08778	Otu08779	Otu08780	Otu08781	Otu08782	Otu08783	Otu08784	Otu08785	Otu08786	Otu08787	Otu08788	Otu08789	Otu08790	Otu08791	Otu08792	Otu08793	Otu08794	Otu08795	Otu08796	Otu08797	Otu08798	Otu08799	Otu08800	Otu08801	Otu08802	Otu08803	Otu08804	Otu08805	Otu08806	Otu08807	Otu08808	Otu08809	Otu08810	Otu08811	Otu08812	Otu08813	Otu08814	Otu08815	Otu08816	Otu08817	Otu08818	Otu08819	Otu08820	Otu08821	Otu08822	Otu08823	Otu08824	Otu08825	Otu08826	Otu08827	Otu08828	Otu08829	Otu08830	Otu08831	Otu08832	Otu08833	Otu08834	Otu08835	Otu08836	Otu08837	Otu08838	Otu08839	Otu08840	Otu08841	Otu08842	Otu08843	Otu08844	Otu08845	Otu08846	Otu08847	Otu08848	Otu08849	Otu08850	Otu08851	Otu08852	Otu08853	Otu08854	Otu08855	Otu08856	Otu08857	Otu08858	Otu08859	Otu08860	Otu08861	Otu08862	Otu08863	Otu08864	Otu08865	Otu08866	Otu08867	Otu08868	Otu08869	Otu08870	Otu08871	Otu08872	Otu08873	Otu08874	Otu08875	Otu08876	Otu08877	Otu08878	Otu08879	Otu08880	Otu08881	Otu08882	Otu08883	Otu08884	Otu08885	Otu08886	Otu08887	Otu08888	Otu08889	Otu08890	Otu08891	Otu08892	Otu08893	Otu08894	Otu08895	Otu08896	Otu08897	Otu08898	Otu08899	Otu08900	Otu08901	Otu08902	Otu08903	Otu08904	Otu08905	Otu08906	Otu08907	Otu08908	Otu08909	Otu08910	Otu08911	Otu08912	Otu08913	Otu08914	Otu08915	Otu08916	Otu08917	Otu08918	Otu08919	Otu08920	Otu08921	Otu08922	Otu08923	Otu08924	Otu08925	Otu08926	Otu08927	Otu08928	Otu08929	Otu08930	Otu08931	Otu08932	Otu08933	Otu08934	Otu08935	Otu08936	Otu08937	Otu08938	Otu08939	Otu08940	Otu08941	Otu08942	Otu08943	Otu08944	Otu08945	Otu08946	Otu08947	Otu08948	Otu08949	Otu08950	Otu08951	Otu08952	Otu08953	Otu08954	Otu08955	Otu08956	Otu08957	Otu08958	Otu08959	Otu08960	Otu08961	Otu08962	Otu08963	Otu08964	Otu08965	Otu08966	Otu08967	Otu08968	Otu08969	Otu08970	Otu08971	Otu08972	Otu08973	Otu08974	Otu08975	Otu08976	Otu08977	Otu08978	Otu08979	Otu08980	Otu08981	Otu08982	Otu08983	Otu08984	Otu08985	Otu08986	Otu08987	Otu08988	Otu08989	Otu08990	Otu08991	Otu08992	Otu08993	Otu08994	Otu08995	Otu08996	Otu08997	Otu08998	Otu08999	Otu09000	Otu09001	Otu09002	Otu09003	Otu09004	Otu09005	Otu09006	Otu09007	Otu09008	Otu09009	Otu09010	Otu09011	Otu09012	Otu09013	Otu09014	Otu09015	Otu09016	Otu09017	Otu09018	Otu09019	Otu09020	Otu09021	Otu09022	Otu09023	Otu09024	Otu09025	Otu09026	Otu09027	Otu09028	Otu09029	Otu09030	Otu09031	Otu09032	Otu09033	Otu09034	Otu09035	Otu09036	Otu09037	Otu09038	Otu09039	Otu09040	Otu09041	Otu09042	Otu09043	Otu09044	Otu09045	Otu09046	Otu09047	Otu09048	Otu09049	Otu09050	Otu09051	Otu09052	Otu09053	Otu09054	Otu09055	Otu09056	Otu09057	Otu09058	Otu09059	Otu09060	Otu09061	Otu09062	Otu09063	Otu09064	Otu09065	Otu09066	Otu09067	Otu09068	Otu09069	Otu09070	Otu09071	Otu09072	Otu09073	Otu09074	Otu09075	Otu09076	Otu09077	Otu09078	Otu09079	Otu09080	Otu09081	Otu09082	Otu09083	Otu09084	Otu09085	Otu09086	Otu09087	Otu09088	Otu09089	Otu09090	Otu09091	Otu09092	Otu09093	Otu09094	Otu09095	Otu09096	Otu09097	Otu09098	Otu09099	Otu09100	Otu09101	Otu09102	Otu09103	Otu09104	Otu09105	Otu09106	Otu09107	Otu09108	Otu09109	Otu09110	Otu09111	Otu09112	Otu09113	Otu09114	Otu09115	Otu09116	Otu09117	Otu09118	Otu09119	Otu09120	Otu09121	Otu09122	Otu09123	Otu09124	Otu09125	Otu09126	Otu09127	Otu09128	Otu09129	Otu09130	Otu09131	Otu09132	Otu09133	Otu09134	Otu09135	Otu09136	Otu09137	Otu09138	Otu09139	Otu09140	Otu09141	Otu09142	Otu09143	Otu09144	Otu09145	Otu09146	Otu09147	Otu09148	Otu09149	Otu09150	Otu09151	Otu09152	Otu09153	Otu09154	Otu09155	Otu09156	Otu09157	Otu09158	Otu09159	Otu09160	Otu09161	Otu09162	Otu09163	Otu09164	Otu09165	Otu09166	Otu09167	Otu09168	Otu09169	Otu09170	Otu09171	Otu09172	Otu09173	Otu09174	Otu09175	Otu09176	Otu09177	Otu09178	Otu09179	Otu09180	Otu09181	Otu09182	Otu09183	Otu09184	Otu09185	Otu09186	Otu09187	Otu09188	Otu09189	Otu09190	Otu09191	Otu09192	Otu09193	Otu09194	Otu09195	Otu09196	Otu09197	Otu09198	Otu09199	Otu09200	Otu09201	Otu09202	Otu09203	Otu09204	Otu09205	Otu09206	Otu09207	Otu09208	Otu09209	Otu09210	Otu09211	Otu09212	Otu09213	Otu09214	Otu09215	Otu09216	Otu09217	Otu09218	Otu09219	Otu09220	Otu09221	Otu09222	Otu09223	Otu09224	Otu09225	Otu09226	Otu09227	Otu09228	Otu09229	Otu09230	Otu09231	Otu09232	Otu09233	Otu09234	Otu09235	Otu09236	Otu09237	Otu09238	Otu09239	Otu09240	Otu09241	Otu09242	Otu09243	Otu09244	Otu09245	Otu09246	Otu09247	Otu09248	Otu09249	Otu09250	Otu09251	Otu09252	Otu09253	Otu09254	Otu09255	Otu09256	Otu09257	Otu09258	Otu09259	Otu09260	Otu09261	Otu09262	Otu09263	Otu09264	Otu09265	Otu09266	Otu09267	Otu09268	Otu09269	Otu09270	Otu09271	Otu09272	Otu09273	Otu09274	Otu09275	Otu09276	Otu09277	Otu09278	Otu09279	Otu09280	Otu09281	Otu09282	Otu09283	Otu09284	Otu09285	Otu09286	Otu09287	Otu09288	Otu09289	Otu09290	Otu09291	Otu09292	Otu09293	Otu09294	Otu09295	Otu09296	Otu09297	Otu09298	Otu09299	Otu09300	Otu09301	Otu09302	Otu09303	Otu09304	Otu09305	Otu09306	Otu09307	Otu09308	Otu09309	Otu09310	Otu09311	Otu09312	Otu09313	Otu09314	Otu09315	Otu09316	Otu09317	Otu09318	Otu09319	Otu09320	Otu09321	Otu09322	Otu09323	Otu09324	Otu09325	Otu09326	Otu09327	Otu09328	Otu09329	Otu09330	Otu09331	Otu09332	Otu09333	Otu09334	Otu09335	Otu09336	Otu09337	Otu09338	Otu09339	Otu09340	Otu09341	Otu09342	Otu09343	Otu09344	Otu09345	Otu09346	Otu09347	Otu09348	Otu09349	Otu09350	Otu09351	Otu09352	Otu09353	Otu09354	Otu09355	Otu09356	Otu09357	Otu09358	Otu09359	Otu09360	Otu09361	Otu09362	Otu09363	Otu09364	Otu09365	Otu09366	Otu09367	Otu09368	Otu09369	Otu09370	Otu09371	Otu09372	Otu09373	Otu09374	Otu09375	Otu09376	Otu09377	Otu09378	Otu09379	Otu09380	Otu09381	Otu09382	Otu09383	Otu09384	Otu09385	Otu09386	Otu09387	Otu09388	Otu09389	Otu09390	Otu09391	Otu09392	Otu09393	Otu09394	Otu09395	Otu09396	Otu09397	Otu09398	Otu09399	Otu09400	Otu09401	Otu09402	Otu09403	Otu09404	Otu09405	Otu09406	Otu09407	Otu09408	Otu09409	Otu09410	Otu09411	Otu09412	Otu09413	Otu09414	Otu09415	Otu09416	Otu09417	Otu09418	Otu09419	Otu09420	Otu09421	Otu09422	Otu09423	Otu09424	Otu09425	Otu09426	Otu09427	Otu09428	Otu09429	Otu09430	Otu09431	Otu09432	Otu09433	Otu09434	Otu09435	Otu09436	Otu09437	Otu09438	Otu09439	Otu09440	Otu09441	Otu09442	Otu09443	Otu09444	Otu09445	Otu09446	Otu09447	Otu09448	Otu09449	Otu09450	Otu09451	Otu09452	Otu09453	Otu09454	Otu09455	Otu09456	Otu09457	Otu09458	Otu09459	Otu09460	Otu09461	Otu09462	Otu09463	Otu09464	Otu09465	Otu09466	Otu09467	Otu09468	Otu09469	Otu09470	Otu09471	Otu09472	Otu09473	Otu09474	Otu09475	Otu09476	Otu09477	Otu09478	Otu09479	Otu09480	Otu09481	Otu09482	Otu09483	Otu09484	Otu09485	Otu09486	Otu09487	Otu09488	Otu09489	Otu09490	Otu09491	Otu09492	Otu09493	Otu09494	Otu09495	Otu09496	Otu09497	Otu09498	Otu09499	Otu09500	Otu09501	Otu09502	Otu09503	Otu09504	Otu09505	Otu09506	Otu09507	Otu09508	Otu09509	Otu09510	Otu09511	Otu09512	Otu09513	Otu09514	Otu09515	Otu09516	Otu09517	Otu09518	Otu09519	Otu09520	Otu09521	Otu09522	Otu09523	Otu09524	Otu09525	Otu09526	Otu09527	Otu09528	Otu09529	Otu09530	Otu09531	Otu09532	Otu09533	Otu09534	Otu09535	Otu09536	Otu09537	Otu09538	Otu09539	Otu09540	Otu09541	Otu09542	Otu09543	Otu09544	Otu09545	Otu09546	Otu09547	Otu09548	Otu09549	Otu09550	Otu09551	Otu09552	Otu09553	Otu09554	Otu09555	Otu09556	Otu09557	Otu09558	Otu09559	Otu09560	Otu09561	Otu09562	Otu09563	Otu09564	Otu09565	Otu09566	Otu09567	Otu09568	Otu09569	Otu09570	Otu09571	Otu09572	Otu09573	Otu09574	Otu09575	Otu09576	Otu09577	Otu09578	Otu09579	Otu09580	Otu09581	Otu09582	Otu09583	Otu09584	Otu09585	Otu09586	Otu09587	Otu09588	Otu09589	Otu09590	Otu09591	Otu09592	Otu09593	Otu09594	Otu09595	Otu09596	Otu09597	Otu09598	Otu09599	Otu09600	Otu09601	Otu09602	Otu09603	Otu09604	Otu09605	Otu09606	Otu09607	Otu09608	Otu09609	Otu09610	Otu09611	Otu09612	Otu09613	Otu09614	Otu09615	Otu09616	Otu09617	Otu09618	Otu09619	Otu09620	Otu09621	Otu09622	Otu09623	Otu09624	Otu09625	Otu09626	Otu09627	Otu09628	Otu09629	Otu09630	Otu09631	Otu09632	Otu09633	Otu09634	Otu09635	Otu09636	Otu09637	Otu09638	Otu09639	Otu09640	Otu09641	Otu09642	Otu09643	Otu09644	Otu09645	Otu09646	Otu09647	Otu09648	Otu09649	Otu09650	Otu09651	Otu09652	Otu09653	Otu09654	Otu09655	Otu09656	Otu09657	Otu09658	Otu09659	Otu09660	Otu09661	Otu09662	Otu09663	Otu09664	Otu09665	Otu09666	Otu09667	Otu09668	Otu09669	Otu09670	Otu09671	Otu09672	Otu09673	Otu09674	Otu09675	Otu09676	Otu09677	Otu09678	Otu09679	Otu09680	Otu09681	Otu09682	Otu09683	Otu09684	Otu09685	Otu09686	Otu09687	Otu09688	Otu09689	Otu09690	Otu09691	Otu09692	Otu09693	Otu09694	Otu09695	Otu09696	Otu09697	Otu09698	Otu09699	Otu09700	Otu09701	Otu09702	Otu09703	Otu09704	Otu09705	Otu09706	Otu09707	Otu09708	Otu09709	Otu09710	Otu09711	Otu09712	Otu09713	Otu09714	Otu09715	Otu09716	Otu09717	Otu09718	Otu09719	Otu09720	Otu09721	Otu09722	Otu09723	Otu09724	Otu09725	Otu09726	Otu09727	Otu09728	Otu09729	Otu09730	Otu09731	Otu09732	Otu09733	Otu09734	Otu09735	Otu09736	Otu09737	Otu09738	Otu09739	Otu09740	Otu09741	Otu09742	Otu09743	Otu09744	Otu09745	Otu09746	Otu09747	Otu09748	Otu09749	Otu09750	Otu09751	Otu09752	Otu09753	Otu09754	Otu09755	Otu09756	Otu09757	Otu09758	Otu09759	Otu09760	Otu09761	Otu09762	Otu09763	Otu09764	Otu09765	Otu09766	Otu09767	Otu09768	Otu09769	Otu09770	Otu09771	Otu09772	Otu09773	Otu09774	Otu09775	Otu09776	Otu09777	Otu09778	Otu09779	Otu09780	Otu09781	Otu09782	Otu09783	Otu09784	Otu09785	Otu09786	Otu09787	Otu09788	Otu09789	Otu09790	Otu09791	Otu09792	Otu09793	Otu09794	Otu09795	Otu09796	Otu09797	Otu09798	Otu09799	Otu09800	Otu09801	Otu09802	Otu09803	Otu09804	Otu09805	Otu09806	Otu09807	Otu09808	Otu09809	Otu09810	Otu09811	Otu09812	Otu09813	Otu09814	Otu09815	Otu09816	Otu09817	Otu09818	Otu09819	Otu09820	Otu09821	Otu09822	Otu09823	Otu09824	Otu09825	Otu09826	Otu09827	Otu09828	Otu09829	Otu09830	Otu09831	Otu09832	Otu09833	Otu09834	Otu09835	Otu09836	Otu09837	Otu09838	Otu09839	Otu09840	Otu09841	Otu09842	Otu09843	Otu09844	Otu09845	Otu09846	Otu09847	Otu09848	Otu09849	Otu09850	Otu09851	Otu09852	Otu09853	Otu09854	Otu09855	Otu09856	Otu09857	Otu09858	Otu09859	Otu09860	Otu09861	Otu09862	Otu09863	Otu09864	Otu09865	Otu09866	Otu09867	Otu09868	Otu09869	Otu09870	Otu09871	Otu09872	Otu09873	Otu09874	Otu09875	Otu09876	Otu09877	Otu09878	Otu09879	Otu09880	Otu09881	Otu09882	Otu09883	Otu09884	Otu09885	Otu09886	Otu09887	Otu09888	Otu09889	Otu09890	Otu09891	Otu09892	Otu09893	Otu09894	Otu09895	Otu09896	Otu09897	Otu09898	Otu09899	Otu09900	Otu09901	Otu09902	Otu09903	Otu09904	Otu09905	Otu09906	Otu09907	Otu09908	Otu09909	Otu09910	Otu09911	Otu09912	Otu09913	Otu09914	Otu09915	Otu09916	Otu09917	Otu09918	Otu09919	Otu09920	Otu09921	Otu09922	Otu09923	Otu09924	Otu09925	Otu09926	Otu09927	Otu09928	Otu09929	Otu09930	Otu09931	Otu09932	Otu09933	Otu09934	Otu09935	Otu09936	Otu09937	Otu09938	Otu09939	Otu09940	Otu09941	Otu09942	Otu09943	Otu09944	Otu09945	Otu09946	Otu09947	Otu09948	Otu09949	Otu09950	Otu09951	Otu09952	Otu09953	Otu09954	Otu09955	Otu09956	Otu09957	Otu09958	Otu09959	Otu09960	Otu09961	Otu09962	Otu09963	Otu09964	Otu09965	Otu09966	Otu09967	Otu09968	Otu09969	Otu09970	Otu09971	Otu09972	Otu09973	Otu09974	Otu09975	Otu09976	Otu09977	Otu09978	Otu09979	Otu09980	Otu09981	Otu09982	Otu09983	Otu09984	Otu09985	Otu09986	Otu09987	Otu09988	Otu09989	Otu09990	Otu09991	Otu09992	Otu09993	Otu09994	Otu09995	Otu09996	Otu09997	Otu09998	Otu09999	Otu10000	Otu10001	Otu10002	Otu10003	Otu10004	Otu10005	Otu10006	Otu10007	Otu10008	Otu10009	Otu10010	Otu10011	Otu10012	Otu10013	Otu10014	Otu10015	Otu10016	Otu10017	Otu10018	Otu10019	Otu10020	Otu10021	Otu10022	Otu10023	Otu10024	Otu10025	Otu10026	Otu10027	Otu10028	Otu10029	Otu10030	Otu10031	Otu10032	Otu10033	Otu10034	Otu10035	Otu10036	Otu10037	Otu10038	Otu10039	Otu10040	Otu10041	Otu10042	Otu10043	Otu10044	Otu10045	Otu10046	Otu10047	Otu10048	Otu10049	Otu10050	Otu10051	Otu10052	Otu10053	Otu10054	Otu10055	Otu10056	Otu10057	Otu10058	Otu10059	Otu10060	Otu10061	Otu10062	Otu10063	Otu10064	Otu10065	Otu10066	Otu10067	Otu10068	Otu10069	Otu10070	Otu10071	Otu10072	Otu10073	Otu10074	Otu10075	Otu10076	Otu10077	Otu10078	Otu10079	Otu10080	Otu10081	Otu10082	Otu10083	Otu10084	Otu10085	Otu10086	Otu10087	Otu10088	Otu10089	Otu10090	Otu10091	Otu10092	Otu10093	Otu10094	Otu10095	Otu10096	Otu10097	Otu10098	Otu10099	Otu10100	Otu10101	Otu10102	Otu10103	Otu10104	Otu10105	Otu10106	Otu10107	Otu10108	Otu10109	Otu10110	Otu10111	Otu10112	Otu10113	Otu10114	Otu10115	Otu10116	Otu10117	Otu10118	Otu10119	Otu10120	Otu10121	Otu10122	Otu10123	Otu10124	Otu10125	Otu10126	Otu10127	Otu10128	Otu10129	Otu10130	Otu10131	Otu10132	Otu10133	Otu10134	Otu10135	Otu10136	Otu10137	Otu10138	Otu10139	Otu10140	Otu10141	Otu10142	Otu10143	Otu10144	Otu10145	Otu10146	Otu10147	Otu10148	Otu10149	Otu10150	Otu10151	Otu10152	Otu10153	Otu10154	Otu10155	Otu10156	Otu10157	Otu10158	Otu10159	Otu10160	Otu10161	Otu10162	Otu10163	Otu10164	Otu10165	Otu10166	Otu10167	Otu10168	Otu10169	Otu10170	Otu10171	Otu10172	Otu10173	Otu10174	Otu10175	Otu10176	Otu10177	Otu10178	Otu10179	Otu10180	Otu10181	Otu10182	Otu10183	Otu10184	Otu10185	Otu10186	Otu10187	Otu10188	Otu10189	Otu10190	Otu10191	Otu10192	Otu10193	Otu10194	Otu10195	Otu10196	Otu10197	Otu10198	Otu10199	Otu10200	Otu10201	Otu10202	Otu10203	Otu10204	Otu10205	Otu10206	Otu10207	Otu10208	Otu10209	Otu10210	Otu10211	Otu10212	Otu10213	Otu10214	Otu10215	Otu10216	Otu10217	Otu10218	Otu10219	Otu10220	Otu10221	Otu10222	Otu10223	Otu10224	Otu10225	Otu10226	Otu10227	Otu10228	Otu10229	Otu10230	Otu10231	Otu10232	Otu10233	Otu10234	Otu10235	Otu10236	Otu10237	Otu10238	Otu10239	Otu10240	Otu10241	Otu10242	Otu10243	Otu10244	Otu10245	Otu10246	Otu10247	Otu10248	Otu10249	Otu10250	Otu10251	Otu10252	Otu10253	Otu10254	Otu10255	Otu10256	Otu10257	Otu10258	Otu10259	Otu10260	Otu10261	Otu10262	Otu10263	Otu10264	Otu10265	Otu10266	Otu10267	Otu10268	Otu10269	Otu10270	Otu10271	Otu10272	Otu10273	Otu10274	Otu10275	Otu10276	Otu10277	Otu10278	Otu10279	Otu10280	Otu10281	Otu10282	Otu10283	Otu10284	Otu10285	Otu10286	Otu10287	Otu10288	Otu10289	Otu10290	Otu10291	Otu10292	Otu10293	Otu10294	Otu10295	Otu10296	Otu10297	Otu10298	Otu10299	Otu10300	Otu10301	Otu10302	Otu10303	Otu10304	Otu10305	Otu10306	Otu10307	Otu10308	Otu10309	Otu10310	Otu10311	Otu10312	Otu10313	Otu10314	Otu10315	Otu10316	Otu10317	Otu10318	Otu10319	Otu10320	Otu10321	Otu10322	Otu10323	Otu10324	Otu10325	Otu10326	Otu10327	Otu10328	Otu10329	Otu10330	Otu10331	Otu10332	Otu10333	Otu10334	Otu10335	Otu10336	Otu10337	Otu10338	Otu10339	Otu10340	Otu10341	Otu10342	Otu10343	Otu10344	Otu10345	Otu10346	Otu10347	Otu10348	Otu10349	Otu10350	Otu10351	Otu10352	Otu10353	Otu10354	Otu10355	Otu10356	Otu10357	Otu10358	Otu10359	Otu10360	Otu10361	Otu10362	Otu10363	Otu10364	Otu10365	Otu10366	Otu10367	Otu10368	Otu10369	Otu10370	Otu10371	Otu10372	Otu10373	Otu10374	Otu10375	Otu10376	Otu10377	Otu10378	Otu10379	Otu10380	Otu10381	Otu10382	Otu10383	Otu10384	Otu10385	Otu10386	Otu10387	Otu10388	Otu10389	Otu10390	Otu10391	Otu10392	Otu10393	Otu10394	Otu10395	Otu10396	Otu10397	Otu10398	Otu10399	Otu10400	Otu10401	Otu10402	Otu10403	Otu10404	Otu10405	Otu10406	Otu10407	Otu10408	Otu10409	Otu10410	Otu10411	Otu10412	Otu10413	Otu10414	Otu10415	Otu10416	Otu10417	Otu10418	Otu10419	Otu10420	Otu10421	Otu10422	Otu10423	Otu10424	Otu10425	Otu10426	Otu10427	Otu10428	Otu10429	Otu10430	Otu10431	Otu10432	Otu10433	Otu10434	Otu10435	Otu10436	Otu10437	Otu10438	Otu10439	Otu10440	Otu10441	Otu10442	Otu10443	Otu10444	Otu10445	Otu10446	Otu10447	Otu10448	Otu10449	Otu10450	Otu10451	Otu10452	Otu10453	Otu10454	Otu10455	Otu10456	Otu10457	Otu10458	Otu10459	Otu10460	Otu10461	Otu10462	Otu10463	Otu10464	Otu10465	Otu10466	Otu10467	Otu10468	Otu10469	Otu10470	Otu10471	Otu10472	Otu10473	Otu10474	Otu10475	Otu10476	Otu10477	Otu10478	Otu10479	Otu10480	Otu10481	Otu10482	Otu10483	Otu10484	Otu10485	Otu10486	Otu10487	Otu10488	Otu10489	Otu10490	Otu10491	Otu10492	Otu10493	Otu10494	Otu10495	Otu10496	Otu10497	Otu10498	Otu10499	Otu10500	Otu10501	Otu10502	Otu10503	Otu10504	Otu10505	Otu10506	Otu10507	Otu10508	Otu10509	Otu10510	Otu10511	Otu10512	Otu10513	Otu10514	Otu10515	Otu10516	Otu10517	Otu10518	Otu10519	Otu10520	Otu10521	Otu10522	Otu10523	Otu10524	Otu10525	Otu10526	Otu10527	Otu10528	Otu10529	Otu10530	Otu10531	Otu10532	Otu10533	Otu10534	Otu10535	Otu10536	Otu10537	Otu10538	Otu10539	Otu10540	Otu10541	Otu10542	Otu10543	Otu10544	Otu10545	Otu10546	Otu10547	Otu10548	Otu10549	Otu10550	Otu10551	Otu10552	Otu10553	Otu10554	Otu10555	Otu10556	Otu10557	Otu10558	Otu10559	Otu10560	Otu10561	Otu10562	Otu10563	Otu10564	Otu10565	Otu10566	Otu10567	Otu10568	Otu10569	Otu10570	Otu10571	Otu10572	Otu10573	Otu10574	Otu10575	Otu10576	Otu10577	Otu10578	Otu10579	Otu10580	Otu10581	Otu10582	Otu10583	Otu10584	Otu10585	Otu10586	Otu10587	Otu10588	Otu10589	Otu10590	Otu10591	Otu10592	Otu10593	Otu10594	Otu10595	Otu10596	Otu10597	Otu10598	Otu10599	Otu10600	Otu10601	Otu10602	Otu10603	Otu10604	Otu10605	Otu10606	Otu10607	Otu10608	Otu10609	Otu10610	Otu10611	Otu10612	Otu10613	Otu10614	Otu10615	Otu10616	Otu10617	Otu10618	Otu10619	Otu10620	Otu10621	Otu10622	Otu10623	Otu10624	Otu10625	Otu10626	Otu10627	Otu10628	Otu10629	Otu10630	Otu10631	Otu10632	Otu10633	Otu10634	Otu10635	Otu10636	Otu10637	Otu10638	Otu10639	Otu10640	Otu10641	Otu10642	Otu10643	Otu10644	Otu10645	Otu10646	Otu10647	Otu10648	Otu10649	Otu10650	Otu10651	Otu10652	Otu10653	Otu10654	Otu10655	Otu10656	Otu10657	Otu10658	Otu10659	Otu10660	Otu10661	Otu10662	Otu10663	Otu10664	Otu10665	Otu10666	Otu10667	Otu10668	Otu10669	Otu10670	Otu10671	Otu10672	Otu10673	Otu10674	Otu10675	Otu10676	Otu10677	Otu10678	Otu10679	Otu10680	Otu10681	Otu10682	Otu10683	Otu10684	Otu10685	Otu10686	Otu10687	Otu10688	Otu10689	Otu10690	Otu10691	Otu10692	Otu10693	Otu10694	Otu10695	Otu10696	Otu10697	Otu10698	Otu10699	Otu10700	Otu10701	Otu10702	Otu10703	Otu10704	Otu10705	Otu10706	Otu10707	Otu10708	Otu10709	Otu10710	Otu10711	Otu10712	Otu10713	Otu10714	Otu10715	Otu10716	Otu10717	Otu10718	Otu10719	Otu10720	Otu10721	Otu10722	Otu10723	Otu10724	Otu10725	Otu10726	Otu10727	Otu10728	Otu10729	Otu10730	Otu10731	Otu10732	Otu10733	Otu10734	Otu10735	Otu10736	Otu10737	Otu10738	Otu10739	Otu10740	Otu10741	Otu10742	Otu10743	Otu10744	Otu10745	Otu10746	Otu10747	Otu10748	Otu10749	Otu10750	Otu10751	Otu10752	Otu10753	Otu10754	Otu10755	Otu10756	Otu10757	Otu10758	Otu10759	Otu10760	Otu10761	Otu10762	Otu10763	Otu10764	Otu10765	Otu10766	Otu10767	Otu10768	Otu10769	Otu10770	Otu10771	Otu10772	Otu10773	Otu10774	Otu10775	Otu10776	Otu10777	Otu10778	Otu10779	Otu10780	Otu10781	Otu10782	Otu10783	Otu10784	Otu10785	Otu10786	Otu10787	Otu10788	Otu10789	Otu10790	Otu10791	Otu10792	Otu10793	Otu10794	Otu10795	Otu10796	Otu10797	Otu10798	Otu10799	Otu10800	Otu10801	Otu10802	Otu10803	Otu10804	Otu10805	Otu10806	Otu10807	Otu10808	Otu10809	Otu10810	Otu10811	Otu10812	Otu10813	Otu10814	Otu10815	Otu10816	Otu10817	Otu10818	Otu10819	Otu10820	Otu10821	Otu10822	Otu10823	Otu10824	Otu10825	Otu10826	Otu10827	Otu10828	Otu10829	Otu10830	Otu10831	Otu10832	Otu10833	Otu10834	Otu10835	Otu10836	Otu10837	Otu10838	Otu10839	Otu10840	Otu10841	Otu10842	Otu10843	Otu10844	Otu10845	Otu10846	Otu10847	Otu10848	Otu10849	Otu10850	Otu10851	Otu10852	Otu10853	Otu10854	Otu10855	Otu10856	Otu10857	Otu10858	Otu10859	Otu10860	Otu10861	Otu10862	Otu10863	Otu10864	Otu10865	Otu10866	Otu10867	Otu10868	Otu10869	Otu10870	Otu10871	Otu10872	Otu10873	Otu10874	Otu10875	Otu10876	Otu10877	Otu10878	Otu10879	Otu10880	Otu10881	Otu10882	Otu10883	Otu10884	Otu10885	Otu10886	Otu10887	Otu10888	Otu10889	Otu10890	Otu10891	Otu10892	Otu10893	Otu10894	Otu10895	Otu10896	Otu10897	Otu10898	Otu10899	Otu10900	Otu10901	Otu10902	Otu10903	Otu10904	Otu10905	Otu10906	Otu10907	Otu10908	Otu10909	Otu10910	Otu10911	Otu10912	Otu10913	Otu10914	Otu10915	Otu10916	Otu10917	Otu10918	Otu10919	Otu10920	Otu10921	Otu10922	Otu10923	Otu10924	Otu10925	Otu10926	Otu10927	Otu10928	Otu10929	Otu10930	Otu10931	Otu10932	Otu10933	Otu10934	Otu10935	Otu10936	Otu10937	Otu10938	Otu10939	Otu10940	Otu10941	Otu10942	Otu10943	Otu10944	Otu10945	Otu10946	Otu10947	Otu10948	Otu10949	Otu10950	Otu10951	Otu10952	Otu10953	Otu10954	Otu10955	Otu10956	Otu10957	Otu10958	Otu10959	Otu10960	Otu10961	Otu10962	Otu10963	Otu10964	Otu10965	Otu10966	Otu10967	Otu10968	Otu10969	Otu10970	Otu10971	Otu10972	Otu10973	Otu10974	Otu10975	Otu10976	Otu10977	Otu10978	Otu10979	Otu10980	Otu10981	Otu10982	Otu10983	Otu10984	Otu10985	Otu10986	Otu10987	Otu10988	Otu10989	Otu10990	Otu10991	Otu10992	Otu10993	Otu10994	Otu10995	Otu10996	Otu10997	Otu10998	Otu10999	Otu11000	Otu11001	Otu11002	Otu11003	Otu11004	Otu11005	Otu11006	Otu11007	Otu11008	Otu11009	Otu11010	Otu11011	Otu11012	Otu11013	Otu11014	Otu11015	Otu11016	Otu11017	Otu11018	Otu11019	Otu11020	Otu11021	Otu11022	Otu11023	Otu11024	Otu11025	Otu11026	Otu11027	Otu11028	Otu11029	Otu11030	Otu11031	Otu11032	Otu11033	Otu11034	Otu11035	Otu11036	Otu11037	Otu11038	Otu11039	Otu11040	Otu11041	Otu11042	Otu11043	Otu11044	Otu11045	Otu11046	Otu11047	Otu11048	Otu11049	Otu11050	Otu11051	Otu11052	Otu11053	Otu11054	Otu11055	Otu11056	Otu11057	Otu11058	Otu11059	Otu11060	Otu11061	Otu11062	Otu11063	Otu11064	Otu11065	Otu11066	Otu11067	Otu11068	Otu11069	Otu11070	Otu11071	Otu11072	Otu11073	Otu11074	Otu11075	Otu11076	Otu11077	Otu11078	Otu11079	Otu11080	Otu11081	Otu11082	Otu11083	Otu11084	Otu11085	Otu11086	Otu11087	Otu11088	Otu11089	Otu11090	Otu11091	Otu11092	Otu11093	Otu11094	Otu11095	Otu11096	Otu11097	Otu11098	Otu11099	Otu11100	Otu11101	Otu11102	Otu11103	Otu11104	Otu11105	Otu11106	Otu11107	Otu11108	Otu11109	Otu11110	Otu11111	Otu11112	Otu11113	Otu11114	Otu11115	Otu11116	Otu11117	Otu11118	Otu11119	Otu11120	Otu11121	Otu11122	Otu11123	Otu11124	Otu11125	Otu11126	Otu11127	Otu11128	Otu11129	Otu11130	Otu11131	Otu11132	Otu11133	Otu11134	Otu11135	Otu11136	Otu11137	Otu11138	Otu11139	Otu11140	Otu11141	Otu11142	Otu11143	Otu11144	Otu11145	Otu11146	Otu11147	Otu11148	Otu11149	Otu11150	Otu11151	Otu11152	Otu11153	Otu11154	Otu11155	Otu11156	Otu11157	Otu11158	Otu11159	Otu11160	Otu11161	Otu11162	Otu11163	Otu11164	Otu11165	Otu11166	Otu11167	Otu11168	Otu11169	Otu11170	Otu11171	Otu11172	Otu11173	Otu11174	Otu11175	Otu11176	Otu11177	Otu11178	Otu11179	Otu11180	Otu11181	Otu11182	Otu11183	Otu11184	Otu11185	Otu11186	Otu11187	Otu11188	Otu11189	Otu11190	Otu11191	Otu11192	Otu11193	Otu11194	Otu11195	Otu11196	Otu11197	Otu11198	Otu11199	Otu11200	Otu11201	Otu11202	Otu11203	Otu11204	Otu11205	Otu11206	Otu11207	Otu11208	Otu11209	Otu11210	Otu11211	Otu11212	Otu11213	Otu11214	Otu11215	Otu11216	Otu11217	Otu11218	Otu11219	Otu11220	Otu11221	Otu11222	Otu11223	Otu11224	Otu11225	Otu11226	Otu11227	Otu11228	Otu11229	Otu11230	Otu11231	Otu11232	Otu11233	Otu11234	Otu11235	Otu11236	Otu11237	Otu11238	Otu11239	Otu11240	Otu11241	Otu11242	Otu11243	Otu11244	Otu11245	Otu11246	Otu11247	Otu11248	Otu11249	Otu11250	Otu11251	Otu11252	Otu11253	Otu11254	Otu11255	Otu11256	Otu11257	Otu11258	Otu11259	Otu11260	Otu11261	Otu11262	Otu11263	Otu11264	Otu11265	Otu11266	Otu11267	Otu11268	Otu11269	Otu11270	Otu11271	Otu11272	Otu11273	Otu11274	Otu11275	Otu11276	Otu11277	Otu11278	Otu11279	Otu11280	Otu11281	Otu11282	Otu11283	Otu11284	Otu11285	Otu11286	Otu11287	Otu11288	Otu11289	Otu11290	Otu11291	Otu11292	Otu11293	Otu11294	Otu11295	Otu11296	Otu11297	Otu11298	Otu11299	Otu11300	Otu11301	Otu11302	Otu11303	Otu11304	Otu11305	Otu11306	Otu11307	Otu11308	Otu11309	Otu11310	Otu11311	Otu11312	Otu11313	Otu11314	Otu11315	Otu11316	Otu11317	Otu11318	Otu11319	Otu11320	Otu11321	Otu11322	Otu11323	Otu11324	Otu11325	Otu11326	Otu11327	Otu11328	Otu11329	Otu11330	Otu11331	Otu11332	Otu11333	Otu11334	Otu11335	Otu11336	Otu11337	Otu11338	Otu11339	Otu11340	Otu11341	Otu11342	Otu11343	Otu11344	Otu11345	Otu11346	Otu11347	Otu11348	Otu11349	Otu11350	Otu11351	Otu11352	Otu11353	Otu11354	Otu11355	Otu11356	Otu11357	Otu11358	Otu11359	Otu11360	Otu11361	Otu11362	Otu11363	Otu11364	Otu11365	Otu11366	Otu11367	Otu11368	Otu11369	Otu11370	Otu11371	Otu11372	Otu11373	Otu11374	Otu11375	Otu11376	Otu11377	Otu11378	Otu11379	Otu11380	Otu11381	Otu11382	Otu11383	Otu11384	Otu11385	Otu11386	Otu11387	Otu11388	Otu11389	Otu11390	Otu11391	Otu11392	Otu11393	Otu11394	Otu11395	Otu11396	Otu11397	Otu11398	Otu11399	Otu11400	Otu11401	Otu11402	Otu11403	Otu11404	Otu11405	Otu11406	Otu11407	Otu11408	Otu11409	Otu11410	Otu11411	Otu11412	Otu11413	Otu11414	Otu11415	Otu11416	Otu11417	Otu11418	Otu11419	Otu11420	Otu11421	Otu11422	Otu11423	Otu11424	Otu11425	Otu11426	Otu11427	Otu11428	Otu11429	Otu11430	Otu11431	Otu11432	Otu11433	Otu11434	Otu11435	Otu11436	Otu11437	Otu11438	Otu11439	Otu11440	Otu11441	Otu11442	Otu11443	Otu11444	Otu11445	Otu11446	Otu11447	Otu11448	Otu11449	Otu11450	Otu11451	Otu11452	Otu11453	Otu11454	Otu11455	Otu11456	Otu11457	Otu11458	Otu11459	Otu11460	Otu11461	Otu11462	Otu11463	Otu11464	Otu11465	Otu11466	Otu11467	Otu11468	Otu11469	Otu11470	Otu11471	Otu11472	Otu11473	Otu11474	Otu11475	Otu11476	Otu11477	Otu11478	Otu11479	Otu11480	Otu11481	Otu11482	Otu11483	Otu11484	Otu11485	Otu11486	Otu11487	Otu11488	Otu11489	Otu11490	Otu11491	Otu11492	Otu11493	Otu11494	Otu11495	Otu11496	Otu11497	Otu11498	Otu11499	Otu11500	Otu11501	Otu11502	Otu11503	Otu11504	Otu11505	Otu11506	Otu11507	Otu11508	Otu11509	Otu11510	Otu11511	Otu11512	Otu11513	Otu11514	Otu11515	Otu11516	Otu11517	Otu11518	Otu11519	Otu11520	Otu11521	Otu11522	Otu11523	Otu11524	Otu11525	Otu11526	Otu11527	Otu11528	Otu11529	Otu11530	Otu11531	Otu11532	Otu11533	Otu11534	Otu11535	Otu11536	Otu11537	Otu11538	Otu11539	Otu11540	Otu11541	Otu11542	Otu11543	Otu11544	Otu11545	Otu11546	Otu11547	Otu11548	Otu11549	Otu11550	Otu11551	Otu11552	Otu11553	Otu11554	Otu11555	Otu11556	Otu11557	Otu11558	Otu11559	Otu11560	Otu11561	Otu11562	Otu11563	Otu11564	Otu11565	Otu11566	Otu11567	Otu11568	Otu11569	Otu11570	Otu11571	Otu11572	Otu11573	Otu11574	Otu11575	Otu11576	Otu11577	Otu11578	Otu11579	Otu11580	Otu11581	Otu11582	Otu11583	Otu11584	Otu11585	Otu11586	Otu11587	Otu11588	Otu11589	Otu11590	Otu11591	Otu11592	Otu11593	Otu11594	Otu11595	Otu11596	Otu11597	Otu11598	Otu11599	Otu11600	Otu11601	Otu11602	Otu11603	Otu11604	Otu11605	Otu11606	Otu11607	Otu11608	Otu11609	Otu11610	Otu11611	Otu11612	Otu11613	Otu11614	Otu11615	Otu11616	Otu11617	Otu11618	Otu11619	Otu11620	Otu11621	Otu11622	Otu11623	Otu11624	Otu11625	Otu11626	Otu11627	Otu11628	Otu11629	Otu11630	Otu11631	Otu11632	Otu11633	Otu11634	Otu11635	Otu11636	Otu11637	Otu11638	Otu11639	Otu11640	Otu11641	Otu11642	Otu11643	Otu11644	Otu11645	Otu11646	Otu11647	Otu11648	Otu11649	Otu11650	Otu11651	Otu11652	Otu11653	Otu11654	Otu11655	Otu11656	Otu11657	Otu11658	Otu11659	Otu11660	Otu11661	Otu11662	Otu11663	Otu11664	Otu11665	Otu11666	Otu11667	Otu11668	Otu11669	Otu11670	Otu11671	Otu11672	Otu11673	Otu11674	Otu11675	Otu11676	Otu11677	Otu11678	Otu11679	Otu11680	Otu11681	Otu11682	Otu11683	Otu11684	Otu11685	Otu11686	Otu11687	Otu11688	Otu11689	Otu11690	Otu11691	Otu11692	Otu11693	Otu11694	Otu11695	Otu11696	Otu11697	Otu11698	Otu11699	Otu11700	Otu11701	Otu11702	Otu11703	Otu11704	Otu11705	Otu11706	Otu11707	Otu11708	Otu11709	Otu11710	Otu11711	Otu11712	Otu11713	Otu11714	Otu11715	Otu11716	Otu11717	Otu11718	Otu11719	Otu11720	Otu11721	Otu11722	Otu11723	Otu11724	Otu11725	Otu11726	Otu11727	Otu11728	Otu11729	Otu11730	Otu11731	Otu11732	Otu11733	Otu11734	Otu11735	Otu11736	Otu11737	Otu11738	Otu11739	Otu11740	Otu11741	Otu11742	Otu11743	Otu11744	Otu11745	Otu11746	Otu11747	Otu11748	Otu11749	Otu11750	Otu11751	Otu11752	Otu11753	Otu11754	Otu11755	Otu11756	Otu11757	Otu11758	Otu11759	Otu11760	Otu11761	Otu11762	Otu11763	Otu11764	Otu11765	Otu11766	Otu11767	Otu11768	Otu11769	Otu11770	Otu11771	Otu11772	Otu11773	Otu11774	Otu11775	Otu11776	Otu11777	Otu11778	Otu11779	Otu11780	Otu11781	Otu11782	Otu11783	Otu11784	Otu11785	Otu11786	Otu11787	Otu11788	Otu11789	Otu11790	Otu11791	Otu11792	Otu11793	Otu11794	Otu11795	Otu11796	Otu11797	Otu11798	Otu11799	Otu11800	Otu11801	Otu11802	Otu11803	Otu11804	Otu11805	Otu11806	Otu11807	Otu11808	Otu11809	Otu11810	Otu11811	Otu11812	Otu11813	Otu11814	Otu11815	Otu11816	Otu11817	Otu11818	Otu11819	Otu11820	Otu11821	Otu11822	Otu11823	Otu11824	Otu11825	Otu11826	Otu11827	Otu11828	Otu11829	Otu11830	Otu11831	Otu11832	Otu11833	Otu11834	Otu11835	Otu11836	Otu11837	Otu11838	Otu11839	Otu11840	Otu11841	Otu11842	Otu11843	Otu11844	Otu11845	Otu11846	Otu11847	Otu11848	Otu11849	Otu11850	Otu11851	Otu11852	Otu11853	Otu11854	Otu11855	Otu11856	Otu11857	Otu11858	Otu11859	Otu11860	Otu11861	Otu11862	Otu11863	Otu11864	Otu11865	Otu11866	Otu11867	Otu11868	Otu11869	Otu11870	Otu11871	Otu11872	Otu11873	Otu11874	Otu11875	Otu11876	Otu11877	Otu11878	Otu11879	Otu11880	Otu11881	Otu11882	Otu11883	Otu11884	Otu11885	Otu11886	Otu11887	Otu11888	Otu11889	Otu11890	Otu11891	Otu11892	Otu11893	Otu11894	Otu11895	Otu11896	Otu11897	Otu11898	Otu11899	Otu11900	Otu11901	Otu11902	Otu11903	Otu11904	Otu11905	Otu11906	Otu11907	Otu11908	Otu11909	Otu11910	Otu11911	Otu11912	Otu11913	Otu11914	Otu11915	Otu11916	Otu11917	Otu11918	Otu11919	Otu11920	Otu11921	Otu11922	Otu11923	Otu11924	Otu11925	Otu11926	Otu11927	Otu11928	Otu11929	Otu11930	Otu11931	Otu11932	Otu11933	Otu11934	Otu11935	Otu11936	Otu11937	Otu11938	Otu11939	Otu11940	Otu11941	Otu11942	Otu11943	Otu11944	Otu11945	Otu11946	Otu11947	Otu11948	Otu11949	Otu11950	Otu11951	Otu11952	Otu11953	Otu11954	Otu11955	Otu11956	Otu11957	Otu11958	Otu11959	Otu11960	Otu11961	Otu11962	Otu11963	Otu11964	Otu11965	Otu11966	Otu11967	Otu11968	Otu11969	Otu11970	Otu11971	Otu11972	Otu11973	Otu11974	Otu11975	Otu11976	Otu11977	Otu11978	Otu11979	Otu11980	Otu11981	Otu11982	Otu11983	Otu11984	Otu11985	Otu11986	Otu11987	Otu11988	Otu11989	Otu11990	Otu11991	Otu11992	Otu11993	Otu11994	Otu11995	Otu11996	Otu11997	Otu11998	Otu11999	Otu12000	Otu12001	Otu12002	Otu12003	Otu12004	Otu12005	Otu12006	Otu12007	Otu12008	Otu12009	Otu12010	Otu12011	Otu12012	Otu12013	Otu12014	Otu12015	Otu12016	Otu12017	Otu12018	Otu12019	Otu12020	Otu12021	Otu12022	Otu12023	Otu12024	Otu12025	Otu12026	Otu12027	Otu12028	Otu12029	Otu12030	Otu12031	Otu12032	Otu12033	Otu12034	Otu12035	Otu12036	Otu12037	Otu12038	Otu12039	Otu12040	Otu12041	Otu12042	Otu12043	Otu12044	Otu12045	Otu12046	Otu12047	Otu12048	Otu12049	Otu12050	Otu12051	Otu12052	Otu12053	Otu12054	Otu12055	Otu12056	Otu12057	Otu12058	Otu12059	Otu12060	Otu12061	Otu12062	Otu12063	Otu12064	Otu12065	Otu12066	Otu12067	Otu12068	Otu12069	Otu12070	Otu12071	Otu12072	Otu12073	Otu12074	Otu12075	Otu12076	Otu12077	Otu12078	Otu12079	Otu12080	Otu12081	Otu12082	Otu12083	Otu12084	Otu12085	Otu12086	Otu12087	Otu12088	Otu12089	Otu12090	Otu12091	Otu12092	Otu12093	Otu12094	Otu12095	Otu12096	Otu12097	Otu12098	Otu12099	Otu12100	Otu12101	Otu12102	Otu12103	Otu12104	Otu12105	Otu12106	Otu12107	Otu12108	Otu12109	Otu12110	Otu12111	Otu12112	Otu12113	Otu12114	Otu12115	Otu12116	Otu12117	Otu12118	Otu12119	Otu12120	Otu12121	Otu12122	Otu12123	Otu12124	Otu12125	Otu12126	Otu12127	Otu12128	Otu12129	Otu12130	Otu12131	Otu12132	Otu12133	Otu12134	Otu12135	Otu12136	Otu12137	Otu12138	Otu12139	Otu12140	Otu12141	Otu12142	Otu12143	Otu12144	Otu12145	Otu12146	Otu12147	Otu12148	Otu12149	Otu12150	Otu12151	Otu12152	Otu12153	Otu12154	Otu12155	Otu12156	Otu12157	Otu12158	Otu12159	Otu12160	Otu12161	Otu12162	Otu12163	Otu12164	Otu12165	Otu12166	Otu12167	Otu12168	Otu12169	Otu12170	Otu12171	Otu12172	Otu12173	Otu12174	Otu12175	Otu12176	Otu12177	Otu12178	Otu12179	Otu12180	Otu12181	Otu12182	Otu12183	Otu12184	Otu12185	Otu12186	Otu12187	Otu12188	Otu12189	Otu12190	Otu12191	Otu12192	Otu12193	Otu12194	Otu12195	Otu12196	Otu12197	Otu12198	Otu12199	Otu12200	Otu12201	Otu12202	Otu12203	Otu12204	Otu12205	Otu12206	Otu12207	Otu12208	Otu12209	Otu12210	Otu12211	Otu12212	Otu12213	Otu12214	Otu12215	Otu12216	Otu12217	Otu12218	Otu12219	Otu12220	Otu12221	Otu12222	Otu12223	Otu12224	Otu12225	Otu12226	Otu12227	Otu12228	Otu12229	Otu12230	Otu12231	Otu12232	Otu12233	Otu12234	Otu12235	Otu12236	Otu12237	Otu12238	Otu12239	Otu12240	Otu12241	Otu12242	Otu12243	Otu12244	Otu12245	Otu12246	Otu12247	Otu12248	Otu12249	Otu12250	Otu12251	Otu12252	Otu12253	Otu12254	Otu12255	Otu12256	Otu12257	Otu12258	Otu12259	Otu12260	Otu12261	Otu12262	Otu12263	Otu12264	Otu12265	Otu12266	Otu12267	Otu12268	Otu12269	Otu12270	Otu12271	Otu12272	Otu12273	Otu12274	Otu12275	Otu12276	Otu12277	Otu12278	Otu12279	Otu12280	Otu12281	Otu12282	Otu12283	Otu12284	Otu12285	Otu12286	Otu12287	Otu12288	Otu12289	Otu12290	Otu12291	Otu12292	Otu12293	Otu12294	Otu12295	Otu12296	Otu12297	Otu12298	Otu12299	Otu12300	Otu12301	Otu12302	Otu12303	Otu12304	Otu12305	Otu12306	Otu12307	Otu12308	Otu12309	Otu12310	Otu12311	Otu12312	Otu12313	Otu12314	Otu12315	Otu12316	Otu12317	Otu12318	Otu12319	Otu12320	Otu12321	Otu12322	Otu12323	Otu12324	Otu12325	Otu12326	Otu12327	Otu12328	Otu12329	Otu12330	Otu12331	Otu12332	Otu12333	Otu12334	Otu12335	Otu12336	Otu12337	Otu12338	Otu12339	Otu12340	Otu12341	Otu12342	Otu12343	Otu12344	Otu12345	Otu12346	Otu12347	Otu12348	Otu12349	Otu12350	Otu12351	Otu12352	Otu12353	Otu12354	Otu12355	Otu12356	Otu12357	Otu12358	Otu12359	Otu12360	Otu12361	Otu12362	Otu12363	Otu12364	Otu12365	Otu12366	Otu12367	Otu12368	Otu12369	Otu12370	Otu12371	Otu12372	Otu12373	Otu12374	Otu12375	Otu12376	Otu12377	Otu12378	Otu12379	Otu12380	Otu12381	Otu12382	Otu12383	Otu12384	Otu12385	Otu12386	Otu12387	Otu12388	Otu12389	Otu12390	Otu12391	Otu12392	Otu12393	Otu12394	Otu12395	Otu12396	Otu12397	Otu12398	Otu12399	Otu12400	Otu12401	Otu12402	Otu12403	Otu12404	Otu12405	Otu12406	Otu12407	Otu12408	Otu12409	Otu12410	Otu12411	Otu12412	Otu12413	Otu12414	Otu12415	Otu12416	Otu12417	Otu12418	Otu12419	Otu12420	Otu12421	Otu12422	Otu12423	Otu12424	Otu12425	Otu12426	Otu12427	Otu12428	Otu12429	Otu12430	Otu12431	Otu12432	Otu12433	Otu12434	Otu12435	Otu12436	Otu12437	Otu12438	Otu12439	Otu12440	Otu12441	Otu12442	Otu12443	Otu12444	Otu12445	Otu12446	Otu12447	Otu12448	Otu12449	Otu12450	Otu12451	Otu12452	Otu12453	Otu12454	Otu12455	Otu12456	Otu12457	Otu12458	Otu12459	Otu12460	Otu12461	Otu12462	Otu12463	Otu12464	Otu12465	Otu12466	Otu12467	Otu12468	Otu12469	Otu12470	Otu12471	Otu12472	Otu12473	Otu12474	Otu12475	Otu12476	Otu12477	Otu12478	Otu12479	Otu12480	Otu12481	Otu12482	Otu12483	Otu12484	Otu12485	Otu12486	Otu12487	Otu12488	Otu12489	Otu12490	Otu12491	Otu12492	Otu12493	Otu12494	Otu12495	Otu12496	Otu12497	Otu12498	Otu12499	Otu12500	Otu12501	Otu12502	Otu12503	Otu12504	Otu12505	Otu12506	Otu12507	Otu12508	Otu12509	Otu12510	Otu12511	Otu12512	Otu12513	Otu12514	Otu12515	Otu12516	Otu12517	Otu12518	Otu12519	Otu12520	Otu12521	Otu12522	Otu12523	Otu12524	Otu12525	Otu12526	Otu12527	Otu12528	Otu12529	Otu12530	Otu12531	Otu12532	Otu12533	Otu12534	Otu12535	Otu12536	Otu12537	Otu12538	Otu12539	Otu12540	Otu12541	Otu12542	Otu12543	Otu12544	Otu12545	Otu12546	Otu12547	Otu12548	Otu12549	Otu12550	Otu12551	Otu12552	Otu12553	Otu12554	Otu12555	Otu12556	Otu12557	Otu12558	Otu12559	Otu12560	Otu12561	Otu12562	Otu12563	Otu12564	Otu12565	Otu12566	Otu12567	Otu12568	Otu12569	Otu12570	Otu12571	Otu12572	Otu12573	Otu12574	Otu12575	Otu12576	Otu12577	Otu12578	Otu12579	Otu12580	Otu12581	Otu12582	Otu12583	Otu12584	Otu12585	Otu12586	Otu12587	Otu12588	Otu12589	Otu12590	Otu12591	Otu12592	Otu12593	Otu12594	Otu12595	Otu12596	Otu12597	Otu12598	Otu12599	Otu12600	Otu12601	Otu12602	Otu12603	Otu12604	Otu12605	Otu12606	Otu12607	Otu12608	Otu12609	Otu12610	Otu12611	Otu12612	Otu12613	Otu12614	Otu12615	Otu12616	Otu12617	Otu12618	Otu12619	Otu12620	Otu12621	Otu12622	Otu12623	Otu12624	Otu12625	Otu12626	Otu12627	Otu12628	Otu12629	Otu12630	Otu12631	Otu12632	Otu12633	Otu12634	Otu12635	Otu12636	Otu12637	Otu12638	Otu12639	Otu12640	Otu12641	Otu12642	Otu12643	Otu12644	Otu12645	Otu12646	Otu12647	Otu12648	Otu12649	Otu12650	Otu12651	Otu12652	Otu12653	Otu12654	Otu12655	Otu12656	Otu12657	Otu12658	Otu12659	Otu12660	Otu12661	Otu12662	Otu12663	Otu12664	Otu12665	Otu12666	Otu12667	Otu12668	Otu12669	Otu12670	Otu12671	Otu12672	Otu12673	Otu12674	Otu12675	Otu12676	Otu12677	Otu12678	Otu12679	Otu12680	Otu12681	Otu12682	Otu12683	Otu12684	Otu12685	Otu12686	Otu12687	Otu12688	Otu12689	Otu12690	Otu12691	Otu12692	Otu12693	Otu12694	Otu12695	Otu12696	Otu12697	Otu12698	Otu12699	Otu12700	Otu12701	Otu12702	Otu12703	Otu12704	Otu12705	Otu12706	Otu12707	Otu12708	Otu12709	Otu12710	Otu12711	Otu12712	Otu12713	Otu12714	Otu12715	Otu12716	Otu12717	Otu12718	Otu12719	Otu12720	Otu12721	Otu12722	Otu12723	Otu12724	Otu12725	Otu12726	Otu12727	Otu12728	Otu12729	Otu12730	Otu12731	Otu12732	Otu12733	Otu12734	Otu12735	Otu12736	Otu12737	Otu12738	Otu12739	Otu12740	Otu12741	Otu12742	Otu12743	Otu12744	Otu12745	Otu12746	Otu12747	Otu12748	Otu12749	Otu12750	Otu12751	Otu12752	Otu12753	Otu12754	Otu12755	Otu12756	Otu12757	Otu12758	Otu12759	Otu12760	Otu12761	Otu12762	Otu12763	Otu12764	Otu12765	Otu12766	Otu12767	Otu12768	Otu12769	Otu12770	Otu12771	Otu12772	Otu12773	Otu12774	Otu12775	Otu12776	Otu12777	Otu12778	Otu12779	Otu12780	Otu12781	Otu12782	Otu12783	Otu12784	Otu12785	Otu12786	Otu12787	Otu12788	Otu12789	Otu12790	Otu12791	Otu12792	Otu12793	Otu12794	Otu12795	Otu12796	Otu12797	Otu12798	Otu12799	Otu12800	Otu12801	Otu12802	Otu12803	Otu12804	Otu12805	Otu12806	Otu12807	Otu12808	Otu12809	Otu12810	Otu12811	Otu12812	Otu12813	Otu12814	Otu12815	Otu12816	Otu12817	Otu12818	Otu12819	Otu12820	Otu12821	Otu12822	Otu12823	Otu12824	Otu12825	Otu12826	Otu12827	Otu12828	Otu12829	Otu12830	Otu12831	Otu12832	Otu12833	Otu12834	Otu12835	Otu12836	Otu12837	Otu12838	Otu12839	Otu12840	Otu12841	Otu12842	Otu12843	Otu12844	Otu12845	Otu12846	Otu12847	Otu12848	Otu12849	Otu12850	Otu12851	Otu12852	Otu12853	Otu12854	Otu12855	Otu12856	Otu12857	Otu12858	Otu12859	Otu12860	Otu12861	Otu12862	Otu12863	Otu12864	Otu12865	Otu12866	Otu12867	Otu12868	Otu12869	Otu12870	Otu12871	Otu12872	Otu12873	Otu12874	Otu12875	Otu12876	Otu12877	Otu12878	Otu12879	Otu12880	Otu12881	Otu12882	Otu12883	Otu12884	Otu12885	Otu12886	Otu12887	Otu12888	Otu12889	Otu12890	Otu12891	Otu12892	Otu12893	Otu12894	Otu12895	Otu12896	Otu12897	Otu12898	Otu12899	Otu12900	Otu12901	Otu12902	Otu12903	Otu12904	Otu12905	Otu12906	Otu12907	Otu12908	Otu12909	Otu12910	Otu12911	Otu12912	Otu12913	Otu12914	Otu12915	Otu12916	Otu12917	Otu12918	Otu12919	Otu12920	Otu12921	Otu12922	Otu12923	Otu12924	Otu12925	Otu12926	Otu12927	Otu12928	Otu12929	Otu12930	Otu12931	Otu12932	Otu12933	Otu12934	Otu12935	Otu12936	Otu12937	Otu12938	Otu12939	Otu12940	Otu12941	Otu12942	Otu12943	Otu12944	Otu12945	Otu12946	Otu12947	Otu12948	Otu12949	Otu12950	Otu12951	Otu12952	Otu12953	Otu12954	Otu12955	Otu12956	Otu12957	Otu12958	Otu12959	Otu12960	Otu12961	Otu12962	Otu12963	Otu12964	Otu12965	Otu12966	Otu12967	Otu12968	Otu12969	Otu12970	Otu12971	Otu12972	Otu12973	Otu12974	Otu12975	Otu12976	Otu12977	Otu12978	Otu12979	Otu12980	Otu12981	Otu12982	Otu12983	Otu12984	Otu12985	Otu12986	Otu12987	Otu12988	Otu12989	Otu12990	Otu12991	Otu12992	Otu12993	Otu12994	Otu12995	Otu12996	Otu12997	Otu12998	Otu12999	Otu13000	Otu13001	Otu13002	Otu13003	Otu13004	Otu13005	Otu13006	Otu13007	Otu13008	Otu13009	Otu13010	Otu13011	Otu13012	Otu13013	Otu13014	Otu13015	Otu13016	Otu13017	Otu13018	Otu13019	Otu13020	Otu13021	Otu13022	Otu13023	Otu13024	Otu13025	Otu13026	Otu13027	Otu13028	Otu13029	Otu13030	Otu13031	Otu13032	Otu13033	Otu13034	Otu13035	Otu13036	Otu13037	Otu13038	Otu13039	Otu13040	Otu13041	Otu13042	Otu13043	Otu13044	Otu13045	Otu13046	Otu13047	Otu13048	Otu13049	Otu13050	Otu13051	Otu13052	Otu13053	Otu13054	Otu13055	Otu13056	Otu13057	Otu13058	Otu13059	Otu13060	Otu13061	Otu13062	Otu13063	Otu13064	Otu13065	Otu13066	Otu13067	Otu13068	Otu13069	Otu13070	Otu13071	Otu13072	Otu13073	Otu13074	Otu13075	Otu13076	Otu13077	Otu13078	Otu13079	Otu13080	Otu13081	Otu13082	Otu13083	Otu13084	Otu13085	Otu13086	Otu13087	Otu13088	Otu13089	Otu13090	Otu13091	Otu13092	Otu13093	Otu13094	Otu13095	Otu13096	Otu13097	Otu13098	Otu13099	Otu13100	Otu13101	Otu13102	Otu13103	Otu13104	Otu13105	Otu13106	Otu13107	Otu13108	Otu13109	Otu13110	Otu13111	Otu13112	Otu13113	Otu13114	Otu13115	Otu13116	Otu13117	Otu13118	Otu13119	Otu13120	Otu13121	Otu13122	Otu13123	Otu13124	Otu13125	Otu13126	Otu13127	Otu13128	Otu13129	Otu13130	Otu13131	Otu13132	Otu13133	Otu13134	Otu13135	Otu13136	Otu13137	Otu13138	Otu13139	Otu13140	Otu13141	Otu13142	Otu13143	Otu13144	Otu13145	Otu13146	Otu13147	Otu13148	Otu13149	Otu13150	Otu13151	Otu13152	Otu13153	Otu13154	Otu13155	Otu13156	Otu13157	Otu13158	Otu13159	Otu13160	Otu13161	Otu13162	Otu13163	Otu13164	Otu13165	Otu13166	Otu13167	Otu13168	Otu13169	Otu13170	Otu13171	Otu13172	Otu13173	Otu13174	Otu13175	Otu13176	Otu13177	Otu13178	Otu13179	Otu13180	Otu13181	Otu13182	Otu13183	Otu13184	Otu13185	Otu13186	Otu13187	Otu13188	Otu13189	Otu13190	Otu13191	Otu13192	Otu13193	Otu13194	Otu13195	Otu13196	Otu13197	Otu13198	Otu13199	Otu13200	Otu13201	Otu13202	Otu13203	Otu13204	Otu13205	Otu13206	Otu13207	Otu13208	Otu13209	Otu13210	Otu13211	Otu13212	Otu13213	Otu13214	Otu13215	Otu13216	Otu13217	Otu13218	Otu13219	Otu13220	Otu13221	Otu13222	Otu13223	Otu13224	Otu13225	Otu13226	Otu13227	Otu13228	Otu13229	Otu13230	Otu13231	Otu13232	Otu13233	Otu13234	Otu13235	Otu13236	Otu13237	Otu13238	Otu13239	Otu13240	Otu13241	Otu13242	Otu13243	Otu13244	Otu13245	Otu13246	Otu13247	Otu13248	Otu13249	Otu13250	Otu13251	Otu13252	Otu13253	Otu13254	Otu13255	Otu13256	Otu13257	Otu13258	Otu13259	Otu13260	Otu13261	Otu13262	Otu13263	Otu13264	Otu13265	Otu13266	Otu13267	Otu13268	Otu13269	Otu13270	Otu13271	Otu13272	Otu13273	Otu13274	Otu13275	Otu13276	Otu13277	Otu13278	Otu13279	Otu13280	Otu13281	Otu13282	Otu13283	Otu13284	Otu13285	Otu13286	Otu13287	Otu13288	Otu13289	Otu13290	Otu13291	Otu13292	Otu13293	Otu13294	Otu13295	Otu13296	Otu13297	Otu13298	Otu13299	Otu13300	Otu13301	Otu13302	Otu13303	Otu13304	Otu13305	Otu13306	Otu13307	Otu13308	Otu13309	Otu13310	Otu13311	Otu13312	Otu13313	Otu13314	Otu13315	Otu13316	Otu13317	Otu13318	Otu13319	Otu13320	Otu13321	Otu13322	Otu13323	Otu13324	Otu13325	Otu13326	Otu13327	Otu13328	Otu13329	Otu13330	Otu13331	Otu13332	Otu13333	Otu13334	Otu13335	Otu13336	Otu13337	Otu13338	Otu13339	Otu13340	Otu13341	Otu13342	Otu13343	Otu13344	Otu13345	Otu13346	Otu13347	Otu13348	Otu13349	Otu13350	Otu13351	Otu13352	Otu13353	Otu13354	Otu13355	Otu13356	Otu13357	Otu13358	Otu13359	Otu13360	Otu13361	Otu13362	Otu13363	Otu13364	Otu13365	Otu13366	Otu13367	Otu13368	Otu13369	Otu13370	Otu13371	Otu13372	Otu13373	Otu13374	Otu13375	Otu13376	Otu13377	Otu13378	Otu13379	Otu13380	Otu13381	Otu13382	Otu13383	Otu13384	Otu13385	Otu13386	Otu13387	Otu13388	Otu13389	Otu13390	Otu13391	Otu13392	Otu13393	Otu13394	Otu13395	Otu13396	Otu13397	Otu13398	Otu13399	Otu13400	Otu13401	Otu13402	Otu13403	Otu13404	Otu13405	Otu13406	Otu13407	Otu13408	Otu13409	Otu13410	Otu13411	Otu13412	Otu13413	Otu13414	Otu13415	Otu13416	Otu13417	Otu13418	Otu13419	Otu13420	Otu13421	Otu13422	Otu13423	Otu13424	Otu13425	Otu13426	Otu13427	Otu13428	Otu13429	Otu13430	Otu13431	Otu13432	Otu13433	Otu13434	Otu13435	Otu13436	Otu13437	Otu13438	Otu13439	Otu13440	Otu13441	Otu13442	Otu13443	Otu13444	Otu13445	Otu13446	Otu13447	Otu13448	Otu13449	Otu13450	Otu13451	Otu13452	Otu13453	Otu13454	Otu13455	Otu13456	Otu13457	Otu13458	Otu13459	Otu13460	Otu13461	Otu13462	Otu13463	Otu13464	Otu13465	Otu13466	Otu13467	Otu13468	Otu13469	Otu13470	Otu13471	Otu13472	Otu13473	Otu13474	Otu13475	Otu13476	Otu13477	Otu13478	Otu13479	Otu13480	Otu13481	Otu13482	Otu13483	Otu13484	Otu13485	Otu13486	Otu13487	Otu13488	Otu13489	Otu13490	Otu13491	Otu13492	Otu13493	Otu13494	Otu13495	Otu13496	Otu13497	Otu13498	Otu13499	Otu13500	Otu13501	Otu13502	Otu13503	Otu13504	Otu13505	Otu13506	Otu13507	Otu13508	Otu13509	Otu13510	Otu13511	Otu13512	Otu13513	Otu13514	Otu13515	Otu13516	Otu13517	Otu13518	Otu13519	Otu13520	Otu13521	Otu13522	Otu13523	Otu13524	Otu13525	Otu13526	Otu13527	Otu13528	Otu13529	Otu13530	Otu13531	Otu13532	Otu13533	Otu13534	Otu13535	Otu13536	Otu13537	Otu13538	Otu13539	Otu13540	Otu13541	Otu13542	Otu13543	Otu13544	Otu13545	Otu13546	Otu13547	Otu13548	Otu13549	Otu13550	Otu13551	Otu13552	Otu13553	Otu13554	Otu13555	Otu13556	Otu13557	Otu13558	Otu13559	Otu13560	Otu13561	Otu13562	Otu13563	Otu13564	Otu13565	Otu13566	Otu13567	Otu13568	Otu13569	Otu13570	Otu13571	Otu13572	Otu13573	Otu13574	Otu13575	Otu13576	Otu13577	Otu13578	Otu13579	Otu13580	Otu13581	Otu13582	Otu13583	Otu13584	Otu13585	Otu13586	Otu13587	Otu13588	Otu13589	Otu13590	Otu13591	Otu13592	Otu13593	Otu13594	Otu13595	Otu13596	Otu13597	Otu13598	Otu13599	Otu13600	Otu13601	Otu13602	Otu13603	Otu13604	Otu13605	Otu13606	Otu13607	Otu13608	Otu13609	Otu13610	Otu13611	Otu13612	Otu13613	Otu13614	Otu13615	Otu13616	Otu13617	Otu13618	Otu13619	Otu13620	Otu13621	Otu13622	Otu13623	Otu13624	Otu13625	Otu13626	Otu13627	Otu13628	Otu13629	Otu13630	Otu13631	Otu13632	Otu13633	Otu13634	Otu13635	Otu13636	Otu13637	Otu13638	Otu13639	Otu13640	Otu13641	Otu13642	Otu13643	Otu13644	Otu13645	Otu13646	Otu13647	Otu13648	Otu13649	Otu13650	Otu13651	Otu13652	Otu13653	Otu13654	Otu13655	Otu13656	Otu13657	Otu13658	Otu13659	Otu13660	Otu13661	Otu13662	Otu13663	Otu13664	Otu13665	Otu13666	Otu13667	Otu13668	Otu13669	Otu13670	Otu13671	Otu13672	Otu13673	Otu13674	Otu13675	Otu13676	Otu13677	Otu13678	Otu13679	Otu13680	Otu13681	Otu13682	Otu13683	Otu13684	Otu13685	Otu13686	Otu13687	Otu13688	Otu13689	Otu13690	Otu13691	Otu13692	Otu13693	Otu13694	Otu13695	Otu13696	Otu13697	Otu13698	Otu13699	Otu13700	Otu13701	Otu13702	Otu13703	Otu13704	Otu13705	Otu13706	Otu13707	Otu13708	Otu13709	Otu13710	Otu13711	Otu13712	Otu13713	Otu13714	Otu13715	Otu13716	Otu13717	Otu13718	Otu13719	Otu13720	Otu13721	Otu13722	Otu13723	Otu13724	Otu13725	Otu13726	Otu13727	Otu13728	Otu13729	Otu13730	Otu13731	Otu13732	Otu13733	Otu13734	Otu13735	Otu13736	Otu13737	Otu13738	Otu13739	Otu13740	Otu13741	Otu13742	Otu13743	Otu13744	Otu13745	Otu13746	Otu13747	Otu13748	Otu13749	Otu13750	Otu13751	Otu13752	Otu13753	Otu13754	Otu13755	Otu13756	Otu13757	Otu13758	Otu13759	Otu13760	Otu13761	Otu13762	Otu13763	Otu13764	Otu13765	Otu13766	Otu13767	Otu13768	Otu13769	Otu13770	Otu13771	Otu13772	Otu13773	Otu13774	Otu13775	Otu13776	Otu13777	Otu13778	Otu13779	Otu13780	Otu13781	Otu13782	Otu13783	Otu13784	Otu13785	Otu13786	Otu13787	Otu13788	Otu13789	Otu13790	Otu13791	Otu13792	Otu13793	Otu13794	Otu13795	Otu13796	Otu13797	Otu13798	Otu13799	Otu13800	Otu13801	Otu13802	Otu13803	Otu13804	Otu13805	Otu13806	Otu13807	Otu13808	Otu13809	Otu13810	Otu13811	Otu13812	Otu13813	Otu13814	Otu13815	Otu13816	Otu13817	Otu13818	Otu13819	Otu13820	Otu13821	Otu13822	Otu13823	Otu13824	Otu13825	Otu13826	Otu13827	Otu13828	Otu13829	Otu13830	Otu13831	Otu13832	Otu13833	Otu13834	Otu13835	Otu13836	Otu13837	Otu13838	Otu13839	Otu13840	Otu13841	Otu13842	Otu13843	Otu13844	Otu13845	Otu13846	Otu13847	Otu13848	Otu13849	Otu13850	Otu13851	Otu13852	Otu13853	Otu13854	Otu13855	Otu13856	Otu13857	Otu13858	Otu13859	Otu13860	Otu13861	Otu13862	Otu13863	Otu13864	Otu13865	Otu13866	Otu13867	Otu13868	Otu13869	Otu13870	Otu13871	Otu13872	Otu13873	Otu13874	Otu13875	Otu13876	Otu13877	Otu13878	Otu13879	Otu13880	Otu13881	Otu13882	Otu13883	Otu13884	Otu13885	Otu13886	Otu13887	Otu13888	Otu13889	Otu13890	Otu13891	Otu13892	Otu13893	Otu13894	Otu13895	Otu13896	Otu13897	Otu13898	Otu13899	Otu13900	Otu13901	Otu13902	Otu13903	Otu13904	Otu13905	Otu13906	Otu13907	Otu13908	Otu13909	Otu13910	Otu13911	Otu13912	Otu13913	Otu13914	Otu13915	Otu13916	Otu13917	Otu13918	Otu13919	Otu13920	Otu13921	Otu13922	Otu13923	Otu13924	Otu13925	Otu13926	Otu13927	Otu13928	Otu13929	Otu13930	Otu13931	Otu13932	Otu13933	Otu13934	Otu13935	Otu13936	Otu13937	Otu13938	Otu13939	Otu13940	Otu13941	Otu13942	Otu13943	Otu13944	Otu13945	Otu13946	Otu13947	Otu13948	Otu13949	Otu13950	Otu13951	Otu13952	Otu13953	Otu13954	Otu13955	Otu13956	Otu13957	Otu13958	Otu13959	Otu13960	Otu13961	Otu13962	Otu13963	Otu13964	Otu13965	Otu13966	Otu13967	Otu13968	Otu13969	Otu13970	Otu13971	Otu13972	Otu13973	Otu13974	Otu13975	Otu13976	Otu13977	Otu13978	Otu13979	Otu13980	Otu13981	Otu13982	Otu13983	Otu13984	Otu13985	Otu13986	Otu13987	Otu13988	Otu13989	Otu13990	Otu13991	Otu13992	Otu13993	Otu13994	Otu13995	Otu13996	Otu13997	Otu13998	Otu13999	Otu14000	Otu14001	Otu14002	Otu14003	Otu14004	Otu14005	Otu14006	Otu14007	Otu14008	Otu14009	Otu14010	Otu14011	Otu14012	Otu14013	Otu14014	Otu14015	Otu14016	Otu14017	Otu14018	Otu14019	Otu14020	Otu14021	Otu14022	Otu14023	Otu14024	Otu14025	Otu14026	Otu14027	Otu14028	Otu14029	Otu14030	Otu14031	Otu14032	Otu14033	Otu14034	Otu14035	Otu14036	Otu14037	Otu14038	Otu14039	Otu14040	Otu14041	Otu14042	Otu14043	Otu14044	Otu14045	Otu14046	Otu14047	Otu14048	Otu14049	Otu14050	Otu14051	Otu14052	Otu14053	Otu14054	Otu14055	Otu14056	Otu14057	Otu14058	Otu14059	Otu14060	Otu14061	Otu14062	Otu14063	Otu14064	Otu14065	Otu14066	Otu14067	Otu14068	Otu14069	Otu14070	Otu14071	Otu14072	Otu14073	Otu14074	Otu14075	Otu14076	Otu14077	Otu14078	Otu14079	Otu14080	Otu14081	Otu14082	Otu14083	Otu14084	Otu14085	Otu14086	Otu14087	Otu14088	Otu14089	Otu14090	Otu14091	Otu14092	Otu14093	Otu14094	Otu14095	Otu14096	Otu14097	Otu14098	Otu14099	Otu14100	Otu14101	Otu14102	Otu14103	Otu14104	Otu14105	Otu14106	Otu14107	Otu14108	Otu14109	Otu14110	Otu14111	Otu14112	Otu14113	Otu14114	Otu14115	Otu14116	Otu14117	Otu14118	Otu14119	Otu14120	Otu14121	Otu14122	Otu14123	Otu14124	Otu14125	Otu14126	Otu14127	Otu14128	Otu14129	Otu14130	Otu14131	Otu14132	Otu14133	Otu14134	Otu14135	Otu14136	Otu14137	Otu14138	Otu14139	Otu14140	Otu14141	Otu14142	Otu14143	Otu14144	Otu14145	Otu14146	Otu14147	Otu14148	Otu14149	Otu14150	Otu14151	Otu14152	Otu14153	Otu14154	Otu14155	Otu14156	Otu14157	Otu14158	Otu14159	Otu14160	Otu14161	Otu14162	Otu14163	Otu14164	Otu14165	Otu14166	Otu14167	Otu14168	Otu14169	Otu14170	Otu14171	Otu14172	Otu14173	Otu14174	Otu14175	Otu14176	Otu14177	Otu14178	Otu14179	Otu14180	Otu14181	Otu14182	Otu14183	Otu14184	Otu14185	Otu14186	Otu14187	Otu14188	Otu14189	Otu14190	Otu14191	Otu14192	Otu14193	Otu14194	Otu14195	Otu14196	Otu14197	Otu14198	Otu14199	Otu14200	Otu14201	Otu14202	Otu14203	Otu14204	Otu14205	Otu14206	Otu14207	Otu14208	Otu14209	Otu14210	Otu14211	Otu14212	Otu14213	Otu14214	Otu14215	Otu14216	Otu14217	Otu14218	Otu14219	Otu14220	Otu14221	Otu14222	Otu14223	Otu14224	Otu14225	Otu14226	Otu14227	Otu14228	Otu14229	Otu14230	Otu14231	Otu14232	Otu14233	Otu14234	Otu14235	Otu14236	Otu14237	Otu14238	Otu14239	Otu14240	Otu14241	Otu14242	Otu14243	Otu14244	Otu14245	Otu14246	Otu14247	Otu14248	Otu14249	Otu14250	Otu14251	Otu14252	Otu14253	Otu14254	Otu14255	Otu14256	Otu14257	Otu14258	Otu14259	Otu14260	Otu14261	Otu14262	Otu14263	Otu14264	Otu14265	Otu14266	Otu14267	Otu14268	Otu14269	Otu14270	Otu14271	Otu14272	Otu14273	Otu14274	Otu14275	Otu14276	Otu14277	Otu14278	Otu14279	Otu14280	Otu14281	Otu14282	Otu14283	Otu14284	Otu14285	Otu14286	Otu14287	Otu14288	Otu14289	Otu14290	Otu14291	Otu14292	Otu14293	Otu14294	Otu14295	Otu14296	Otu14297	Otu14298	Otu14299	Otu14300	Otu14301	Otu14302	Otu14303	Otu14304	Otu14305	Otu14306	Otu14307	Otu14308	Otu14309	Otu14310	Otu14311	Otu14312	Otu14313	Otu14314	Otu14315	Otu14316	Otu14317	Otu14318	Otu14319	Otu14320	Otu14321	Otu14322	Otu14323	Otu14324	Otu14325	Otu14326	Otu14327	Otu14328	Otu14329	Otu14330	Otu14331	Otu14332	Otu14333	Otu14334	Otu14335	Otu14336	Otu14337	Otu14338	Otu14339	Otu14340	Otu14341	Otu14342	Otu14343	Otu14344	Otu14345	Otu14346	Otu14347	Otu14348	Otu14349	Otu14350	Otu14351	Otu14352	Otu14353	Otu14354	Otu14355	Otu14356	Otu14357	Otu14358	Otu14359	Otu14360	Otu14361	Otu14362	Otu14363	Otu14364	Otu14365	Otu14366	Otu14367	Otu14368	Otu14369	Otu14370	Otu14371	Otu14372	Otu14373	Otu14374	Otu14375	Otu14376	Otu14377	Otu14378	Otu14379	Otu14380	Otu14381	Otu14382	Otu14383	Otu14384	Otu14385	Otu14386	Otu14387	Otu14388	Otu14389	Otu14390	Otu14391	Otu14392	Otu14393	Otu14394	Otu14395	Otu14396	Otu14397	Otu14398	Otu14399	Otu14400	Otu14401	Otu14402	Otu14403	Otu14404	Otu14405	Otu14406	Otu14407	Otu14408	Otu14409	Otu14410	Otu14411	Otu14412	Otu14413	Otu14414	Otu14415	Otu14416	Otu14417	Otu14418	Otu14419	Otu14420	Otu14421	Otu14422	Otu14423	Otu14424	Otu14425	Otu14426	Otu14427	Otu14428	Otu14429	Otu14430	Otu14431	Otu14432	Otu14433	Otu14434	Otu14435	Otu14436	Otu14437	Otu14438	Otu14439	Otu14440	Otu14441	Otu14442	Otu14443	Otu14444	Otu14445	Otu14446	Otu14447	Otu14448	Otu14449	Otu14450	Otu14451	Otu14452	Otu14453	Otu14454	Otu14455	Otu14456	Otu14457	Otu14458	Otu14459	Otu14460	Otu14461	Otu14462	Otu14463	Otu14464	Otu14465	Otu14466	Otu14467	Otu14468	Otu14469	Otu14470	Otu14471	Otu14472	Otu14473	Otu14474	Otu14475	Otu14476	Otu14477	Otu14478	Otu14479	Otu14480	Otu14481	Otu14482	Otu14483	Otu14484	Otu14485	Otu14486	Otu14487	Otu14488	Otu14489	Otu14490	Otu14491	Otu14492	Otu14493	Otu14494	Otu14495	Otu14496	Otu14497	Otu14498	Otu14499	Otu14500	Otu14501	Otu14502	Otu14503	Otu14504	Otu14505	Otu14506	Otu14507	Otu14508	Otu14509	Otu14510	Otu14511	Otu14512	Otu14513	Otu14514	Otu14515	Otu14516	Otu14517	Otu14518	Otu14519	Otu14520	Otu14521	Otu14522	Otu14523	Otu14524	Otu14525	Otu14526	Otu14527	Otu14528	Otu14529	Otu14530	Otu14531	Otu14532	Otu14533	Otu14534	Otu14535	Otu14536	Otu14537	Otu14538	Otu14539	Otu14540	Otu14541	Otu14542	Otu14543	Otu14544	Otu14545	Otu14546	Otu14547	Otu14548	Otu14549	Otu14550	Otu14551	Otu14552	Otu14553	Otu14554	Otu14555	Otu14556	Otu14557	Otu14558	Otu14559	Otu14560	Otu14561	Otu14562	Otu14563	Otu14564	Otu14565	Otu14566	Otu14567	Otu14568	Otu14569	Otu14570	Otu14571	Otu14572	Otu14573	Otu14574	Otu14575	Otu14576	Otu14577	Otu14578	Otu14579	Otu14580	Otu14581	Otu14582	Otu14583	Otu14584	Otu14585	Otu14586	Otu14587	Otu14588	Otu14589	Otu14590	Otu14591	Otu14592	Otu14593	Otu14594	Otu14595	Otu14596	Otu14597	Otu14598	Otu14599	Otu14600	Otu14601	Otu14602	Otu14603	Otu14604	Otu14605	Otu14606	Otu14607	Otu14608	Otu14609	Otu14610	Otu14611	Otu14612	Otu14613	Otu14614	Otu14615	Otu14616	Otu14617	Otu14618	Otu14619	Otu14620	Otu14621	Otu14622	Otu14623	Otu14624	Otu14625	Otu14626	Otu14627	Otu14628	Otu14629	Otu14630	Otu14631	Otu14632	Otu14633	Otu14634	Otu14635	Otu14636	Otu14637	Otu14638	Otu14639	Otu14640	Otu14641	Otu14642	Otu14643	Otu14644	Otu14645	Otu14646	Otu14647	Otu14648	Otu14649	Otu14650	Otu14651	Otu14652	Otu14653	Otu14654	Otu14655	Otu14656	Otu14657	Otu14658	Otu14659	Otu14660	Otu14661	Otu14662	Otu14663	Otu14664	Otu14665	Otu14666	Otu14667	Otu14668	Otu14669	Otu14670	Otu14671	Otu14672	Otu14673	Otu14674	Otu14675	Otu14676	Otu14677	Otu14678	Otu14679	Otu14680	Otu14681	Otu14682	Otu14683	Otu14684	Otu14685	Otu14686	Otu14687	Otu14688	Otu14689	Otu14690	Otu14691	Otu14692	Otu14693	Otu14694	Otu14695	Otu14696	Otu14697	Otu14698	Otu14699	Otu14700	Otu14701	Otu14702	Otu14703	Otu14704	Otu14705	Otu14706	Otu14707	Otu14708	Otu14709	Otu14710	Otu14711	Otu14712	Otu14713	Otu14714	Otu14715	Otu14716	Otu14717	Otu14718	Otu14719	Otu14720	Otu14721	Otu14722	Otu14723	Otu14724	Otu14725	Otu14726	Otu14727	Otu14728	Otu14729	Otu14730	Otu14731	Otu14732	Otu14733	Otu14734	Otu14735	Otu14736	Otu14737	Otu14738	Otu14739	Otu14740	Otu14741	Otu14742	Otu14743	Otu14744	Otu14745	Otu14746	Otu14747	Otu14748	Otu14749	Otu14750	Otu14751	Otu14752	Otu14753	Otu14754	Otu14755	Otu14756	Otu14757	Otu14758	Otu14759	Otu14760	Otu14761	Otu14762	Otu14763	Otu14764	Otu14765	Otu14766	Otu14767	Otu14768	Otu14769	Otu14770	Otu14771	Otu14772	Otu14773	Otu14774	Otu14775	Otu14776	Otu14777	Otu14778	Otu14779	Otu14780	Otu14781	Otu14782	Otu14783	Otu14784	Otu14785	Otu14786	Otu14787	Otu14788	Otu14789	Otu14790	Otu14791	Otu14792	Otu14793	Otu14794	Otu14795	Otu14796	Otu14797	Otu14798	Otu14799	Otu14800	Otu14801	Otu14802	Otu14803	Otu14804	Otu14805	Otu14806	Otu14807	Otu14808	Otu14809	Otu14810	Otu14811	Otu14812	Otu14813	Otu14814	Otu14815	Otu14816	Otu14817	Otu14818	Otu14819	Otu14820	Otu14821	Otu14822	Otu14823	Otu14824	Otu14825	Otu14826	Otu14827	Otu14828	Otu14829	Otu14830	Otu14831	Otu14832	Otu14833	Otu14834	Otu14835	Otu14836	Otu14837	Otu14838	Otu14839	Otu14840	Otu14841	Otu14842	Otu14843	Otu14844	Otu14845	Otu14846	Otu14847	Otu14848	Otu14849	Otu14850	Otu14851	Otu14852	Otu14853	Otu14854	Otu14855	Otu14856	Otu14857	Otu14858	Otu14859	Otu14860	Otu14861	Otu14862	Otu14863	Otu14864	Otu14865	Otu14866	Otu14867	Otu14868	Otu14869	Otu14870	Otu14871	Otu14872	Otu14873	Otu14874	Otu14875	Otu14876	Otu14877	Otu14878	Otu14879	Otu14880	Otu14881	Otu14882	Otu14883	Otu14884	Otu14885	Otu14886	Otu14887	Otu14888	Otu14889	Otu14890	Otu14891	Otu14892	Otu14893	Otu14894	Otu14895	Otu14896	Otu14897	Otu14898	Otu14899	Otu14900	Otu14901	Otu14902	Otu14903	Otu14904	Otu14905	Otu14906	Otu14907	Otu14908	Otu14909	Otu14910	Otu14911	Otu14912	Otu14913	Otu14914	Otu14915	Otu14916	Otu14917	Otu14918	Otu14919	Otu14920	Otu14921	Otu14922	Otu14923	Otu14924	Otu14925	Otu14926	Otu14927	Otu14928	Otu14929	Otu14930	Otu14931	Otu14932	Otu14933	Otu14934	Otu14935	Otu14936	Otu14937	Otu14938	Otu14939	Otu14940	Otu14941	Otu14942	Otu14943	Otu14944	Otu14945	Otu14946	Otu14947	Otu14948	Otu14949	Otu14950	Otu14951	Otu14952	Otu14953	Otu14954	Otu14955	Otu14956	Otu14957	Otu14958	Otu14959	Otu14960	Otu14961	Otu14962	Otu14963	Otu14964	Otu14965	Otu14966	Otu14967	Otu14968	Otu14969	Otu14970	Otu14971	Otu14972	Otu14973	Otu14974	Otu14975	Otu14976	Otu14977	Otu14978	Otu14979	Otu14980	Otu14981	Otu14982	Otu14983	Otu14984	Otu14985	Otu14986	Otu14987	Otu14988	Otu14989	Otu14990	Otu14991	Otu14992	Otu14993	Otu14994	Otu14995	Otu14996	Otu14997	Otu14998	Otu14999	Otu15000	Otu15001	Otu15002	Otu15003	Otu15004	Otu15005	Otu15006	Otu15007	Otu15008	Otu15009	Otu15010	Otu15011	Otu15012	Otu15013	Otu15014	Otu15015	Otu15016	Otu15017	Otu15018	Otu15019	Otu15020	Otu15021	Otu15022	Otu15023	Otu15024	Otu15025	Otu15026	Otu15027	Otu15028	Otu15029	Otu15030	Otu15031	Otu15032	Otu15033	Otu15034	Otu15035	Otu15036	Otu15037	Otu15038	Otu15039	Otu15040	Otu15041	Otu15042	Otu15043	Otu15044	Otu15045	Otu15046	Otu15047	Otu15048	Otu15049	Otu15050	Otu15051	Otu15052	Otu15053	Otu15054	Otu15055	Otu15056	Otu15057	Otu15058	Otu15059	Otu15060	Otu15061	Otu15062	Otu15063	Otu15064	Otu15065	Otu15066	Otu15067	Otu15068	Otu15069	Otu15070	Otu15071	Otu15072	Otu15073	Otu15074	Otu15075	Otu15076	Otu15077	Otu15078	Otu15079	Otu15080	Otu15081	Otu15082	Otu15083	Otu15084	Otu15085	Otu15086	Otu15087	Otu15088	Otu15089	Otu15090	Otu15091	Otu15092	Otu15093	Otu15094	Otu15095	Otu15096	Otu15097	Otu15098	Otu15099	Otu15100	Otu15101	Otu15102	Otu15103	Otu15104	Otu15105	Otu15106	Otu15107	Otu15108	Otu15109	Otu15110	Otu15111	Otu15112	Otu15113	Otu15114	Otu15115	Otu15116	Otu15117	Otu15118	Otu15119	Otu15120	Otu15121	Otu15122	Otu15123	Otu15124	Otu15125	Otu15126	Otu15127	Otu15128	Otu15129	Otu15130	Otu15131	Otu15132	Otu15133	Otu15134	Otu15135	Otu15136	Otu15137	Otu15138	Otu15139	Otu15140	Otu15141	Otu15142	Otu15143	Otu15144	Otu15145	Otu15146	Otu15147	Otu15148	Otu15149	Otu15150	Otu15151	Otu15152	Otu15153	Otu15154	Otu15155	Otu15156	Otu15157	Otu15158	Otu15159	Otu15160	Otu15161	Otu15162	Otu15163	Otu15164	Otu15165	Otu15166	Otu15167	Otu15168	Otu15169	Otu15170	Otu15171	Otu15172	Otu15173	Otu15174	Otu15175	Otu15176	Otu15177	Otu15178	Otu15179	Otu15180	Otu15181	Otu15182	Otu15183	Otu15184	Otu15185	Otu15186	Otu15187	Otu15188	Otu15189	Otu15190	Otu15191	Otu15192	Otu15193	Otu15194	Otu15195	Otu15196	Otu15197	Otu15198	Otu15199	Otu15200	Otu15201	Otu15202	Otu15203	Otu15204	Otu15205	Otu15206	Otu15207	Otu15208	Otu15209	Otu15210	Otu15211	Otu15212	Otu15213	Otu15214	Otu15215	Otu15216	Otu15217	Otu15218	Otu15219	Otu15220	Otu15221	Otu15222	Otu15223	Otu15224	Otu15225	Otu15226	Otu15227	Otu15228	Otu15229	Otu15230	Otu15231	Otu15232	Otu15233	Otu15234	Otu15235	Otu15236	Otu15237	Otu15238	Otu15239	Otu15240	Otu15241	Otu15242	Otu15243	Otu15244	Otu15245	Otu15246	Otu15247	Otu15248	Otu15249	Otu15250	Otu15251	Otu15252	Otu15253	Otu15254	Otu15255	Otu15256	Otu15257	Otu15258	Otu15259	Otu15260	Otu15261	Otu15262	Otu15263	Otu15264	Otu15265	Otu15266	Otu15267	Otu15268	Otu15269	Otu15270	Otu15271	Otu15272	Otu15273	Otu15274	Otu15275	Otu15276	Otu15277	Otu15278	Otu15279	Otu15280	Otu15281	Otu15282	Otu15283	Otu15284	Otu15285	Otu15286	Otu15287	Otu15288	Otu15289	Otu15290	Otu15291	Otu15292	Otu15293	Otu15294	Otu15295	Otu15296	Otu15297	Otu15298	Otu15299	Otu15300	Otu15301	Otu15302	Otu15303	Otu15304	Otu15305	Otu15306	Otu15307	Otu15308	Otu15309	Otu15310	Otu15311	Otu15312	Otu15313	Otu15314	Otu15315	Otu15316	Otu15317	Otu15318	Otu15319	Otu15320	Otu15321	Otu15322	Otu15323	Otu15324	Otu15325	Otu15326	Otu15327	Otu15328	Otu15329	Otu15330	Otu15331	Otu15332	Otu15333	Otu15334	Otu15335	Otu15336	Otu15337	Otu15338	Otu15339	Otu15340	Otu15341	Otu15342	Otu15343	Otu15344	Otu15345	Otu15346	Otu15347	Otu15348	Otu15349	Otu15350	Otu15351	Otu15352	Otu15353	Otu15354	Otu15355	Otu15356	Otu15357	Otu15358	Otu15359	Otu15360	Otu15361	Otu15362	Otu15363	Otu15364	Otu15365	Otu15366	Otu15367	Otu15368	Otu15369	Otu15370	Otu15371	Otu15372	Otu15373	Otu15374	Otu15375	Otu15376	Otu15377	Otu15378	Otu15379	Otu15380	Otu15381	Otu15382	Otu15383	Otu15384	Otu15385	Otu15386	Otu15387	Otu15388	Otu15389	Otu15390	Otu15391	Otu15392	Otu15393	Otu15394	Otu15395	Otu15396	Otu15397	Otu15398	Otu15399	Otu15400	Otu15401	Otu15402	Otu15403	Otu15404	Otu15405	Otu15406	Otu15407	Otu15408	Otu15409	Otu15410	Otu15411	Otu15412	Otu15413	Otu15414	Otu15415	Otu15416	Otu15417	Otu15418	Otu15419	Otu15420	Otu15421	Otu15422	Otu15423	Otu15424	Otu15425	Otu15426	Otu15427	Otu15428	Otu15429	Otu15430	Otu15431	Otu15432	Otu15433	Otu15434	Otu15435	Otu15436	Otu15437	Otu15438	Otu15439	Otu15440	Otu15441	Otu15442	Otu15443	Otu15444	Otu15445	Otu15446	Otu15447	Otu15448	Otu15449	Otu15450	Otu15451	Otu15452	Otu15453	Otu15454	Otu15455	Otu15456	Otu15457	Otu15458	Otu15459	Otu15460	Otu15461	Otu15462	Otu15463	Otu15464	Otu15465	Otu15466	Otu15467	Otu15468	Otu15469	Otu15470	Otu15471	Otu15472	Otu15473	Otu15474	Otu15475	Otu15476	Otu15477	Otu15478	Otu15479	Otu15480	Otu15481	Otu15482	Otu15483	Otu15484	Otu15485	Otu15486	Otu15487	Otu15488	Otu15489	Otu15490	Otu15491	Otu15492	Otu15493	Otu15494	Otu15495	Otu15496	Otu15497	Otu15498	Otu15499	Otu15500	Otu15501	Otu15502	Otu15503	Otu15504	Otu15505	Otu15506	Otu15507	Otu15508	Otu15509	Otu15510	Otu15511	Otu15512	Otu15513	Otu15514	Otu15515	Otu15516	Otu15517	Otu15518	Otu15519	Otu15520	Otu15521	Otu15522	Otu15523	Otu15524	Otu15525	Otu15526	Otu15527	Otu15528	Otu15529	Otu15530	Otu15531	Otu15532	Otu15533	Otu15534	Otu15535	Otu15536	Otu15537	Otu15538	Otu15539	Otu15540	Otu15541	Otu15542	Otu15543	Otu15544	Otu15545	Otu15546	Otu15547	Otu15548	Otu15549	Otu15550	Otu15551	Otu15552	Otu15553	Otu15554	Otu15555	Otu15556	Otu15557	Otu15558	Otu15559	Otu15560	Otu15561	Otu15562	Otu15563	Otu15564	Otu15565	Otu15566	Otu15567	Otu15568	Otu15569	Otu15570	Otu15571	Otu15572	Otu15573	Otu15574	Otu15575	Otu15576	Otu15577	Otu15578	Otu15579	Otu15580	Otu15581	Otu15582	Otu15583	Otu15584	Otu15585	Otu15586	Otu15587	Otu15588	Otu15589	Otu15590	Otu15591	Otu15592	Otu15593	Otu15594	Otu15595	Otu15596	Otu15597	Otu15598	Otu15599	Otu15600	Otu15601	Otu15602	Otu15603	Otu15604	Otu15605	Otu15606	Otu15607	Otu15608	Otu15609	Otu15610	Otu15611	Otu15612	Otu15613	Otu15614	Otu15615	Otu15616	Otu15617	Otu15618	Otu15619	Otu15620	Otu15621	Otu15622	Otu15623	Otu15624	Otu15625	Otu15626	Otu15627	Otu15628	Otu15629	Otu15630	Otu15631	Otu15632	Otu15633	Otu15634	Otu15635	Otu15636	Otu15637	Otu15638	Otu15639	Otu15640	Otu15641	Otu15642	Otu15643	Otu15644	Otu15645	Otu15646	Otu15647	Otu15648	Otu15649	Otu15650	Otu15651	Otu15652	Otu15653	Otu15654	Otu15655	Otu15656	Otu15657	Otu15658	Otu15659	Otu15660	Otu15661	Otu15662	Otu15663	Otu15664	Otu15665	Otu15666	Otu15667	Otu15668	Otu15669	Otu15670	Otu15671	Otu15672	Otu15673	Otu15674	Otu15675	Otu15676	Otu15677	Otu15678	Otu15679	Otu15680	Otu15681	Otu15682	Otu15683	Otu15684	Otu15685	Otu15686	Otu15687	Otu15688	Otu15689	Otu15690	Otu15691	Otu15692	Otu15693	Otu15694	Otu15695	Otu15696	Otu15697	Otu15698	Otu15699	Otu15700	Otu15701	Otu15702	Otu15703	Otu15704	Otu15705	Otu15706	Otu15707	Otu15708	Otu15709	Otu15710	Otu15711	Otu15712	Otu15713	Otu15714	Otu15715	Otu15716	Otu15717	Otu15718	Otu15719	Otu15720	Otu15721	Otu15722	Otu15723	Otu15724	Otu15725	Otu15726	Otu15727	Otu15728	Otu15729	Otu15730	Otu15731	Otu15732	Otu15733	Otu15734	Otu15735	Otu15736	Otu15737	Otu15738	Otu15739	Otu15740	Otu15741	Otu15742	Otu15743	Otu15744	Otu15745	Otu15746	Otu15747	Otu15748	Otu15749	Otu15750	Otu15751	Otu15752	Otu15753	Otu15754	Otu15755	Otu15756	Otu15757	Otu15758	Otu15759	Otu15760	Otu15761	Otu15762	Otu15763	Otu15764	Otu15765	Otu15766	Otu15767	Otu15768	Otu15769	Otu15770	Otu15771	Otu15772	Otu15773	Otu15774	Otu15775	Otu15776	Otu15777	Otu15778	Otu15779	Otu15780	Otu15781	Otu15782	Otu15783	Otu15784	Otu15785	Otu15786	Otu15787	Otu15788	Otu15789	Otu15790	Otu15791	Otu15792	Otu15793	Otu15794	Otu15795	Otu15796	Otu15797	Otu15798	Otu15799	Otu15800	Otu15801	Otu15802	Otu15803	Otu15804	Otu15805	Otu15806	Otu15807	Otu15808	Otu15809	Otu15810	Otu15811	Otu15812	Otu15813	Otu15814	Otu15815	Otu15816	Otu15817	Otu15818	Otu15819	Otu15820	Otu15821	Otu15822	Otu15823	Otu15824	Otu15825	Otu15826	Otu15827	Otu15828	Otu15829	Otu15830	Otu15831	Otu15832	Otu15833	Otu15834	Otu15835	Otu15836	Otu15837	Otu15838	Otu15839	Otu15840	Otu15841	Otu15842	Otu15843	Otu15844	Otu15845	Otu15846	Otu15847	Otu15848	Otu15849	Otu15850	Otu15851	Otu15852	Otu15853	Otu15854	Otu15855	Otu15856	Otu15857	Otu15858	Otu15859	Otu15860	Otu15861	Otu15862	Otu15863	Otu15864	Otu15865	Otu15866	Otu15867	Otu15868	Otu15869	Otu15870	Otu15871	Otu15872	Otu15873	Otu15874	Otu15875	Otu15876	Otu15877	Otu15878	Otu15879	Otu15880	Otu15881	Otu15882	Otu15883	Otu15884	Otu15885	Otu15886	Otu15887	Otu15888	Otu15889	Otu15890	Otu15891	Otu15892	Otu15893	Otu15894	Otu15895	Otu15896	Otu15897	Otu15898	Otu15899	Otu15900	Otu15901	Otu15902	Otu15903	Otu15904	Otu15905	Otu15906	Otu15907	Otu15908	Otu15909	Otu15910	Otu15911	Otu15912	Otu15913	Otu15914	Otu15915	Otu15916	Otu15917	Otu15918	Otu15919	Otu15920	Otu15921	Otu15922	Otu15923	Otu15924	Otu15925	Otu15926	Otu15927	Otu15928	Otu15929	Otu15930	Otu15931	Otu15932	Otu15933	Otu15934	Otu15935	Otu15936	Otu15937	Otu15938	Otu15939	Otu15940	Otu15941	Otu15942	Otu15943	Otu15944	Otu15945	Otu15946	Otu15947	Otu15948	Otu15949	Otu15950	Otu15951	Otu15952	Otu15953	Otu15954	Otu15955	Otu15956	Otu15957	Otu15958	Otu15959	Otu15960	Otu15961	Otu15962	Otu15963	Otu15964	Otu15965	Otu15966	Otu15967	Otu15968	Otu15969	Otu15970	Otu15971	Otu15972	Otu15973	Otu15974	Otu15975	Otu15976	Otu15977	Otu15978	Otu15979	Otu15980	Otu15981	Otu15982	Otu15983	Otu15984	Otu15985	Otu15986	Otu15987	Otu15988	Otu15989	Otu15990	Otu15991	Otu15992	Otu15993	Otu15994	Otu15995	Otu15996	Otu15997	Otu15998	Otu15999	Otu16000	Otu16001	Otu16002	Otu16003	Otu16004	Otu16005	Otu16006	Otu16007	Otu16008	Otu16009	Otu16010	Otu16011	Otu16012	Otu16013	Otu16014	Otu16015	Otu16016	Otu16017	Otu16018	Otu16019	Otu16020	Otu16021	Otu16022	Otu16023	Otu16024	Otu16025	Otu16026	Otu16027	Otu16028	Otu16029	Otu16030	Otu16031	Otu16032	Otu16033	Otu16034	Otu16035	Otu16036	Otu16037	Otu16038	Otu16039	Otu16040	Otu16041	Otu16042	Otu16043	Otu16044	Otu16045	Otu16046	Otu16047	Otu16048	Otu16049	Otu16050	Otu16051	Otu16052	Otu16053	Otu16054	Otu16055	Otu16056	Otu16057	Otu16058	Otu16059	Otu16060	Otu16061	Otu16062	Otu16063	Otu16064	Otu16065	Otu16066	Otu16067	Otu16068	Otu16069	Otu16070	Otu16071	Otu16072	Otu16073	Otu16074	Otu16075	Otu16076	Otu16077	Otu16078	Otu16079	Otu16080	Otu16081	Otu16082	Otu16083	Otu16084	Otu16085	Otu16086	Otu16087	Otu16088	Otu16089	Otu16090	Otu16091	Otu16092	Otu16093	Otu16094	Otu16095	Otu16096	Otu16097	Otu16098	Otu16099	Otu16100	Otu16101	Otu16102	Otu16103	Otu16104	Otu16105	Otu16106	Otu16107	Otu16108	Otu16109	Otu16110	Otu16111	Otu16112	Otu16113	Otu16114	Otu16115	Otu16116	Otu16117	Otu16118	Otu16119	Otu16120	Otu16121	Otu16122	Otu16123	Otu16124	Otu16125	Otu16126	Otu16127	Otu16128	Otu16129	Otu16130	Otu16131	Otu16132	Otu16133	Otu16134	Otu16135	Otu16136	Otu16137	Otu16138	Otu16139	Otu16140	Otu16141	Otu16142	Otu16143	Otu16144	Otu16145	Otu16146	Otu16147	Otu16148	Otu16149	Otu16150	Otu16151	Otu16152	Otu16153	Otu16154	Otu16155	Otu16156	Otu16157	Otu16158	Otu16159	Otu16160	Otu16161	Otu16162	Otu16163	Otu16164	Otu16165	Otu16166	Otu16167	Otu16168	Otu16169	Otu16170	Otu16171	Otu16172	Otu16173	Otu16174	Otu16175	Otu16176	Otu16177	Otu16178	Otu16179	Otu16180	Otu16181	Otu16182	Otu16183	Otu16184	Otu16185	Otu16186	Otu16187	Otu16188	Otu16189	Otu16190	Otu16191	Otu16192	Otu16193	Otu16194	Otu16195	Otu16196	Otu16197	Otu16198	Otu16199	Otu16200	Otu16201	Otu16202	Otu16203	Otu16204	Otu16205	Otu16206	Otu16207	Otu16208	Otu16209	Otu16210	Otu16211	Otu16212	Otu16213	Otu16214	Otu16215	Otu16216	Otu16217	Otu16218	Otu16219	Otu16220	Otu16221	Otu16222	Otu16223	Otu16224	Otu16225	Otu16226	Otu16227	Otu16228	Otu16229	Otu16230	Otu16231	Otu16232	Otu16233	Otu16234	Otu16235	Otu16236	Otu16237	Otu16238	Otu16239	Otu16240	Otu16241	Otu16242	Otu16243	Otu16244	Otu16245	Otu16246	Otu16247	Otu16248	Otu16249	Otu16250	Otu16251	Otu16252	Otu16253	Otu16254	Otu16255	Otu16256	Otu16257	Otu16258	Otu16259	Otu16260	Otu16261	Otu16262	Otu16263	Otu16264	Otu16265	Otu16266	Otu16267	Otu16268	Otu16269	Otu16270	Otu16271	Otu16272	Otu16273	Otu16274	Otu16275	Otu16276	Otu16277	Otu16278	Otu16279	Otu16280	Otu16281	Otu16282	Otu16283	Otu16284	Otu16285	Otu16286	Otu16287	Otu16288	Otu16289	Otu16290	Otu16291	Otu16292	Otu16293	Otu16294	Otu16295	Otu16296	Otu16297	Otu16298	Otu16299	Otu16300	Otu16301	Otu16302	Otu16303	Otu16304	Otu16305	Otu16306	Otu16307	Otu16308	Otu16309	Otu16310	Otu16311	Otu16312	Otu16313	Otu16314	Otu16315	Otu16316	Otu16317	Otu16318	Otu16319	Otu16320	Otu16321	Otu16322	Otu16323	Otu16324	Otu16325	Otu16326	Otu16327	Otu16328	Otu16329	Otu16330	Otu16331	Otu16332	Otu16333	Otu16334	Otu16335	Otu16336	Otu16337	Otu16338	Otu16339	Otu16340	Otu16341	Otu16342	Otu16343	Otu16344	Otu16345	Otu16346	Otu16347	Otu16348	Otu16349	Otu16350	Otu16351	Otu16352	Otu16353	Otu16354	Otu16355	Otu16356	Otu16357	Otu16358	Otu16359	Otu16360	Otu16361	Otu16362	Otu16363	Otu16364	Otu16365	Otu16366	Otu16367	Otu16368	Otu16369	Otu16370	Otu16371	Otu16372	Otu16373	Otu16374	Otu16375	Otu16376	Otu16377	Otu16378	Otu16379	Otu16380	Otu16381	Otu16382	Otu16383	Otu16384	Otu16385	Otu16386	Otu16387	Otu16388	Otu16389	Otu16390	Otu16391	Otu16392	Otu16393	Otu16394	Otu16395	Otu16396	Otu16397	Otu16398	Otu16399	Otu16400	Otu16401	Otu16402	Otu16403	Otu16404	Otu16405	Otu16406	Otu16407	Otu16408	Otu16409	Otu16410	Otu16411	Otu16412	Otu16413	Otu16414	Otu16415	Otu16416	Otu16417	Otu16418	Otu16419	Otu16420	Otu16421	Otu16422	Otu16423	Otu16424	Otu16425	Otu16426	Otu16427	Otu16428	Otu16429	Otu16430	Otu16431	Otu16432	Otu16433	Otu16434	Otu16435	Otu16436	Otu16437	Otu16438	Otu16439	Otu16440	Otu16441	Otu16442	Otu16443	Otu16444	Otu16445	Otu16446	Otu16447	Otu16448	Otu16449	Otu16450	Otu16451	Otu16452	Otu16453	Otu16454	Otu16455	Otu16456	Otu16457	Otu16458	Otu16459	Otu16460	Otu16461	Otu16462	Otu16463	Otu16464	Otu16465	Otu16466	Otu16467	Otu16468	Otu16469	Otu16470	Otu16471	Otu16472	Otu16473	Otu16474	Otu16475	Otu16476	Otu16477	Otu16478	Otu16479	Otu16480	Otu16481	Otu16482	Otu16483	Otu16484	Otu16485	Otu16486	Otu16487	Otu16488	Otu16489	Otu16490	Otu16491	Otu16492	Otu16493	Otu16494	Otu16495	Otu16496	Otu16497	Otu16498	Otu16499	Otu16500	Otu16501	Otu16502	Otu16503	Otu16504	Otu16505	Otu16506	Otu16507	Otu16508	Otu16509	Otu16510	Otu16511	Otu16512	Otu16513	Otu16514	Otu16515	Otu16516	Otu16517	Otu16518	Otu16519	Otu16520	Otu16521	Otu16522	Otu16523	Otu16524	Otu16525	Otu16526	Otu16527	Otu16528	Otu16529	Otu16530	Otu16531	Otu16532	Otu16533	Otu16534	Otu16535	Otu16536	Otu16537	Otu16538	Otu16539	Otu16540	Otu16541	Otu16542	Otu16543	Otu16544	Otu16545	Otu16546	Otu16547	Otu16548	Otu16549	Otu16550	Otu16551	Otu16552	Otu16553	Otu16554	Otu16555	Otu16556	Otu16557	Otu16558	Otu16559	Otu16560	Otu16561	Otu16562	Otu16563	Otu16564	Otu16565	Otu16566	Otu16567	Otu16568	Otu16569	Otu16570	Otu16571	Otu16572	Otu16573	Otu16574	Otu16575	Otu16576	Otu16577	Otu16578	Otu16579	Otu16580	Otu16581	Otu16582	Otu16583	Otu16584	Otu16585	Otu16586	Otu16587	Otu16588	Otu16589	Otu16590	Otu16591	Otu16592	Otu16593	Otu16594	Otu16595	Otu16596	Otu16597	Otu16598	Otu16599	Otu16600	Otu16601	Otu16602	Otu16603	Otu16604	Otu16605	Otu16606	Otu16607	Otu16608	Otu16609	Otu16610	Otu16611	Otu16612	Otu16613	Otu16614	Otu16615	Otu16616	Otu16617	Otu16618	Otu16619	Otu16620	Otu16621	Otu16622	Otu16623	Otu16624	Otu16625	Otu16626	Otu16627	Otu16628	Otu16629	Otu16630	Otu16631	Otu16632	Otu16633	Otu16634	Otu16635	Otu16636	Otu16637	Otu16638	Otu16639	Otu16640	Otu16641	Otu16642	Otu16643	Otu16644	Otu16645	Otu16646	Otu16647	Otu16648	Otu16649	Otu16650	Otu16651	Otu16652	Otu16653	Otu16654	Otu16655	Otu16656	Otu16657	Otu16658	Otu16659	Otu16660	Otu16661	Otu16662	Otu16663	Otu16664	Otu16665	Otu16666	Otu16667	Otu16668	Otu16669	Otu16670	Otu16671	Otu16672	Otu16673	Otu16674	Otu16675	Otu16676	Otu16677	Otu16678	Otu16679	Otu16680	Otu16681	Otu16682	Otu16683	Otu16684	Otu16685	Otu16686	Otu16687	Otu16688	Otu16689	Otu16690	Otu16691	Otu16692	Otu16693	Otu16694	Otu16695	Otu16696	Otu16697	Otu16698	Otu16699	Otu16700	Otu16701	Otu16702	Otu16703	Otu16704	Otu16705	Otu16706	Otu16707	Otu16708	Otu16709	Otu16710	Otu16711	Otu16712	Otu16713	Otu16714	Otu16715	Otu16716	Otu16717	Otu16718	Otu16719	Otu16720	Otu16721	Otu16722	Otu16723	Otu16724	Otu16725	Otu16726	Otu16727	Otu16728	Otu16729	Otu16730	Otu16731	Otu16732	Otu16733	Otu16734	Otu16735	Otu16736	Otu16737	Otu16738	Otu16739	Otu16740	Otu16741	Otu16742	Otu16743	Otu16744	Otu16745	Otu16746	Otu16747	Otu16748	Otu16749	Otu16750	Otu16751	Otu16752	Otu16753	Otu16754	Otu16755	Otu16756	Otu16757	Otu16758	Otu16759	Otu16760	Otu16761	Otu16762	Otu16763	Otu16764	Otu16765	Otu16766	Otu16767	Otu16768	Otu16769	Otu16770	Otu16771	Otu16772	Otu16773	Otu16774	Otu16775	Otu16776	Otu16777	Otu16778	Otu16779	Otu16780	Otu16781	Otu16782	Otu16783	Otu16784	Otu16785	Otu16786	Otu16787	Otu16788	Otu16789	Otu16790	Otu16791	Otu16792	Otu16793	Otu16794	Otu16795	Otu16796	Otu16797	Otu16798	Otu16799	Otu16800	Otu16801	Otu16802	Otu16803	Otu16804	Otu16805	Otu16806	Otu16807	Otu16808	Otu16809	Otu16810	Otu16811	Otu16812	Otu16813	Otu16814	Otu16815	Otu16816	Otu16817	Otu16818	Otu16819	Otu16820	Otu16821	Otu16822	Otu16823	Otu16824	Otu16825	Otu16826	Otu16827	Otu16828	Otu16829	Otu16830	Otu16831	Otu16832	Otu16833	Otu16834	Otu16835	Otu16836	Otu16837	Otu16838	Otu16839	Otu16840	Otu16841	Otu16842	Otu16843	Otu16844	Otu16845	Otu16846	Otu16847	Otu16848	Otu16849	Otu16850	Otu16851	Otu16852	Otu16853	Otu16854	Otu16855	Otu16856	Otu16857	Otu16858	Otu16859	Otu16860	Otu16861	Otu16862	Otu16863	Otu16864	Otu16865	Otu16866	Otu16867	Otu16868	Otu16869	Otu16870	Otu16871	Otu16872	Otu16873	Otu16874	Otu16875	Otu16876	Otu16877	Otu16878	Otu16879	Otu16880	Otu16881	Otu16882	Otu16883	Otu16884	Otu16885	Otu16886	Otu16887	Otu16888	Otu16889	Otu16890	Otu16891	Otu16892	Otu16893	Otu16894	Otu16895	Otu16896	Otu16897	Otu16898	Otu16899	Otu16900	Otu16901	Otu16902	Otu16903	Otu16904	Otu16905	Otu16906	Otu16907	Otu16908	Otu16909	Otu16910	Otu16911	Otu16912	Otu16913	Otu16914	Otu16915	Otu16916	Otu16917	Otu16918	Otu16919	Otu16920	Otu16921	Otu16922	Otu16923	Otu16924	Otu16925	Otu16926	Otu16927	Otu16928	Otu16929	Otu16930	Otu16931	Otu16932	Otu16933	Otu16934	Otu16935	Otu16936	Otu16937	Otu16938	Otu16939	Otu16940	Otu16941	Otu16942	Otu16943	Otu16944	Otu16945	Otu16946	Otu16947	Otu16948	Otu16949	Otu16950	Otu16951	Otu16952	Otu16953	Otu16954	Otu16955	Otu16956	Otu16957	Otu16958	Otu16959	Otu16960	Otu16961	Otu16962	Otu16963	Otu16964	Otu16965	Otu16966	Otu16967	Otu16968	Otu16969	Otu16970	Otu16971	Otu16972	Otu16973	Otu16974	Otu16975	Otu16976	Otu16977	Otu16978	Otu16979	Otu16980	Otu16981	Otu16982	Otu16983	Otu16984	Otu16985	Otu16986	Otu16987	Otu16988	Otu16989	Otu16990	Otu16991	Otu16992	Otu16993	Otu16994	Otu16995	Otu16996	Otu16997	Otu16998	Otu16999	Otu17000	Otu17001	Otu17002	Otu17003	Otu17004	Otu17005	Otu17006	Otu17007	Otu17008	Otu17009	Otu17010	Otu17011	Otu17012	Otu17013	Otu17014	Otu17015	Otu17016	Otu17017	Otu17018	Otu17019	Otu17020	Otu17021	Otu17022	Otu17023	Otu17024	Otu17025	Otu17026	Otu17027	Otu17028	Otu17029	Otu17030	Otu17031	Otu17032	Otu17033	Otu17034	Otu17035	Otu17036	Otu17037	Otu17038	Otu17039	Otu17040	Otu17041	Otu17042	Otu17043	Otu17044	Otu17045	Otu17046	Otu17047	Otu17048	Otu17049	Otu17050	Otu17051	Otu17052	Otu17053	Otu17054	Otu17055	Otu17056	Otu17057	Otu17058	Otu17059	Otu17060	Otu17061	Otu17062	Otu17063	Otu17064	Otu17065	Otu17066	Otu17067	Otu17068	Otu17069	Otu17070	Otu17071	Otu17072	Otu17073	Otu17074	Otu17075	Otu17076	Otu17077	Otu17078	Otu17079	Otu17080	Otu17081	Otu17082	Otu17083	Otu17084	Otu17085	Otu17086	Otu17087	Otu17088	Otu17089	Otu17090	Otu17091	Otu17092	Otu17093	Otu17094	Otu17095	Otu17096	Otu17097	Otu17098	Otu17099	Otu17100	Otu17101	Otu17102	Otu17103	Otu17104	Otu17105	Otu17106	Otu17107	Otu17108	Otu17109	Otu17110	Otu17111	Otu17112	Otu17113	Otu17114	Otu17115	Otu17116	Otu17117	Otu17118	Otu17119	Otu17120	Otu17121	Otu17122	Otu17123	Otu17124	Otu17125	Otu17126	Otu17127	Otu17128	Otu17129	Otu17130	Otu17131	Otu17132	Otu17133	Otu17134	Otu17135	Otu17136	Otu17137	Otu17138	Otu17139	Otu17140	Otu17141	Otu17142	Otu17143	Otu17144	Otu17145	Otu17146	Otu17147	Otu17148	Otu17149	Otu17150	Otu17151	Otu17152	Otu17153	Otu17154	Otu17155	Otu17156	Otu17157	Otu17158	Otu17159	Otu17160	Otu17161	Otu17162	Otu17163	Otu17164	Otu17165	Otu17166	Otu17167	Otu17168	Otu17169	Otu17170	Otu17171	Otu17172	Otu17173	Otu17174	Otu17175	Otu17176	Otu17177	Otu17178	Otu17179	Otu17180	Otu17181	Otu17182	Otu17183	Otu17184	Otu17185	Otu17186	Otu17187	Otu17188	Otu17189	Otu17190	Otu17191	Otu17192	Otu17193	Otu17194	Otu17195	Otu17196	Otu17197	Otu17198	Otu17199	Otu17200	Otu17201	Otu17202	Otu17203	Otu17204	Otu17205	Otu17206	Otu17207	Otu17208	Otu17209	Otu17210	Otu17211	Otu17212	Otu17213	Otu17214	Otu17215	Otu17216	Otu17217	Otu17218	Otu17219	Otu17220	Otu17221	Otu17222	Otu17223	Otu17224	Otu17225	Otu17226	Otu17227	Otu17228	Otu17229	Otu17230	Otu17231	Otu17232	Otu17233	Otu17234	Otu17235	Otu17236	Otu17237	Otu17238	Otu17239	Otu17240	Otu17241	Otu17242	Otu17243	Otu17244	Otu17245	Otu17246	Otu17247	Otu17248	Otu17249	Otu17250	Otu17251	Otu17252	Otu17253	Otu17254	Otu17255	Otu17256	Otu17257	Otu17258	Otu17259	Otu17260	Otu17261	Otu17262	Otu17263	Otu17264	Otu17265	Otu17266	Otu17267	Otu17268	Otu17269	Otu17270	Otu17271	Otu17272	Otu17273	Otu17274	Otu17275	Otu17276	Otu17277	Otu17278	Otu17279	Otu17280	Otu17281	Otu17282	Otu17283	Otu17284	Otu17285	Otu17286	Otu17287	Otu17288	Otu17289	Otu17290	Otu17291	Otu17292	Otu17293	Otu17294	Otu17295	Otu17296	Otu17297	Otu17298	Otu17299	Otu17300	Otu17301	Otu17302	Otu17303	Otu17304	Otu17305	Otu17306	Otu17307	Otu17308	Otu17309	Otu17310	Otu17311	Otu17312	Otu17313	Otu17314	Otu17315	Otu17316	Otu17317	Otu17318	Otu17319	Otu17320	Otu17321	Otu17322	Otu17323	Otu17324	Otu17325	Otu17326	Otu17327	Otu17328	Otu17329	Otu17330	Otu17331	Otu17332	Otu17333	Otu17334	Otu17335	Otu17336	Otu17337	Otu17338	Otu17339	Otu17340	Otu17341	Otu17342	Otu17343	Otu17344	Otu17345	Otu17346	Otu17347	Otu17348	Otu17349	Otu17350	Otu17351	Otu17352	Otu17353	Otu17354	Otu17355	Otu17356	Otu17357	Otu17358	Otu17359	Otu17360	Otu17361	Otu17362	Otu17363	Otu17364	Otu17365	Otu17366	Otu17367	Otu17368	Otu17369	Otu17370	Otu17371	Otu17372	Otu17373	Otu17374	Otu17375	Otu17376	Otu17377	Otu17378	Otu17379	Otu17380	Otu17381	Otu17382	Otu17383	Otu17384	Otu17385	Otu17386	Otu17387	Otu17388	Otu17389	Otu17390	Otu17391	Otu17392	Otu17393	Otu17394	Otu17395	Otu17396	Otu17397	Otu17398	Otu17399	Otu17400	Otu17401	Otu17402	Otu17403	Otu17404	Otu17405	Otu17406	Otu17407	Otu17408	Otu17409	Otu17410	Otu17411	Otu17412	Otu17413	Otu17414	Otu17415	Otu17416	Otu17417	Otu17418	Otu17419	Otu17420	Otu17421	Otu17422	Otu17423	Otu17424	Otu17425	Otu17426	Otu17427	Otu17428	Otu17429	Otu17430	Otu17431	Otu17432	Otu17433	Otu17434	Otu17435	Otu17436	Otu17437	Otu17438	Otu17439	Otu17440	Otu17441	Otu17442	Otu17443	Otu17444	Otu17445	Otu17446	Otu17447	Otu17448	Otu17449	Otu17450	Otu17451	Otu17452	Otu17453	Otu17454	Otu17455	Otu17456	Otu17457	Otu17458	Otu17459	Otu17460	Otu17461	Otu17462	Otu17463	Otu17464	Otu17465	Otu17466	Otu17467	Otu17468	Otu17469	Otu17470	Otu17471	Otu17472	Otu17473	Otu17474	Otu17475	Otu17476	Otu17477	Otu17478	Otu17479	Otu17480	Otu17481	Otu17482	Otu17483	Otu17484	Otu17485	Otu17486	Otu17487	Otu17488	Otu17489	Otu17490	Otu17491	Otu17492	Otu17493	Otu17494	Otu17495	Otu17496	Otu17497	Otu17498	Otu17499	Otu17500	Otu17501	Otu17502	Otu17503	Otu17504	Otu17505	Otu17506	Otu17507	Otu17508	Otu17509	Otu17510	Otu17511	Otu17512	Otu17513	Otu17514	Otu17515	Otu17516	Otu17517	Otu17518	Otu17519	Otu17520	Otu17521	Otu17522	Otu17523	Otu17524	Otu17525	Otu17526	Otu17527	Otu17528	Otu17529	Otu17530	Otu17531	Otu17532	Otu17533	Otu17534	Otu17535	Otu17536	Otu17537	Otu17538	Otu17539	Otu17540	Otu17541	Otu17542	Otu17543	Otu17544	Otu17545	Otu17546	Otu17547	Otu17548	Otu17549	Otu17550	Otu17551	Otu17552	Otu17553	Otu17554	Otu17555	Otu17556	Otu17557	Otu17558	Otu17559	Otu17560	Otu17561	Otu17562	Otu17563	Otu17564	Otu17565	Otu17566	Otu17567	Otu17568	Otu17569	Otu17570	Otu17571	Otu17572	Otu17573	Otu17574	Otu17575	Otu17576	Otu17577	Otu17578	Otu17579	Otu17580	Otu17581	Otu17582	Otu17583	Otu17584	Otu17585	Otu17586	Otu17587	Otu17588	Otu17589	Otu17590	Otu17591	Otu17592	Otu17593	Otu17594	Otu17595	Otu17596	Otu17597	Otu17598	Otu17599	Otu17600	Otu17601	Otu17602	Otu17603	Otu17604	Otu17605	Otu17606	Otu17607	Otu17608	Otu17609	Otu17610	Otu17611	Otu17612	Otu17613	Otu17614	Otu17615	Otu17616	Otu17617	Otu17618	Otu17619	Otu17620	Otu17621	Otu17622	Otu17623	Otu17624	Otu17625	Otu17626	Otu17627	Otu17628	Otu17629	Otu17630	Otu17631	Otu17632	Otu17633	Otu17634	Otu17635	Otu17636	Otu17637	Otu17638	Otu17639	Otu17640	Otu17641	Otu17642	Otu17643	Otu17644	Otu17645	Otu17646	Otu17647	Otu17648	Otu17649	Otu17650	Otu17651	Otu17652	Otu17653	Otu17654	Otu17655	Otu17656	Otu17657	Otu17658	Otu17659	Otu17660	Otu17661	Otu17662	Otu17663	Otu17664	Otu17665	Otu17666	Otu17667	Otu17668	Otu17669	Otu17670	Otu17671	Otu17672	Otu17673	Otu17674	Otu17675	Otu17676	Otu17677	Otu17678	Otu17679	Otu17680	Otu17681	Otu17682	Otu17683	Otu17684	Otu17685	Otu17686	Otu17687	Otu17688	Otu17689	Otu17690	Otu17691	Otu17692	Otu17693	Otu17694	Otu17695	Otu17696	Otu17697	Otu17698	Otu17699	Otu17700	Otu17701	Otu17702	Otu17703	Otu17704	Otu17705	Otu17706	Otu17707	Otu17708	Otu17709	Otu17710	Otu17711	Otu17712	Otu17713	Otu17714	Otu17715	Otu17716	Otu17717	Otu17718	Otu17719	Otu17720	Otu17721	Otu17722	Otu17723	Otu17724	Otu17725	Otu17726	Otu17727	Otu17728	Otu17729	Otu17730	Otu17731	Otu17732	Otu17733	Otu17734	Otu17735	Otu17736	Otu17737	Otu17738	Otu17739	Otu17740	Otu17741	Otu17742	Otu17743	Otu17744	Otu17745	Otu17746	Otu17747	Otu17748	Otu17749	Otu17750	Otu17751	Otu17752	Otu17753	Otu17754	Otu17755	Otu17756	Otu17757	Otu17758	Otu17759	Otu17760	Otu17761	Otu17762	Otu17763	Otu17764	Otu17765	Otu17766	Otu17767	Otu17768	Otu17769	Otu17770	Otu17771	Otu17772	Otu17773	Otu17774	Otu17775	Otu17776	Otu17777	Otu17778	Otu17779	Otu17780	Otu17781	Otu17782	Otu17783	Otu17784	Otu17785	Otu17786	Otu17787	Otu17788	Otu17789	Otu17790	Otu17791	Otu17792	Otu17793	Otu17794	Otu17795	Otu17796	Otu17797	Otu17798	Otu17799	Otu17800	Otu17801	Otu17802	Otu17803	Otu17804	Otu17805	Otu17806	Otu17807	Otu17808	Otu17809	Otu17810	Otu17811	Otu17812	Otu17813	Otu17814	Otu17815	Otu17816	Otu17817	Otu17818	Otu17819	Otu17820	Otu17821	Otu17822	Otu17823	Otu17824	Otu17825	Otu17826	Otu17827	Otu17828	Otu17829	Otu17830	Otu17831	Otu17832	Otu17833	Otu17834	Otu17835	Otu17836	Otu17837	Otu17838	Otu17839	Otu17840	Otu17841	Otu17842	Otu17843	Otu17844	Otu17845	Otu17846	Otu17847	Otu17848	Otu17849	Otu17850	Otu17851	Otu17852	Otu17853	Otu17854	Otu17855	Otu17856	Otu17857	Otu17858	Otu17859	Otu17860	Otu17861	Otu17862	Otu17863	Otu17864	Otu17865	Otu17866	Otu17867	Otu17868	Otu17869	Otu17870	Otu17871	Otu17872	Otu17873	Otu17874	Otu17875	Otu17876	Otu17877	Otu17878	Otu17879	Otu17880	Otu17881	Otu17882	Otu17883	Otu17884	Otu17885	Otu17886	Otu17887	Otu17888	Otu17889	Otu17890	Otu17891	Otu17892	Otu17893	Otu17894	Otu17895	Otu17896	Otu17897	Otu17898	Otu17899	Otu17900	Otu17901	Otu17902	Otu17903	Otu17904	Otu17905	Otu17906	Otu17907	Otu17908	Otu17909	Otu17910	Otu17911	Otu17912	Otu17913	Otu17914	Otu17915	Otu17916	Otu17917	Otu17918	Otu17919	Otu17920	Otu17921	Otu17922	Otu17923	Otu17924	Otu17925	Otu17926	Otu17927	Otu17928	Otu17929	Otu17930	Otu17931	Otu17932	Otu17933	Otu17934	Otu17935	Otu17936	Otu17937	Otu17938	Otu17939	Otu17940	Otu17941	Otu17942	Otu17943	Otu17944	Otu17945	Otu17946	Otu17947	Otu17948	Otu17949	Otu17950	Otu17951	Otu17952	Otu17953	Otu17954	Otu17955	Otu17956	Otu17957	Otu17958	Otu17959	Otu17960	Otu17961	Otu17962	Otu17963	Otu17964	Otu17965	Otu17966	Otu17967	Otu17968	Otu17969	Otu17970	Otu17971	Otu17972	Otu17973	Otu17974	Otu17975	Otu17976	Otu17977	Otu17978	Otu17979	Otu17980	Otu17981	Otu17982	Otu17983	Otu17984	Otu17985	Otu17986	Otu17987	Otu17988	Otu17989	Otu17990	Otu17991	Otu17992	Otu17993	Otu17994	Otu17995	Otu17996	Otu17997	Otu17998	Otu17999	Otu18000	Otu18001	Otu18002	Otu18003	Otu18004	Otu18005	Otu18006	Otu18007	Otu18008	Otu18009	Otu18010	Otu18011	Otu18012	Otu18013	Otu18014	Otu18015	Otu18016	Otu18017	Otu18018	Otu18019	Otu18020	Otu18021	Otu18022	Otu18023	Otu18024	Otu18025	Otu18026	Otu18027	Otu18028	Otu18029	Otu18030	Otu18031	Otu18032	Otu18033	Otu18034	Otu18035	Otu18036	Otu18037	Otu18038	Otu18039	Otu18040	Otu18041	Otu18042	Otu18043	Otu18044	Otu18045	Otu18046	Otu18047	Otu18048	Otu18049	Otu18050	Otu18051	Otu18052	Otu18053	Otu18054	Otu18055	Otu18056	Otu18057	Otu18058	Otu18059	Otu18060	Otu18061	Otu18062	Otu18063	Otu18064	Otu18065	Otu18066	Otu18067	Otu18068	Otu18069	Otu18070	Otu18071	Otu18072	Otu18073	Otu18074	Otu18075	Otu18076	Otu18077	Otu18078	Otu18079	Otu18080	Otu18081	Otu18082	Otu18083	Otu18084	Otu18085	Otu18086	Otu18087	Otu18088	Otu18089	Otu18090	Otu18091	Otu18092	Otu18093	Otu18094	Otu18095	Otu18096	Otu18097	Otu18098	Otu18099	Otu18100	Otu18101	Otu18102	Otu18103	Otu18104	Otu18105	Otu18106	Otu18107	Otu18108	Otu18109	Otu18110	Otu18111	Otu18112	Otu18113	Otu18114	Otu18115	Otu18116	Otu18117	Otu18118	Otu18119	Otu18120	Otu18121	Otu18122	Otu18123	Otu18124	Otu18125	Otu18126	Otu18127	Otu18128	Otu18129	Otu18130	Otu18131	Otu18132	Otu18133	Otu18134	Otu18135	Otu18136	Otu18137	Otu18138	Otu18139	Otu18140	Otu18141	Otu18142	Otu18143	Otu18144	Otu18145	Otu18146	Otu18147	Otu18148	Otu18149	Otu18150	Otu18151	Otu18152	Otu18153	Otu18154	Otu18155	Otu18156	Otu18157	Otu18158	Otu18159	Otu18160	Otu18161	Otu18162	Otu18163	Otu18164	Otu18165	Otu18166	Otu18167	Otu18168	Otu18169	Otu18170	Otu18171	Otu18172	Otu18173	Otu18174	Otu18175	Otu18176	Otu18177	Otu18178	Otu18179	Otu18180	Otu18181	Otu18182	Otu18183	Otu18184	Otu18185	Otu18186	Otu18187	Otu18188	Otu18189	Otu18190	Otu18191	Otu18192	Otu18193	Otu18194	Otu18195	Otu18196	Otu18197	Otu18198	Otu18199	Otu18200	Otu18201	Otu18202	Otu18203	Otu18204	Otu18205	Otu18206	Otu18207	Otu18208	Otu18209	Otu18210	Otu18211	Otu18212	Otu18213	Otu18214	Otu18215	Otu18216	Otu18217	Otu18218	Otu18219	Otu18220	Otu18221	Otu18222	Otu18223	Otu18224	Otu18225	Otu18226	Otu18227	Otu18228	Otu18229	Otu18230	Otu18231	Otu18232	Otu18233	Otu18234	Otu18235	Otu18236	Otu18237	Otu18238	Otu18239	Otu18240	Otu18241	Otu18242	Otu18243	Otu18244	Otu18245	Otu18246	Otu18247	Otu18248	Otu18249	Otu18250	Otu18251	Otu18252	Otu18253	Otu18254	Otu18255	Otu18256	Otu18257	Otu18258	Otu18259	Otu18260	Otu18261	Otu18262	Otu18263	Otu18264	Otu18265	Otu18266	Otu18267	Otu18268	Otu18269	Otu18270	Otu18271	Otu18272	Otu18273	Otu18274	Otu18275	Otu18276	Otu18277	Otu18278	Otu18279	Otu18280	Otu18281	Otu18282	Otu18283	Otu18284	Otu18285	Otu18286	Otu18287	Otu18288	Otu18289	Otu18290	Otu18291	Otu18292	Otu18293	Otu18294	Otu18295	Otu18296	Otu18297	Otu18298	Otu18299	Otu18300	Otu18301	Otu18302	Otu18303	Otu18304	Otu18305	Otu18306	Otu18307	Otu18308	Otu18309	Otu18310	Otu18311	Otu18312	Otu18313	Otu18314	Otu18315	Otu18316	Otu18317	Otu18318	Otu18319	Otu18320	Otu18321	Otu18322	Otu18323	Otu18324	Otu18325	Otu18326	Otu18327	Otu18328	Otu18329	Otu18330	Otu18331	Otu18332	Otu18333	Otu18334	Otu18335	Otu18336	Otu18337	Otu18338	Otu18339	Otu18340	Otu18341	Otu18342	Otu18343	Otu18344	Otu18345	Otu18346	Otu18347	Otu18348	Otu18349	Otu18350	Otu18351	Otu18352	Otu18353	Otu18354	Otu18355	Otu18356	Otu18357	Otu18358	Otu18359	Otu18360	Otu18361	Otu18362	Otu18363	Otu18364	Otu18365	Otu18366	Otu18367	Otu18368	Otu18369	Otu18370	Otu18371	Otu18372	Otu18373	Otu18374	Otu18375	Otu18376	Otu18377	Otu18378	Otu18379	Otu18380	Otu18381	Otu18382	Otu18383	Otu18384	Otu18385	Otu18386	Otu18387	Otu18388	Otu18389	Otu18390	Otu18391	Otu18392	Otu18393	Otu18394	Otu18395	Otu18396	Otu18397	Otu18398	Otu18399	Otu18400	Otu18401	Otu18402	Otu18403	Otu18404	Otu18405	Otu18406	Otu18407	Otu18408	Otu18409	Otu18410	Otu18411	Otu18412	Otu18413	Otu18414	Otu18415	Otu18416	Otu18417	Otu18418	Otu18419	Otu18420	Otu18421	Otu18422	Otu18423	Otu18424	Otu18425	Otu18426	Otu18427	Otu18428	Otu18429	Otu18430	Otu18431	Otu18432	Otu18433	Otu18434	Otu18435	Otu18436	Otu18437	Otu18438	Otu18439	Otu18440	Otu18441	Otu18442	Otu18443	Otu18444	Otu18445	Otu18446	Otu18447	Otu18448	Otu18449	Otu18450	Otu18451	Otu18452	Otu18453	Otu18454	Otu18455	Otu18456	Otu18457	Otu18458	Otu18459	Otu18460	Otu18461	Otu18462	Otu18463	Otu18464	Otu18465	Otu18466	Otu18467	Otu18468	Otu18469	Otu18470	Otu18471	Otu18472	Otu18473	Otu18474	Otu18475	Otu18476	Otu18477	Otu18478	Otu18479	Otu18480	Otu18481	Otu18482	Otu18483	Otu18484	Otu18485	Otu18486	Otu18487	Otu18488	Otu18489	Otu18490	Otu18491	Otu18492	Otu18493	Otu18494	Otu18495	Otu18496	Otu18497	Otu18498	Otu18499	Otu18500	Otu18501	Otu18502	Otu18503	Otu18504	Otu18505	Otu18506	Otu18507	Otu18508	Otu18509	Otu18510	Otu18511	Otu18512	Otu18513	Otu18514	Otu18515	Otu18516	Otu18517	Otu18518	Otu18519	Otu18520	Otu18521	Otu18522	Otu18523	Otu18524	Otu18525	Otu18526	Otu18527	Otu18528	Otu18529	Otu18530	Otu18531	Otu18532	Otu18533	Otu18534	Otu18535	Otu18536	Otu18537	Otu18538	Otu18539	Otu18540	Otu18541	Otu18542	Otu18543	Otu18544	Otu18545	Otu18546	Otu18547	Otu18548	Otu18549	Otu18550	Otu18551	Otu18552	Otu18553	Otu18554	Otu18555	Otu18556	Otu18557	Otu18558	Otu18559	Otu18560	Otu18561	Otu18562	Otu18563	Otu18564	Otu18565	Otu18566	Otu18567	Otu18568	Otu18569	Otu18570	Otu18571	Otu18572	Otu18573	Otu18574	Otu18575	Otu18576	Otu18577	Otu18578	Otu18579	Otu18580	Otu18581	Otu18582	Otu18583	Otu18584	Otu18585	Otu18586	Otu18587	Otu18588	Otu18589	Otu18590	Otu18591	Otu18592	Otu18593	Otu18594	Otu18595	Otu18596	Otu18597	Otu18598	Otu18599	Otu18600	Otu18601	Otu18602	Otu18603	Otu18604	Otu18605	Otu18606	Otu18607	Otu18608	Otu18609	Otu18610	Otu18611	Otu18612	Otu18613	Otu18614	Otu18615	Otu18616	Otu18617	Otu18618	Otu18619	Otu18620	Otu18621	Otu18622	Otu18623	Otu18624	Otu18625	Otu18626	Otu18627	Otu18628	Otu18629	Otu18630	Otu18631	Otu18632	Otu18633	Otu18634	Otu18635	Otu18636	Otu18637	Otu18638	Otu18639	Otu18640	Otu18641	Otu18642	Otu18643	Otu18644	Otu18645	Otu18646	Otu18647	Otu18648	Otu18649	Otu18650	Otu18651	Otu18652	Otu18653	Otu18654	Otu18655	Otu18656	Otu18657	Otu18658	Otu18659	Otu18660	Otu18661	Otu18662	Otu18663	Otu18664	Otu18665	Otu18666	Otu18667	Otu18668	Otu18669	Otu18670	Otu18671	Otu18672	Otu18673	Otu18674	Otu18675	Otu18676	Otu18677	Otu18678	Otu18679	Otu18680	Otu18681	Otu18682	Otu18683	Otu18684	Otu18685	Otu18686	Otu18687	Otu18688	Otu18689	Otu18690	Otu18691	Otu18692	Otu18693	Otu18694	Otu18695	Otu18696	Otu18697	Otu18698	Otu18699	Otu18700	Otu18701	Otu18702	Otu18703	Otu18704	Otu18705	Otu18706	Otu18707	Otu18708	Otu18709	Otu18710	Otu18711	Otu18712	Otu18713	Otu18714	Otu18715	Otu18716	Otu18717	Otu18718	Otu18719	Otu18720	Otu18721	Otu18722	Otu18723	Otu18724	Otu18725	Otu18726	Otu18727	Otu18728	Otu18729	Otu18730	Otu18731	Otu18732	Otu18733	Otu18734	Otu18735	Otu18736	Otu18737	Otu18738	Otu18739	Otu18740	Otu18741	Otu18742	Otu18743	Otu18744	Otu18745	Otu18746	Otu18747	Otu18748	Otu18749	Otu18750	Otu18751	Otu18752	Otu18753	Otu18754	Otu18755	Otu18756	Otu18757	Otu18758	Otu18759	Otu18760	Otu18761	Otu18762	Otu18763	Otu18764	Otu18765	Otu18766	Otu18767	Otu18768	Otu18769	Otu18770	Otu18771	Otu18772	Otu18773	Otu18774	Otu18775	Otu18776	Otu18777	Otu18778	Otu18779	Otu18780	Otu18781	Otu18782	Otu18783	Otu18784	Otu18785	Otu18786	Otu18787	Otu18788	Otu18789	Otu18790	Otu18791	Otu18792	Otu18793	Otu18794	Otu18795	Otu18796	Otu18797	Otu18798	Otu18799	Otu18800	Otu18801	Otu18802	Otu18803	Otu18804	Otu18805	Otu18806	Otu18807	Otu18808	Otu18809	Otu18810	Otu18811	Otu18812	Otu18813	Otu18814	Otu18815	Otu18816	Otu18817	Otu18818	Otu18819	Otu18820	Otu18821	Otu18822	Otu18823	Otu18824	Otu18825	Otu18826	Otu18827	Otu18828	Otu18829	Otu18830	Otu18831	Otu18832	Otu18833	Otu18834	Otu18835	Otu18836	Otu18837	Otu18838	Otu18839	Otu18840	Otu18841	Otu18842	Otu18843	Otu18844	Otu18845	Otu18846	Otu18847	Otu18848	Otu18849	Otu18850	Otu18851	Otu18852	Otu18853	Otu18854	Otu18855	Otu18856	Otu18857	Otu18858	Otu18859	Otu18860	Otu18861	Otu18862	Otu18863	Otu18864	Otu18865	Otu18866	Otu18867	Otu18868	Otu18869	Otu18870	Otu18871	Otu18872	Otu18873	Otu18874	Otu18875	Otu18876	Otu18877	Otu18878	Otu18879	Otu18880	Otu18881	Otu18882	Otu18883	Otu18884	Otu18885	Otu18886	Otu18887	Otu18888	Otu18889	Otu18890	Otu18891	Otu18892	Otu18893	Otu18894	Otu18895	Otu18896	Otu18897	Otu18898	Otu18899	Otu18900	Otu18901	Otu18902	Otu18903	Otu18904	Otu18905	Otu18906	Otu18907	Otu18908	Otu18909	Otu18910	Otu18911	Otu18912	Otu18913	Otu18914	Otu18915	Otu18916	Otu18917	Otu18918	Otu18919	Otu18920	Otu18921	Otu18922	Otu18923	Otu18924	Otu18925	Otu18926	Otu18927	Otu18928	Otu18929	Otu18930	Otu18931	Otu18932	Otu18933	Otu18934	Otu18935	Otu18936	Otu18937	Otu18938	Otu18939	Otu18940	Otu18941	Otu18942	Otu18943	Otu18944	Otu18945	Otu18946	Otu18947	Otu18948	Otu18949	Otu18950	Otu18951	Otu18952	Otu18953	Otu18954	Otu18955	Otu18956	Otu18957	Otu18958	Otu18959	Otu18960	Otu18961	Otu18962	Otu18963	Otu18964	Otu18965	Otu18966	Otu18967	Otu18968	Otu18969	Otu18970	Otu18971	Otu18972	Otu18973	Otu18974	Otu18975	Otu18976	Otu18977	Otu18978	Otu18979	Otu18980	Otu18981	Otu18982	Otu18983	Otu18984	Otu18985	Otu18986	Otu18987	Otu18988	Otu18989	Otu18990	Otu18991	Otu18992	Otu18993	Otu18994	Otu18995	Otu18996	Otu18997	Otu18998	Otu18999	Otu19000	Otu19001	Otu19002	Otu19003	Otu19004	Otu19005	Otu19006	Otu19007	Otu19008	Otu19009	Otu19010	Otu19011	Otu19012	Otu19013	Otu19014	Otu19015	Otu19016	Otu19017	Otu19018	Otu19019	Otu19020	Otu19021	Otu19022	Otu19023	Otu19024	Otu19025	Otu19026	Otu19027	Otu19028	Otu19029	Otu19030	Otu19031	Otu19032	Otu19033	Otu19034	Otu19035	Otu19036	Otu19037	Otu19038	Otu19039	Otu19040	Otu19041	Otu19042	Otu19043	Otu19044	Otu19045	Otu19046	Otu19047	Otu19048	Otu19049	Otu19050	Otu19051	Otu19052	Otu19053	Otu19054	Otu19055	Otu19056	Otu19057	Otu19058	Otu19059	Otu19060	Otu19061	Otu19062	Otu19063	Otu19064	Otu19065	Otu19066	Otu19067	Otu19068	Otu19069	Otu19070	Otu19071	Otu19072	Otu19073	Otu19074	Otu19075	Otu19076	Otu19077	Otu19078	Otu19079	Otu19080	Otu19081	Otu19082	Otu19083	Otu19084	Otu19085	Otu19086	Otu19087	Otu19088	Otu19089	Otu19090	Otu19091	Otu19092	Otu19093	Otu19094	Otu19095	Otu19096	Otu19097	Otu19098	Otu19099	Otu19100	Otu19101	Otu19102	Otu19103	Otu19104	Otu19105	Otu19106	Otu19107	Otu19108	Otu19109	Otu19110	Otu19111	Otu19112	Otu19113	Otu19114	Otu19115	Otu19116	Otu19117	Otu19118	Otu19119	Otu19120	Otu19121	Otu19122	Otu19123	Otu19124	Otu19125	Otu19126	Otu19127	Otu19128	Otu19129	Otu19130	Otu19131	Otu19132	Otu19133	Otu19134	Otu19135	Otu19136	Otu19137	Otu19138	Otu19139	Otu19140	Otu19141	Otu19142	Otu19143	Otu19144	Otu19145	Otu19146	Otu19147	Otu19148	Otu19149	Otu19150	Otu19151	Otu19152	Otu19153	Otu19154	Otu19155	Otu19156	Otu19157	Otu19158	Otu19159	Otu19160	Otu19161	Otu19162	Otu19163	Otu19164	Otu19165	Otu19166	Otu19167	Otu19168	Otu19169	Otu19170	Otu19171	Otu19172	Otu19173	Otu19174	Otu19175	Otu19176	Otu19177	Otu19178	Otu19179	Otu19180	Otu19181	Otu19182	Otu19183	Otu19184	Otu19185	Otu19186	Otu19187	Otu19188	Otu19189	Otu19190	Otu19191	Otu19192	Otu19193	Otu19194	Otu19195	Otu19196	Otu19197	Otu19198	Otu19199	Otu19200	Otu19201	Otu19202	Otu19203	Otu19204	Otu19205	Otu19206	Otu19207	Otu19208	Otu19209	Otu19210	Otu19211	Otu19212	Otu19213	Otu19214	Otu19215	Otu19216	Otu19217	Otu19218	Otu19219	Otu19220	Otu19221	Otu19222	Otu19223	Otu19224	Otu19225	Otu19226	Otu19227	Otu19228	Otu19229	Otu19230	Otu19231	Otu19232	Otu19233	Otu19234	Otu19235	Otu19236	Otu19237	Otu19238	Otu19239	Otu19240	Otu19241	Otu19242	Otu19243	Otu19244	Otu19245	Otu19246	Otu19247	Otu19248	Otu19249	Otu19250	Otu19251	Otu19252	Otu19253	Otu19254	Otu19255	Otu19256	Otu19257	Otu19258	Otu19259	Otu19260	Otu19261	Otu19262	Otu19263	Otu19264	Otu19265	Otu19266	Otu19267	Otu19268	Otu19269	Otu19270	Otu19271	Otu19272	Otu19273	Otu19274	Otu19275	Otu19276	Otu19277	Otu19278	Otu19279	Otu19280	Otu19281	Otu19282	Otu19283	Otu19284	Otu19285	Otu19286	Otu19287	Otu19288	Otu19289	Otu19290	Otu19291	Otu19292	Otu19293	Otu19294	Otu19295	Otu19296	Otu19297	Otu19298	Otu19299	Otu19300	Otu19301	Otu19302	Otu19303	Otu19304	Otu19305	Otu19306	Otu19307	Otu19308	Otu19309	Otu19310	Otu19311	Otu19312	Otu19313	Otu19314	Otu19315	Otu19316	Otu19317	Otu19318	Otu19319	Otu19320	Otu19321	Otu19322	Otu19323	Otu19324	Otu19325	Otu19326	Otu19327	Otu19328	Otu19329	Otu19330	Otu19331	Otu19332	Otu19333	Otu19334	Otu19335	Otu19336	Otu19337	Otu19338	Otu19339	Otu19340	Otu19341	Otu19342	Otu19343	Otu19344	Otu19345	Otu19346	Otu19347	Otu19348	Otu19349	Otu19350	Otu19351	Otu19352	Otu19353	Otu19354	Otu19355	Otu19356	Otu19357	Otu19358	Otu19359	Otu19360	Otu19361	Otu19362	Otu19363	Otu19364	Otu19365	Otu19366	Otu19367	Otu19368	Otu19369	Otu19370	Otu19371	Otu19372	Otu19373	Otu19374	Otu19375	Otu19376	Otu19377	Otu19378	Otu19379	Otu19380	Otu19381	Otu19382	Otu19383	Otu19384	Otu19385	Otu19386	Otu19387	Otu19388	Otu19389	Otu19390	Otu19391	Otu19392	Otu19393	Otu19394	Otu19395	Otu19396	Otu19397	Otu19398	Otu19399	Otu19400	Otu19401	Otu19402	Otu19403	Otu19404	Otu19405	Otu19406	Otu19407	Otu19408	Otu19409	Otu19410	Otu19411	Otu19412	Otu19413	Otu19414	Otu19415	Otu19416	Otu19417	Otu19418	Otu19419	Otu19420	Otu19421	Otu19422	Otu19423	Otu19424	Otu19425	Otu19426	Otu19427	Otu19428	Otu19429	Otu19430	Otu19431	Otu19432	Otu19433	Otu19434	Otu19435	Otu19436	Otu19437	Otu19438	Otu19439	Otu19440	Otu19441	Otu19442	Otu19443	Otu19444	Otu19445	Otu19446	Otu19447	Otu19448	Otu19449	Otu19450	Otu19451	Otu19452	Otu19453	Otu19454	Otu19455	Otu19456	Otu19457	Otu19458	Otu19459	Otu19460	Otu19461	Otu19462	Otu19463	Otu19464	Otu19465	Otu19466	Otu19467	Otu19468	Otu19469	Otu19470	Otu19471	Otu19472	Otu19473	Otu19474	Otu19475	Otu19476	Otu19477	Otu19478	Otu19479	Otu19480	Otu19481	Otu19482	Otu19483	Otu19484	Otu19485	Otu19486	Otu19487	Otu19488	Otu19489	Otu19490	Otu19491	Otu19492	Otu19493	Otu19494	Otu19495	Otu19496	Otu19497	Otu19498	Otu19499	Otu19500	Otu19501	Otu19502	Otu19503	Otu19504	Otu19505	Otu19506	Otu19507	Otu19508	Otu19509	Otu19510	Otu19511	Otu19512	Otu19513	Otu19514	Otu19515	Otu19516	Otu19517	Otu19518	Otu19519	Otu19520	Otu19521	Otu19522	Otu19523	Otu19524	Otu19525	Otu19526	Otu19527	Otu19528	Otu19529	Otu19530	Otu19531	Otu19532	Otu19533	Otu19534	Otu19535	Otu19536	Otu19537	Otu19538	Otu19539	Otu19540	Otu19541	Otu19542	Otu19543	Otu19544	Otu19545	Otu19546	Otu19547	Otu19548	Otu19549	Otu19550	Otu19551	Otu19552	Otu19553	Otu19554	Otu19555	Otu19556	Otu19557	Otu19558	Otu19559	Otu19560	Otu19561	Otu19562	Otu19563	Otu19564	Otu19565	Otu19566	Otu19567	Otu19568	Otu19569	Otu19570	Otu19571	Otu19572	Otu19573	Otu19574	Otu19575	Otu19576	Otu19577	Otu19578	Otu19579	Otu19580	Otu19581	Otu19582	Otu19583	Otu19584	Otu19585	Otu19586	Otu19587	Otu19588	Otu19589	Otu19590	Otu19591	Otu19592	Otu19593	Otu19594	Otu19595	Otu19596	Otu19597	Otu19598	Otu19599	Otu19600	Otu19601	Otu19602	Otu19603	Otu19604	Otu19605	Otu19606	Otu19607	Otu19608	Otu19609	Otu19610	Otu19611	Otu19612	Otu19613	Otu19614	Otu19615	Otu19616	Otu19617	Otu19618	Otu19619	Otu19620	Otu19621	Otu19622	Otu19623	Otu19624	Otu19625	Otu19626	Otu19627	Otu19628	Otu19629	Otu19630	Otu19631	Otu19632	Otu19633	Otu19634	Otu19635	Otu19636	Otu19637	Otu19638	Otu19639	Otu19640	Otu19641	Otu19642	Otu19643	Otu19644	Otu19645	Otu19646	Otu19647	Otu19648	Otu19649	Otu19650	Otu19651	Otu19652	Otu19653	Otu19654	Otu19655	Otu19656	Otu19657	Otu19658	Otu19659	Otu19660	Otu19661	Otu19662	Otu19663	Otu19664	Otu19665	Otu19666	Otu19667	Otu19668	Otu19669	Otu19670	Otu19671	Otu19672	Otu19673	Otu19674	Otu19675	Otu19676	Otu19677	Otu19678	Otu19679	Otu19680	Otu19681	Otu19682	Otu19683	Otu19684	Otu19685	Otu19686	Otu19687	Otu19688	Otu19689	Otu19690	Otu19691	Otu19692	Otu19693	Otu19694	Otu19695	Otu19696	Otu19697	Otu19698	Otu19699	Otu19700	Otu19701	Otu19702	Otu19703	Otu19704	Otu19705	Otu19706	Otu19707	Otu19708	Otu19709	Otu19710	Otu19711	Otu19712	Otu19713	Otu19714	Otu19715	Otu19716	Otu19717	Otu19718	Otu19719	Otu19720	Otu19721	Otu19722	Otu19723	Otu19724	Otu19725	Otu19726	Otu19727	Otu19728	Otu19729	Otu19730	Otu19731	Otu19732	Otu19733	Otu19734	Otu19735	Otu19736	Otu19737	Otu19738	Otu19739	Otu19740	Otu19741	Otu19742	Otu19743	Otu19744	Otu19745	Otu19746	Otu19747	Otu19748	Otu19749	Otu19750	Otu19751	Otu19752	Otu19753	Otu19754	Otu19755	Otu19756	Otu19757	Otu19758	Otu19759	Otu19760	Otu19761	Otu19762	Otu19763	Otu19764	Otu19765	Otu19766	Otu19767	Otu19768	Otu19769	Otu19770	Otu19771	Otu19772	Otu19773	Otu19774	Otu19775	Otu19776	Otu19777	Otu19778	Otu19779	Otu19780	Otu19781	Otu19782	Otu19783	Otu19784	Otu19785	Otu19786	Otu19787	Otu19788	Otu19789	Otu19790	Otu19791	Otu19792	Otu19793	Otu19794	Otu19795	Otu19796	Otu19797	Otu19798	Otu19799	Otu19800	Otu19801	Otu19802	Otu19803	Otu19804	Otu19805	Otu19806	Otu19807	Otu19808	Otu19809	Otu19810	Otu19811	Otu19812	Otu19813	Otu19814	Otu19815	Otu19816	Otu19817	Otu19818	Otu19819	Otu19820	Otu19821	Otu19822	Otu19823	Otu19824	Otu19825	Otu19826	Otu19827	Otu19828	Otu19829	Otu19830	Otu19831	Otu19832	Otu19833	Otu19834	Otu19835	Otu19836	Otu19837	Otu19838	Otu19839	Otu19840	Otu19841	Otu19842	Otu19843	Otu19844	Otu19845	Otu19846	Otu19847	Otu19848	Otu19849	Otu19850	Otu19851	Otu19852	Otu19853	Otu19854	Otu19855	Otu19856	Otu19857	Otu19858	Otu19859	Otu19860	Otu19861	Otu19862	Otu19863	Otu19864	Otu19865	Otu19866	Otu19867	Otu19868	Otu19869	Otu19870	Otu19871	Otu19872	Otu19873	Otu19874	Otu19875	Otu19876	Otu19877	Otu19878	Otu19879	Otu19880	Otu19881	Otu19882	Otu19883	Otu19884	Otu19885	Otu19886	Otu19887	Otu19888	Otu19889	Otu19890	Otu19891	Otu19892	Otu19893	Otu19894	Otu19895	Otu19896	Otu19897	Otu19898	Otu19899	Otu19900	Otu19901	Otu19902	Otu19903	Otu19904	Otu19905	Otu19906	Otu19907	Otu19908	Otu19909	Otu19910	Otu19911	Otu19912	Otu19913	Otu19914	Otu19915	Otu19916	Otu19917	Otu19918	Otu19919	Otu19920	Otu19921	Otu19922	Otu19923	Otu19924	Otu19925	Otu19926	Otu19927	Otu19928	Otu19929	Otu19930	Otu19931	Otu19932	Otu19933	Otu19934	Otu19935	Otu19936	Otu19937	Otu19938	Otu19939	Otu19940	Otu19941	Otu19942	Otu19943	Otu19944	Otu19945	Otu19946	Otu19947	Otu19948	Otu19949	Otu19950	Otu19951	Otu19952	Otu19953	Otu19954	Otu19955	Otu19956	Otu19957	Otu19958	Otu19959	Otu19960	Otu19961	Otu19962	Otu19963	Otu19964	Otu19965	Otu19966	Otu19967	Otu19968	Otu19969	Otu19970	Otu19971	Otu19972	Otu19973	Otu19974	Otu19975	Otu19976	Otu19977	Otu19978	Otu19979	Otu19980	Otu19981	Otu19982	Otu19983	Otu19984	Otu19985	Otu19986	Otu19987	Otu19988	Otu19989	Otu19990	Otu19991	Otu19992	Otu19993	Otu19994	Otu19995	Otu19996	Otu19997	Otu19998	Otu19999	Otu20000	Otu20001	Otu20002	Otu20003	Otu20004	Otu20005	Otu20006	Otu20007	Otu20008	Otu20009	Otu20010	Otu20011	Otu20012	Otu20013	Otu20014	Otu20015	Otu20016	Otu20017	Otu20018	Otu20019	Otu20020	Otu20021	Otu20022	Otu20023	Otu20024	Otu20025	Otu20026	Otu20027	Otu20028	Otu20029	Otu20030	Otu20031	Otu20032	Otu20033	Otu20034	Otu20035	Otu20036	Otu20037	Otu20038	Otu20039	Otu20040	Otu20041	Otu20042	Otu20043	Otu20044	Otu20045	Otu20046	Otu20047	Otu20048	Otu20049	Otu20050	Otu20051	Otu20052	Otu20053	Otu20054	Otu20055	Otu20056	Otu20057	Otu20058	Otu20059	Otu20060	Otu20061	Otu20062	Otu20063	Otu20064	Otu20065	Otu20066	Otu20067	Otu20068	Otu20069	Otu20070	Otu20071	Otu20072	Otu20073	Otu20074	Otu20075	Otu20076	Otu20077	Otu20078	Otu20079	Otu20080	Otu20081	Otu20082	Otu20083	Otu20084	Otu20085	Otu20086	Otu20087	Otu20088	Otu20089	Otu20090	Otu20091	Otu20092	Otu20093	Otu20094	Otu20095	Otu20096	Otu20097	Otu20098	Otu20099	Otu20100	Otu20101	Otu20102	Otu20103	Otu20104	Otu20105	Otu20106	Otu20107	Otu20108	Otu20109	Otu20110	Otu20111	Otu20112	Otu20113	Otu20114	Otu20115	Otu20116	Otu20117	Otu20118	Otu20119	Otu20120	Otu20121	Otu20122	Otu20123	Otu20124	Otu20125	Otu20126	Otu20127	Otu20128	Otu20129	Otu20130	Otu20131	Otu20132	Otu20133	Otu20134	Otu20135	Otu20136	Otu20137	Otu20138	Otu20139	Otu20140	Otu20141	Otu20142	Otu20143	Otu20144	Otu20145	Otu20146	Otu20147	Otu20148	Otu20149	Otu20150	Otu20151	Otu20152	Otu20153	Otu20154	Otu20155	Otu20156	Otu20157	Otu20158	Otu20159	Otu20160	Otu20161	Otu20162	Otu20163	Otu20164	Otu20165	Otu20166	Otu20167	Otu20168	Otu20169	Otu20170	Otu20171	Otu20172	Otu20173	Otu20174	Otu20175	Otu20176	Otu20177	Otu20178	Otu20179	Otu20180	Otu20181	Otu20182	Otu20183	Otu20184	Otu20185	Otu20186	Otu20187	Otu20188	Otu20189	Otu20190	Otu20191	Otu20192	Otu20193	Otu20194	Otu20195	Otu20196	Otu20197	Otu20198	Otu20199	Otu20200	Otu20201	Otu20202	Otu20203	Otu20204	Otu20205	Otu20206	Otu20207	Otu20208	Otu20209	Otu20210	Otu20211	Otu20212	Otu20213	Otu20214	Otu20215	Otu20216	Otu20217	Otu20218	Otu20219	Otu20220	Otu20221	Otu20222	Otu20223	Otu20224	Otu20225	Otu20226	Otu20227	Otu20228	Otu20229	Otu20230	Otu20231	Otu20232	Otu20233	Otu20234	Otu20235	Otu20236	Otu20237	Otu20238	Otu20239	Otu20240	Otu20241	Otu20242	Otu20243	Otu20244	Otu20245	Otu20246	Otu20247	Otu20248	Otu20249	Otu20250	Otu20251	Otu20252	Otu20253	Otu20254	Otu20255	Otu20256	Otu20257	Otu20258	Otu20259	Otu20260	Otu20261	Otu20262	Otu20263	Otu20264	Otu20265	Otu20266	Otu20267	Otu20268	Otu20269	Otu20270	Otu20271	Otu20272	Otu20273	Otu20274	Otu20275	Otu20276	Otu20277	Otu20278	Otu20279	Otu20280	Otu20281	Otu20282	Otu20283	Otu20284	Otu20285	Otu20286	Otu20287	Otu20288	Otu20289	Otu20290	Otu20291	Otu20292	Otu20293	Otu20294	Otu20295	Otu20296	Otu20297	Otu20298	Otu20299	Otu20300	Otu20301	Otu20302	Otu20303	Otu20304	Otu20305	Otu20306	Otu20307	Otu20308	Otu20309	Otu20310	Otu20311	Otu20312	Otu20313	Otu20314	Otu20315	Otu20316	Otu20317	Otu20318	Otu20319	Otu20320	Otu20321	Otu20322	Otu20323	Otu20324	Otu20325	Otu20326	Otu20327	Otu20328	Otu20329	Otu20330	Otu20331	Otu20332	Otu20333	Otu20334	Otu20335	Otu20336	Otu20337	Otu20338	Otu20339	Otu20340	Otu20341	Otu20342	Otu20343	Otu20344	Otu20345	Otu20346	Otu20347	Otu20348	Otu20349	Otu20350	Otu20351	Otu20352	Otu20353	Otu20354	Otu20355	Otu20356	Otu20357	Otu20358	Otu20359	Otu20360	Otu20361	Otu20362	Otu20363	Otu20364	Otu20365	Otu20366	Otu20367	Otu20368	Otu20369	Otu20370	Otu20371	Otu20372	Otu20373	Otu20374	Otu20375	Otu20376	Otu20377	Otu20378	Otu20379	Otu20380	Otu20381	Otu20382	Otu20383	Otu20384	Otu20385	Otu20386	Otu20387	Otu20388	Otu20389	Otu20390	Otu20391	Otu20392	Otu20393	Otu20394	Otu20395	Otu20396	Otu20397	Otu20398	Otu20399	Otu20400	Otu20401	Otu20402	Otu20403	Otu20404	Otu20405	Otu20406	Otu20407	Otu20408	Otu20409	Otu20410	Otu20411	Otu20412	Otu20413	Otu20414	Otu20415	Otu20416	Otu20417	Otu20418	Otu20419	Otu20420	Otu20421	Otu20422	Otu20423	Otu20424	Otu20425	Otu20426	Otu20427	Otu20428	Otu20429	Otu20430	Otu20431	Otu20432	Otu20433	Otu20434	Otu20435	Otu20436	Otu20437	Otu20438	Otu20439	Otu20440	Otu20441	Otu20442	Otu20443	Otu20444	Otu20445	Otu20446	Otu20447	Otu20448	Otu20449	Otu20450	Otu20451	Otu20452	Otu20453	Otu20454	Otu20455	Otu20456	Otu20457	Otu20458	Otu20459	Otu20460	Otu20461	Otu20462	Otu20463	Otu20464	Otu20465	Otu20466	Otu20467	Otu20468	Otu20469	Otu20470	Otu20471	Otu20472	Otu20473	Otu20474	Otu20475	Otu20476	Otu20477	Otu20478	Otu20479	Otu20480	Otu20481	Otu20482	Otu20483	Otu20484	Otu20485	Otu20486	Otu20487	Otu20488	Otu20489	Otu20490	Otu20491	Otu20492	Otu20493	Otu20494	Otu20495	Otu20496	Otu20497	Otu20498	Otu20499	Otu20500	Otu20501	Otu20502	Otu20503	Otu20504	Otu20505	Otu20506	Otu20507	Otu20508	Otu20509	Otu20510	Otu20511	Otu20512	Otu20513	Otu20514	Otu20515	Otu20516	Otu20517	Otu20518	Otu20519	Otu20520	Otu20521	Otu20522	Otu20523	Otu20524	Otu20525	Otu20526	Otu20527	Otu20528	Otu20529	Otu20530	Otu20531	Otu20532	Otu20533	Otu20534	Otu20535	Otu20536	Otu20537	Otu20538	Otu20539	Otu20540	Otu20541	Otu20542	Otu20543	Otu20544	Otu20545	Otu20546	Otu20547	Otu20548	Otu20549	Otu20550	Otu20551	Otu20552	Otu20553	Otu20554	Otu20555	Otu20556	Otu20557	Otu20558	Otu20559	Otu20560	Otu20561	Otu20562	Otu20563	Otu20564	Otu20565	Otu20566	Otu20567	Otu20568	Otu20569	Otu20570	Otu20571	Otu20572	Otu20573	Otu20574	Otu20575	Otu20576	Otu20577	Otu20578	Otu20579	Otu20580	Otu20581	Otu20582	Otu20583	Otu20584	Otu20585	Otu20586	Otu20587	Otu20588	Otu20589	Otu20590	Otu20591	Otu20592	Otu20593	Otu20594	Otu20595	Otu20596	Otu20597	Otu20598	Otu20599	Otu20600	Otu20601	Otu20602	Otu20603	Otu20604	Otu20605	Otu20606	Otu20607	Otu20608	Otu20609	Otu20610	Otu20611	Otu20612	Otu20613	Otu20614	Otu20615	Otu20616	Otu20617	Otu20618	Otu20619	Otu20620	Otu20621	Otu20622	Otu20623	Otu20624	Otu20625	Otu20626	Otu20627	Otu20628	Otu20629	Otu20630	Otu20631	Otu20632	Otu20633	Otu20634	Otu20635	Otu20636	Otu20637	Otu20638	Otu20639	Otu20640	Otu20641	Otu20642	Otu20643	Otu20644	Otu20645	Otu20646	Otu20647	Otu20648	Otu20649	Otu20650	Otu20651	Otu20652	Otu20653	Otu20654	Otu20655	Otu20656	Otu20657	Otu20658	Otu20659	Otu20660	Otu20661	Otu20662	Otu20663	Otu20664	Otu20665	Otu20666	Otu20667	Otu20668	Otu20669	Otu20670	Otu20671	Otu20672	Otu20673	Otu20674	Otu20675	Otu20676	Otu20677	Otu20678	Otu20679	Otu20680	Otu20681	Otu20682	Otu20683	Otu20684	Otu20685	Otu20686	Otu20687	Otu20688	Otu20689	Otu20690	Otu20691	Otu20692	Otu20693	Otu20694	Otu20695	Otu20696	Otu20697	Otu20698	Otu20699	Otu20700	Otu20701	Otu20702	Otu20703	Otu20704	Otu20705	Otu20706	Otu20707	Otu20708	Otu20709	Otu20710	Otu20711	Otu20712	Otu20713	Otu20714	Otu20715	Otu20716	Otu20717	Otu20718	Otu20719	Otu20720	Otu20721	Otu20722	Otu20723	Otu20724	Otu20725	Otu20726	Otu20727	Otu20728	Otu20729	Otu20730	Otu20731	Otu20732	Otu20733	Otu20734	Otu20735	Otu20736	Otu20737	Otu20738	Otu20739	Otu20740	Otu20741	Otu20742	Otu20743	Otu20744	Otu20745	Otu20746	Otu20747	Otu20748	Otu20749	Otu20750	Otu20751	Otu20752	Otu20753	Otu20754	Otu20755	Otu20756	Otu20757	Otu20758	Otu20759	Otu20760	Otu20761	Otu20762	Otu20763	Otu20764	Otu20765	Otu20766	Otu20767	Otu20768	Otu20769	Otu20770	Otu20771	Otu20772	Otu20773	Otu20774	Otu20775	Otu20776	Otu20777	Otu20778	Otu20779	Otu20780	Otu20781	Otu20782	Otu20783	Otu20784	Otu20785	Otu20786	Otu20787	Otu20788	Otu20789	Otu20790	Otu20791	Otu20792	Otu20793	Otu20794	Otu20795	Otu20796	Otu20797	Otu20798	Otu20799	Otu20800	Otu20801	Otu20802	Otu20803	Otu20804	Otu20805	Otu20806	Otu20807	Otu20808	Otu20809	Otu20810	Otu20811	Otu20812	Otu20813	Otu20814	Otu20815	Otu20816	Otu20817	Otu20818	Otu20819	Otu20820	Otu20821	Otu20822	Otu20823	Otu20824	Otu20825	Otu20826	Otu20827	Otu20828	Otu20829	Otu20830	Otu20831	Otu20832	Otu20833	Otu20834	Otu20835	Otu20836	Otu20837	Otu20838	Otu20839	Otu20840	Otu20841	Otu20842	Otu20843	Otu20844	Otu20845	Otu20846	Otu20847	Otu20848	Otu20849	Otu20850	Otu20851	Otu20852	Otu20853	Otu20854	Otu20855	Otu20856	Otu20857	Otu20858	Otu20859	Otu20860	Otu20861	Otu20862	Otu20863	Otu20864	Otu20865	Otu20866	Otu20867	Otu20868	Otu20869	Otu20870	Otu20871	Otu20872	Otu20873	Otu20874	Otu20875	Otu20876	Otu20877	Otu20878	Otu20879	Otu20880	Otu20881	Otu20882	Otu20883	Otu20884	Otu20885	Otu20886	Otu20887	Otu20888	Otu20889	Otu20890	Otu20891	Otu20892	Otu20893	Otu20894	Otu20895	Otu20896	Otu20897	Otu20898	Otu20899	Otu20900	Otu20901	Otu20902	Otu20903	Otu20904	Otu20905	Otu20906	Otu20907	Otu20908	Otu20909	Otu20910	Otu20911	Otu20912	Otu20913	Otu20914	Otu20915	Otu20916	Otu20917	Otu20918	Otu20919	Otu20920	Otu20921	Otu20922	Otu20923	Otu20924	Otu20925	Otu20926	Otu20927	Otu20928	Otu20929	Otu20930	Otu20931	Otu20932	Otu20933	Otu20934	Otu20935	Otu20936	Otu20937	Otu20938	Otu20939	Otu20940	Otu20941	Otu20942	Otu20943	Otu20944	Otu20945	Otu20946	Otu20947	Otu20948	Otu20949	Otu20950	Otu20951	Otu20952	Otu20953	Otu20954	Otu20955	Otu20956	Otu20957	Otu20958	Otu20959	Otu20960	Otu20961	Otu20962	Otu20963	Otu20964	Otu20965	Otu20966	Otu20967	Otu20968	Otu20969	Otu20970	Otu20971	Otu20972	Otu20973	Otu20974	Otu20975	Otu20976	Otu20977	Otu20978	Otu20979	Otu20980	Otu20981	Otu20982	Otu20983	Otu20984	Otu20985	Otu20986	Otu20987	Otu20988	Otu20989	Otu20990	Otu20991	Otu20992	Otu20993	Otu20994	Otu20995	Otu20996	Otu20997	Otu20998	Otu20999	Otu21000	Otu21001	Otu21002	Otu21003	Otu21004	Otu21005	Otu21006	Otu21007	Otu21008	Otu21009	Otu21010	Otu21011	Otu21012	Otu21013	Otu21014	Otu21015	Otu21016	Otu21017	Otu21018	Otu21019	Otu21020	Otu21021	Otu21022	Otu21023	Otu21024	Otu21025	Otu21026	Otu21027	Otu21028	Otu21029	Otu21030	Otu21031	Otu21032	Otu21033	Otu21034	Otu21035	Otu21036	Otu21037	Otu21038	Otu21039	Otu21040	Otu21041	Otu21042	Otu21043	Otu21044	Otu21045	Otu21046	Otu21047	Otu21048	Otu21049	Otu21050	Otu21051	Otu21052	Otu21053	Otu21054	Otu21055	Otu21056	Otu21057	Otu21058	Otu21059	Otu21060	Otu21061	Otu21062	Otu21063	Otu21064	Otu21065	Otu21066	Otu21067	Otu21068	Otu21069	Otu21070	Otu21071	Otu21072	Otu21073	Otu21074	Otu21075	Otu21076	Otu21077	Otu21078	Otu21079	Otu21080	Otu21081	Otu21082	Otu21083	Otu21084	Otu21085	Otu21086	Otu21087	Otu21088	Otu21089	Otu21090	Otu21091	Otu21092	Otu21093	Otu21094	Otu21095	Otu21096	Otu21097	Otu21098	Otu21099	Otu21100	Otu21101	Otu21102	Otu21103	Otu21104	Otu21105	Otu21106	Otu21107	Otu21108	Otu21109	Otu21110	Otu21111	Otu21112	Otu21113	Otu21114	Otu21115	Otu21116	Otu21117	Otu21118	Otu21119	Otu21120	Otu21121	Otu21122	Otu21123	Otu21124	Otu21125	Otu21126	Otu21127	Otu21128	Otu21129	Otu21130	Otu21131	Otu21132	Otu21133	Otu21134	Otu21135	Otu21136	Otu21137	Otu21138	Otu21139	Otu21140	Otu21141	Otu21142	Otu21143	Otu21144	Otu21145	Otu21146	Otu21147	Otu21148	Otu21149	Otu21150	Otu21151	Otu21152	Otu21153	Otu21154	Otu21155	Otu21156	Otu21157	Otu21158	Otu21159	Otu21160	Otu21161	Otu21162	Otu21163	Otu21164	Otu21165	Otu21166	Otu21167	Otu21168	Otu21169	Otu21170	Otu21171	Otu21172	Otu21173	Otu21174	Otu21175	Otu21176	Otu21177	Otu21178	Otu21179	Otu21180	Otu21181	Otu21182	Otu21183	Otu21184	Otu21185	Otu21186	Otu21187	Otu21188	Otu21189	Otu21190	Otu21191	Otu21192	Otu21193	Otu21194	Otu21195	Otu21196	Otu21197	Otu21198	Otu21199	Otu21200	Otu21201	Otu21202	Otu21203	Otu21204	Otu21205	Otu21206	Otu21207	Otu21208	Otu21209	Otu21210	Otu21211	Otu21212	Otu21213	Otu21214	Otu21215	Otu21216	Otu21217	Otu21218	Otu21219	Otu21220	Otu21221	Otu21222	Otu21223	Otu21224	Otu21225	Otu21226	Otu21227	Otu21228	Otu21229	Otu21230	Otu21231	Otu21232	Otu21233	Otu21234	Otu21235	Otu21236	Otu21237	Otu21238	Otu21239	Otu21240	Otu21241	Otu21242	Otu21243	Otu21244	Otu21245	Otu21246	Otu21247	Otu21248	Otu21249	Otu21250	Otu21251	Otu21252	Otu21253	Otu21254	Otu21255	Otu21256	Otu21257	Otu21258	Otu21259	Otu21260	Otu21261	Otu21262	Otu21263	Otu21264	Otu21265	Otu21266	Otu21267	Otu21268	Otu21269	Otu21270	Otu21271	Otu21272	Otu21273	Otu21274	Otu21275	Otu21276	Otu21277	Otu21278	Otu21279	Otu21280	Otu21281	Otu21282	Otu21283	Otu21284	Otu21285	Otu21286	Otu21287	Otu21288	Otu21289	Otu21290	Otu21291	Otu21292	Otu21293	Otu21294	Otu21295	Otu21296	Otu21297	Otu21298	Otu21299	Otu21300	Otu21301	Otu21302	Otu21303	Otu21304	Otu21305	Otu21306	Otu21307	Otu21308	Otu21309	Otu21310	Otu21311	Otu21312	Otu21313	Otu21314	Otu21315	Otu21316	Otu21317	Otu21318	Otu21319	Otu21320	Otu21321	Otu21322	Otu21323	Otu21324	Otu21325	Otu21326	Otu21327	Otu21328	Otu21329	Otu21330	Otu21331	Otu21332	Otu21333	Otu21334	Otu21335	Otu21336	Otu21337	Otu21338	Otu21339	Otu21340	Otu21341	Otu21342	Otu21343	Otu21344	Otu21345	Otu21346	Otu21347	Otu21348	Otu21349	Otu21350	Otu21351	Otu21352	Otu21353	Otu21354	Otu21355	Otu21356	Otu21357	Otu21358	Otu21359	Otu21360	Otu21361	Otu21362	Otu21363	Otu21364	Otu21365	Otu21366	Otu21367	Otu21368	Otu21369	Otu21370	Otu21371	Otu21372	Otu21373	Otu21374	Otu21375	Otu21376	Otu21377	Otu21378	Otu21379	Otu21380	Otu21381	Otu21382	Otu21383	Otu21384	Otu21385	Otu21386	Otu21387	Otu21388	Otu21389	Otu21390	Otu21391	Otu21392	Otu21393	Otu21394	Otu21395	Otu21396	Otu21397	Otu21398	Otu21399	Otu21400	Otu21401	Otu21402	Otu21403	Otu21404	Otu21405	Otu21406	Otu21407	Otu21408	Otu21409	Otu21410	Otu21411	Otu21412	Otu21413	Otu21414	Otu21415	Otu21416	Otu21417	Otu21418	Otu21419	Otu21420	Otu21421	Otu21422	Otu21423	Otu21424	Otu21425	Otu21426	Otu21427	Otu21428	Otu21429	Otu21430	Otu21431	Otu21432	Otu21433	Otu21434	Otu21435	Otu21436	Otu21437	Otu21438	Otu21439	Otu21440	Otu21441	Otu21442	Otu21443	Otu21444	Otu21445	Otu21446	Otu21447	Otu21448	Otu21449	Otu21450	Otu21451	Otu21452	Otu21453	Otu21454	Otu21455	Otu21456	Otu21457	Otu21458	Otu21459	Otu21460	Otu21461	Otu21462	Otu21463	Otu21464	Otu21465	Otu21466	Otu21467	Otu21468	Otu21469	Otu21470	Otu21471	Otu21472	Otu21473	Otu21474	Otu21475	Otu21476	Otu21477	Otu21478	Otu21479	Otu21480	Otu21481	Otu21482	Otu21483	Otu21484	Otu21485	Otu21486	Otu21487	Otu21488	Otu21489	Otu21490	Otu21491	Otu21492	Otu21493	Otu21494	Otu21495	Otu21496	Otu21497	Otu21498	Otu21499	Otu21500	Otu21501	Otu21502	Otu21503	Otu21504	Otu21505	Otu21506	Otu21507	Otu21508	Otu21509	Otu21510	Otu21511	Otu21512	Otu21513	Otu21514	Otu21515	Otu21516	Otu21517	Otu21518	Otu21519	Otu21520	Otu21521	Otu21522	Otu21523	Otu21524	Otu21525	Otu21526	Otu21527	Otu21528	Otu21529	Otu21530	Otu21531	Otu21532	Otu21533	Otu21534	Otu21535	Otu21536	Otu21537	Otu21538	Otu21539	Otu21540	Otu21541	Otu21542	Otu21543	Otu21544	Otu21545	Otu21546	Otu21547	Otu21548	Otu21549	Otu21550	Otu21551	Otu21552	Otu21553	Otu21554	Otu21555	Otu21556	Otu21557	Otu21558	Otu21559	Otu21560	Otu21561	Otu21562	Otu21563	Otu21564	Otu21565	Otu21566	Otu21567	Otu21568	Otu21569	Otu21570	Otu21571	Otu21572	Otu21573	Otu21574	Otu21575	Otu21576	Otu21577	Otu21578	Otu21579	Otu21580	Otu21581	Otu21582	Otu21583	Otu21584	Otu21585	Otu21586	Otu21587	Otu21588	Otu21589	Otu21590	Otu21591	Otu21592	Otu21593	Otu21594	Otu21595	Otu21596	Otu21597	Otu21598	Otu21599	Otu21600	Otu21601	Otu21602	Otu21603	Otu21604	Otu21605	Otu21606	Otu21607	Otu21608	Otu21609	Otu21610	Otu21611	Otu21612	Otu21613	Otu21614	Otu21615	Otu21616	Otu21617	Otu21618	Otu21619	Otu21620	Otu21621	Otu21622	Otu21623	Otu21624	Otu21625	Otu21626	Otu21627	Otu21628	Otu21629	Otu21630	Otu21631	Otu21632	Otu21633	Otu21634	Otu21635	Otu21636	Otu21637	Otu21638	Otu21639	Otu21640	Otu21641	Otu21642	Otu21643	Otu21644	Otu21645	Otu21646	Otu21647	Otu21648	Otu21649	Otu21650	Otu21651	Otu21652	Otu21653	Otu21654	Otu21655	Otu21656	Otu21657	Otu21658	Otu21659	Otu21660	Otu21661	Otu21662	Otu21663	Otu21664	Otu21665	Otu21666	Otu21667	Otu21668	Otu21669	Otu21670	Otu21671	Otu21672	Otu21673	Otu21674	Otu21675	Otu21676	Otu21677	Otu21678	Otu21679	Otu21680	Otu21681	Otu21682	Otu21683	Otu21684	Otu21685	Otu21686	Otu21687	Otu21688	Otu21689	Otu21690	Otu21691	Otu21692	Otu21693	Otu21694	Otu21695	Otu21696	Otu21697	Otu21698	Otu21699	Otu21700	Otu21701	Otu21702	Otu21703	Otu21704	Otu21705	Otu21706	Otu21707	Otu21708	Otu21709	Otu21710	Otu21711	Otu21712	Otu21713	Otu21714	Otu21715	Otu21716	Otu21717	Otu21718	Otu21719	Otu21720	Otu21721	Otu21722	Otu21723	Otu21724	Otu21725	Otu21726	Otu21727	Otu21728	Otu21729	Otu21730	Otu21731	Otu21732	Otu21733	Otu21734	Otu21735	Otu21736	Otu21737	Otu21738	Otu21739	Otu21740	Otu21741	Otu21742	Otu21743	Otu21744	Otu21745	Otu21746	Otu21747	Otu21748	Otu21749	Otu21750	Otu21751	Otu21752	Otu21753	Otu21754	Otu21755	Otu21756	Otu21757	Otu21758	Otu21759	Otu21760	Otu21761	Otu21762	Otu21763	Otu21764	Otu21765	Otu21766	Otu21767	Otu21768	Otu21769	Otu21770	Otu21771	Otu21772	Otu21773	Otu21774	Otu21775	Otu21776	Otu21777	Otu21778	Otu21779	Otu21780	Otu21781	Otu21782	Otu21783	Otu21784	Otu21785	Otu21786	Otu21787	Otu21788	Otu21789	Otu21790	Otu21791	Otu21792	Otu21793	Otu21794	Otu21795	Otu21796	Otu21797	Otu21798	Otu21799	Otu21800	Otu21801	Otu21802	Otu21803	Otu21804	Otu21805	Otu21806	Otu21807	Otu21808	Otu21809	Otu21810	Otu21811	Otu21812	Otu21813	Otu21814	Otu21815	Otu21816	Otu21817	Otu21818	Otu21819	Otu21820	Otu21821	Otu21822	Otu21823	Otu21824	Otu21825	Otu21826	Otu21827	Otu21828	Otu21829	Otu21830	Otu21831	Otu21832	Otu21833	Otu21834	Otu21835	Otu21836	Otu21837	Otu21838	Otu21839	Otu21840	Otu21841	Otu21842	Otu21843	Otu21844	Otu21845	Otu21846	Otu21847	Otu21848	Otu21849	Otu21850	Otu21851	Otu21852	Otu21853	Otu21854	Otu21855	Otu21856	Otu21857	Otu21858	Otu21859	Otu21860	Otu21861	Otu21862	Otu21863	Otu21864	Otu21865	Otu21866	Otu21867	Otu21868	Otu21869	Otu21870	Otu21871	Otu21872	Otu21873	Otu21874	Otu21875	Otu21876	Otu21877	Otu21878	Otu21879	Otu21880	Otu21881	Otu21882	Otu21883	Otu21884	Otu21885	Otu21886	Otu21887	Otu21888	Otu21889	Otu21890	Otu21891	Otu21892	Otu21893	Otu21894	Otu21895	Otu21896	Otu21897	Otu21898	Otu21899	Otu21900	Otu21901	Otu21902	Otu21903	Otu21904	Otu21905	Otu21906	Otu21907	Otu21908	Otu21909	Otu21910	Otu21911	Otu21912	Otu21913	Otu21914	Otu21915	Otu21916	Otu21917	Otu21918	Otu21919	Otu21920	Otu21921	Otu21922	Otu21923	Otu21924	Otu21925	Otu21926	Otu21927	Otu21928	Otu21929	Otu21930	Otu21931	Otu21932	Otu21933	Otu21934	Otu21935	Otu21936	Otu21937	Otu21938	Otu21939	Otu21940	Otu21941	Otu21942	Otu21943	Otu21944	Otu21945	Otu21946	Otu21947	Otu21948	Otu21949	Otu21950	Otu21951	Otu21952	Otu21953	Otu21954	Otu21955	Otu21956	Otu21957	Otu21958	Otu21959	Otu21960	Otu21961	Otu21962	Otu21963	Otu21964	Otu21965	Otu21966	Otu21967	Otu21968	Otu21969	Otu21970	Otu21971	Otu21972	Otu21973	Otu21974	Otu21975	Otu21976	Otu21977	Otu21978	Otu21979	Otu21980	Otu21981	Otu21982	Otu21983	Otu21984	Otu21985	Otu21986	Otu21987	Otu21988	Otu21989	Otu21990	Otu21991	Otu21992	Otu21993	Otu21994	Otu21995	Otu21996	Otu21997	Otu21998	Otu21999	Otu22000	Otu22001	Otu22002	Otu22003	Otu22004	Otu22005	Otu22006	Otu22007	Otu22008	Otu22009	Otu22010	Otu22011	Otu22012	Otu22013	Otu22014	Otu22015	Otu22016	Otu22017	Otu22018	Otu22019	Otu22020	Otu22021	Otu22022	Otu22023	Otu22024	Otu22025	Otu22026	Otu22027	Otu22028	Otu22029	Otu22030	Otu22031	Otu22032	Otu22033	Otu22034	Otu22035	Otu22036	Otu22037	Otu22038	Otu22039	Otu22040	Otu22041	Otu22042	Otu22043	Otu22044	Otu22045	Otu22046	Otu22047	Otu22048	Otu22049	Otu22050	Otu22051	Otu22052	Otu22053	Otu22054	Otu22055	Otu22056	Otu22057	Otu22058	Otu22059	Otu22060	Otu22061	Otu22062	Otu22063	Otu22064	Otu22065	Otu22066	Otu22067	Otu22068	Otu22069	Otu22070	Otu22071	Otu22072	Otu22073	Otu22074	Otu22075	Otu22076	Otu22077	Otu22078	Otu22079	Otu22080	Otu22081	Otu22082	Otu22083	Otu22084	Otu22085	Otu22086	Otu22087	Otu22088	Otu22089	Otu22090	Otu22091	Otu22092	Otu22093	Otu22094	Otu22095	Otu22096	Otu22097	Otu22098	Otu22099	Otu22100	Otu22101	Otu22102	Otu22103	Otu22104	Otu22105	Otu22106	Otu22107	Otu22108	Otu22109	Otu22110	Otu22111	Otu22112	Otu22113	Otu22114	Otu22115	Otu22116	Otu22117	Otu22118	Otu22119	Otu22120	Otu22121	Otu22122	Otu22123	Otu22124	Otu22125	Otu22126	Otu22127	Otu22128	Otu22129	Otu22130	Otu22131	Otu22132	Otu22133	Otu22134	Otu22135	Otu22136	Otu22137	Otu22138	Otu22139	Otu22140	Otu22141	Otu22142	Otu22143	Otu22144	Otu22145	Otu22146	Otu22147	Otu22148	Otu22149	Otu22150	Otu22151	Otu22152	Otu22153	Otu22154	Otu22155	Otu22156	Otu22157	Otu22158	Otu22159	Otu22160	Otu22161	Otu22162	Otu22163	Otu22164	Otu22165	Otu22166	Otu22167	Otu22168	Otu22169	Otu22170	Otu22171	Otu22172	Otu22173	Otu22174	Otu22175	Otu22176	Otu22177	Otu22178	Otu22179	Otu22180	Otu22181	Otu22182	Otu22183	Otu22184	Otu22185	Otu22186	Otu22187	Otu22188	Otu22189	Otu22190	Otu22191	Otu22192	Otu22193	Otu22194	Otu22195	Otu22196	Otu22197	Otu22198	Otu22199	Otu22200	Otu22201	Otu22202	Otu22203	Otu22204	Otu22205	Otu22206	Otu22207	Otu22208	Otu22209	Otu22210	Otu22211	Otu22212	Otu22213	Otu22214	Otu22215	Otu22216	Otu22217	Otu22218	Otu22219	Otu22220	Otu22221	Otu22222	Otu22223	Otu22224	Otu22225	Otu22226	Otu22227	Otu22228	Otu22229	Otu22230	Otu22231	Otu22232	Otu22233	Otu22234	Otu22235	Otu22236	Otu22237	Otu22238	Otu22239	Otu22240	Otu22241	Otu22242	Otu22243	Otu22244	Otu22245	Otu22246	Otu22247	Otu22248	Otu22249	Otu22250	Otu22251	Otu22252	Otu22253	Otu22254	Otu22255	Otu22256	Otu22257	Otu22258	Otu22259	Otu22260	Otu22261	Otu22262	Otu22263	Otu22264	Otu22265	Otu22266	Otu22267	Otu22268	Otu22269	Otu22270	Otu22271	Otu22272	Otu22273	Otu22274	Otu22275	Otu22276	Otu22277	Otu22278	Otu22279	Otu22280	Otu22281	Otu22282	Otu22283	Otu22284	Otu22285	Otu22286	Otu22287	Otu22288	Otu22289	Otu22290	Otu22291	Otu22292	Otu22293	Otu22294	Otu22295	Otu22296	Otu22297	Otu22298	Otu22299	Otu22300	Otu22301	Otu22302	Otu22303	Otu22304	Otu22305	Otu22306	Otu22307	Otu22308	Otu22309	Otu22310	Otu22311	Otu22312	Otu22313	Otu22314	Otu22315	Otu22316	Otu22317	Otu22318	Otu22319	Otu22320	Otu22321	Otu22322	Otu22323	Otu22324	Otu22325	Otu22326	Otu22327	Otu22328	Otu22329	Otu22330	Otu22331	Otu22332	Otu22333	Otu22334	Otu22335	Otu22336	Otu22337	Otu22338	Otu22339	Otu22340	Otu22341	Otu22342	Otu22343	Otu22344	Otu22345	Otu22346	Otu22347	Otu22348	Otu22349	Otu22350	Otu22351	Otu22352	Otu22353	Otu22354	Otu22355	Otu22356	Otu22357	Otu22358	Otu22359	Otu22360	Otu22361	Otu22362	Otu22363	Otu22364	Otu22365	Otu22366	Otu22367	Otu22368	Otu22369	Otu22370	Otu22371	Otu22372	Otu22373	Otu22374	Otu22375	Otu22376	Otu22377	Otu22378	Otu22379	Otu22380	Otu22381	Otu22382	Otu22383	Otu22384	Otu22385	Otu22386	Otu22387	Otu22388	Otu22389	Otu22390	Otu22391	Otu22392	Otu22393	Otu22394	Otu22395	Otu22396	Otu22397	Otu22398	Otu22399	Otu22400	Otu22401	Otu22402	Otu22403	Otu22404	Otu22405	Otu22406	Otu22407	Otu22408	Otu22409	Otu22410	Otu22411	Otu22412	Otu22413	Otu22414	Otu22415	Otu22416	Otu22417	Otu22418	Otu22419	Otu22420	Otu22421	Otu22422	Otu22423	Otu22424	Otu22425	Otu22426	Otu22427	Otu22428	Otu22429	Otu22430	Otu22431	Otu22432	Otu22433	Otu22434	Otu22435	Otu22436	Otu22437	Otu22438	Otu22439	Otu22440	Otu22441	Otu22442	Otu22443	Otu22444	Otu22445	Otu22446	Otu22447	Otu22448	Otu22449	Otu22450	Otu22451	Otu22452	Otu22453	Otu22454	Otu22455	Otu22456	Otu22457	Otu22458	Otu22459	Otu22460	Otu22461	Otu22462	Otu22463	Otu22464	Otu22465	Otu22466	Otu22467	Otu22468	Otu22469	Otu22470	Otu22471	Otu22472	Otu22473	Otu22474	Otu22475	Otu22476	Otu22477	Otu22478	Otu22479	Otu22480	Otu22481	Otu22482	Otu22483	Otu22484	Otu22485	Otu22486	Otu22487	Otu22488	Otu22489	Otu22490	Otu22491	Otu22492	Otu22493	Otu22494	Otu22495	Otu22496	Otu22497	Otu22498	Otu22499	Otu22500	Otu22501	Otu22502	Otu22503	Otu22504	Otu22505	Otu22506	Otu22507	Otu22508	Otu22509	Otu22510	Otu22511	Otu22512	Otu22513	Otu22514	Otu22515	Otu22516	Otu22517	Otu22518	Otu22519	Otu22520	Otu22521	Otu22522	Otu22523	Otu22524	Otu22525	Otu22526	Otu22527	Otu22528	Otu22529	Otu22530	Otu22531	Otu22532	Otu22533	Otu22534	Otu22535	Otu22536	Otu22537	Otu22538	Otu22539	Otu22540	Otu22541	Otu22542	Otu22543	Otu22544	Otu22545	Otu22546	Otu22547	Otu22548	Otu22549	Otu22550	Otu22551	Otu22552	Otu22553	Otu22554	Otu22555	Otu22556	Otu22557	Otu22558	Otu22559	Otu22560	Otu22561	Otu22562	Otu22563	Otu22564	Otu22565	Otu22566	Otu22567	Otu22568	Otu22569	Otu22570	Otu22571	Otu22572	Otu22573	Otu22574	Otu22575	Otu22576	Otu22577	Otu22578	Otu22579	Otu22580	Otu22581	Otu22582	Otu22583	Otu22584	Otu22585	Otu22586	Otu22587	Otu22588	Otu22589	Otu22590	Otu22591	Otu22592	Otu22593	Otu22594	Otu22595	Otu22596	Otu22597	Otu22598	Otu22599	Otu22600	Otu22601	Otu22602	Otu22603	Otu22604	Otu22605	Otu22606	Otu22607	Otu22608	Otu22609	Otu22610	Otu22611	Otu22612	Otu22613	Otu22614	Otu22615	Otu22616	Otu22617	Otu22618	Otu22619	Otu22620	Otu22621	Otu22622	Otu22623	Otu22624	Otu22625	Otu22626	Otu22627	Otu22628	Otu22629	Otu22630	Otu22631	Otu22632	Otu22633	Otu22634	Otu22635	Otu22636	Otu22637	Otu22638	Otu22639	Otu22640	Otu22641	Otu22642	Otu22643	Otu22644	Otu22645	Otu22646	Otu22647	Otu22648	Otu22649	Otu22650	Otu22651	Otu22652	Otu22653	Otu22654	Otu22655	Otu22656	Otu22657	Otu22658	Otu22659	Otu22660	Otu22661	Otu22662	Otu22663	Otu22664	Otu22665	Otu22666	Otu22667	Otu22668	Otu22669	Otu22670	Otu22671	Otu22672	Otu22673	Otu22674	Otu22675	Otu22676	Otu22677	Otu22678	Otu22679	Otu22680	Otu22681	Otu22682	Otu22683	Otu22684	Otu22685	Otu22686	Otu22687	Otu22688	Otu22689	Otu22690	Otu22691	Otu22692	Otu22693	Otu22694	Otu22695	Otu22696	Otu22697	Otu22698	Otu22699	Otu22700	Otu22701	Otu22702	Otu22703	Otu22704	Otu22705	Otu22706	Otu22707	Otu22708	Otu22709	Otu22710	Otu22711	Otu22712	Otu22713	Otu22714	Otu22715	Otu22716	Otu22717	Otu22718	Otu22719	Otu22720	Otu22721	Otu22722	Otu22723	Otu22724	Otu22725	Otu22726	Otu22727	Otu22728	Otu22729	Otu22730	Otu22731	Otu22732	Otu22733	Otu22734	Otu22735	Otu22736	Otu22737	Otu22738	Otu22739	Otu22740	Otu22741	Otu22742	Otu22743	Otu22744	Otu22745	Otu22746	Otu22747	Otu22748	Otu22749	Otu22750	Otu22751	Otu22752	Otu22753	Otu22754	Otu22755	Otu22756	Otu22757	Otu22758	Otu22759	Otu22760	Otu22761	Otu22762	Otu22763	Otu22764	Otu22765	Otu22766	Otu22767	Otu22768	Otu22769	Otu22770	Otu22771	Otu22772	Otu22773	Otu22774	Otu22775	Otu22776	Otu22777	Otu22778	Otu22779	Otu22780	Otu22781	Otu22782	Otu22783	Otu22784	Otu22785	Otu22786	Otu22787	Otu22788	Otu22789	Otu22790	Otu22791	Otu22792	Otu22793	Otu22794	Otu22795	Otu22796	Otu22797	Otu22798	Otu22799	Otu22800	Otu22801	Otu22802	Otu22803	Otu22804	Otu22805	Otu22806	Otu22807	Otu22808	Otu22809	Otu22810	Otu22811	Otu22812	Otu22813	Otu22814	Otu22815	Otu22816	Otu22817	Otu22818	Otu22819	Otu22820	Otu22821	Otu22822	Otu22823	Otu22824	Otu22825	Otu22826	Otu22827	Otu22828	Otu22829	Otu22830	Otu22831	Otu22832	Otu22833	Otu22834	Otu22835	Otu22836	Otu22837	Otu22838	Otu22839	Otu22840	Otu22841	Otu22842	Otu22843	Otu22844	Otu22845	Otu22846	Otu22847	Otu22848	Otu22849	Otu22850	Otu22851	Otu22852	Otu22853	Otu22854	Otu22855	Otu22856	Otu22857	Otu22858	Otu22859	Otu22860	Otu22861	Otu22862	Otu22863	Otu22864	Otu22865	Otu22866	Otu22867	Otu22868	Otu22869	Otu22870	Otu22871	Otu22872	Otu22873	Otu22874	Otu22875	Otu22876	Otu22877	Otu22878	Otu22879	Otu22880	Otu22881	Otu22882	Otu22883	Otu22884	Otu22885	Otu22886	Otu22887	Otu22888	Otu22889	Otu22890	Otu22891	Otu22892	Otu22893	Otu22894	Otu22895	Otu22896	Otu22897	Otu22898	Otu22899	Otu22900	Otu22901	Otu22902	Otu22903	Otu22904	Otu22905	Otu22906	Otu22907	Otu22908	Otu22909	Otu22910	Otu22911	Otu22912	Otu22913	Otu22914	Otu22915	Otu22916	Otu22917	Otu22918	Otu22919	Otu22920	Otu22921	Otu22922	Otu22923	Otu22924	Otu22925	Otu22926	Otu22927	Otu22928	Otu22929	Otu22930	Otu22931	Otu22932	Otu22933	Otu22934	Otu22935	Otu22936	Otu22937	Otu22938	Otu22939	Otu22940	Otu22941	Otu22942	Otu22943	Otu22944	Otu22945	Otu22946	Otu22947	Otu22948	Otu22949	Otu22950	Otu22951	Otu22952	Otu22953	Otu22954	Otu22955	Otu22956	Otu22957	Otu22958	Otu22959	Otu22960	Otu22961	Otu22962	Otu22963	Otu22964	Otu22965	Otu22966	Otu22967	Otu22968	Otu22969	Otu22970	Otu22971	Otu22972	Otu22973	Otu22974	Otu22975	Otu22976	Otu22977	Otu22978	Otu22979	Otu22980	Otu22981	Otu22982	Otu22983	Otu22984	Otu22985	Otu22986	Otu22987	Otu22988	Otu22989	Otu22990	Otu22991	Otu22992	Otu22993	Otu22994	Otu22995	Otu22996	Otu22997	Otu22998	Otu22999	Otu23000	Otu23001	Otu23002	Otu23003	Otu23004	Otu23005	Otu23006	Otu23007	Otu23008	Otu23009	Otu23010	Otu23011	Otu23012	Otu23013	Otu23014	Otu23015	Otu23016	Otu23017	Otu23018	Otu23019	Otu23020	Otu23021	Otu23022	Otu23023	Otu23024	Otu23025	Otu23026	Otu23027	Otu23028	Otu23029	Otu23030	Otu23031	Otu23032	Otu23033	Otu23034	Otu23035	Otu23036	Otu23037	Otu23038	Otu23039	Otu23040	Otu23041	Otu23042	Otu23043	Otu23044	Otu23045	Otu23046	Otu23047	Otu23048	Otu23049	Otu23050	Otu23051	Otu23052	Otu23053	Otu23054	Otu23055	Otu23056	Otu23057	Otu23058	Otu23059	Otu23060	Otu23061	Otu23062	Otu23063	Otu23064	Otu23065	Otu23066	Otu23067	Otu23068	Otu23069	Otu23070	Otu23071	Otu23072	Otu23073	Otu23074	Otu23075	Otu23076	Otu23077	Otu23078	Otu23079	Otu23080	Otu23081	Otu23082	Otu23083	Otu23084	Otu23085	Otu23086	Otu23087	Otu23088	Otu23089	Otu23090	Otu23091	Otu23092	Otu23093	Otu23094	Otu23095	Otu23096	Otu23097	Otu23098	Otu23099	Otu23100	Otu23101	Otu23102	Otu23103	Otu23104	Otu23105	Otu23106	Otu23107	Otu23108	Otu23109	Otu23110	Otu23111	Otu23112	Otu23113	Otu23114	Otu23115	Otu23116	Otu23117	Otu23118	Otu23119	Otu23120	Otu23121	Otu23122	Otu23123	Otu23124	Otu23125	Otu23126	Otu23127	Otu23128	Otu23129	Otu23130	Otu23131	Otu23132	Otu23133	Otu23134	Otu23135	Otu23136	Otu23137	Otu23138	Otu23139	Otu23140	Otu23141	Otu23142	Otu23143	Otu23144	Otu23145	Otu23146	Otu23147	Otu23148	Otu23149	Otu23150	Otu23151	Otu23152	Otu23153	Otu23154	Otu23155	Otu23156	Otu23157	Otu23158	Otu23159	Otu23160	Otu23161	Otu23162	Otu23163	Otu23164	Otu23165	Otu23166	Otu23167	Otu23168	Otu23169	Otu23170	Otu23171	Otu23172	Otu23173	Otu23174	Otu23175	Otu23176	Otu23177	Otu23178	Otu23179	Otu23180	Otu23181	Otu23182	Otu23183	Otu23184	Otu23185	Otu23186	Otu23187	Otu23188	Otu23189	Otu23190	Otu23191	Otu23192	Otu23193	Otu23194	Otu23195	Otu23196	Otu23197	Otu23198	Otu23199	Otu23200	Otu23201	Otu23202	Otu23203	Otu23204	Otu23205	Otu23206	Otu23207	Otu23208	Otu23209	Otu23210	Otu23211	Otu23212	Otu23213	Otu23214	Otu23215	Otu23216	Otu23217	Otu23218	Otu23219	Otu23220	Otu23221	Otu23222	Otu23223	Otu23224	Otu23225	Otu23226	Otu23227	Otu23228	Otu23229	Otu23230	Otu23231	Otu23232	Otu23233	Otu23234	Otu23235	Otu23236	Otu23237	Otu23238	Otu23239	Otu23240	Otu23241	Otu23242	Otu23243	Otu23244	Otu23245	Otu23246	Otu23247	Otu23248	Otu23249	Otu23250	Otu23251	Otu23252	Otu23253	Otu23254	Otu23255	Otu23256	Otu23257	Otu23258	Otu23259	Otu23260	Otu23261	Otu23262	Otu23263	Otu23264	Otu23265	Otu23266	Otu23267	Otu23268	Otu23269	Otu23270	Otu23271	Otu23272	Otu23273	Otu23274	Otu23275	Otu23276	Otu23277	Otu23278	Otu23279	Otu23280	Otu23281	Otu23282	Otu23283	Otu23284	Otu23285	Otu23286	Otu23287	Otu23288	Otu23289	Otu23290	Otu23291	Otu23292	Otu23293	Otu23294	Otu23295	Otu23296	Otu23297	Otu23298	Otu23299	Otu23300	Otu23301	Otu23302	Otu23303	Otu23304	Otu23305	Otu23306	Otu23307	Otu23308	Otu23309	Otu23310	Otu23311	Otu23312	Otu23313	Otu23314	Otu23315	Otu23316	Otu23317	Otu23318	Otu23319	Otu23320	Otu23321	Otu23322	Otu23323	Otu23324	Otu23325	Otu23326	Otu23327	Otu23328	Otu23329	Otu23330	Otu23331	Otu23332	Otu23333	Otu23334	Otu23335	Otu23336	Otu23337	Otu23338	Otu23339	Otu23340	Otu23341	Otu23342	Otu23343	Otu23344	Otu23345	Otu23346	Otu23347	Otu23348	Otu23349	Otu23350	Otu23351	Otu23352	Otu23353	Otu23354	Otu23355	Otu23356	Otu23357	Otu23358	Otu23359	Otu23360	Otu23361	Otu23362	Otu23363	Otu23364	Otu23365	Otu23366	Otu23367	Otu23368	Otu23369	Otu23370	Otu23371	Otu23372	Otu23373	Otu23374	Otu23375	Otu23376	Otu23377	Otu23378	Otu23379	Otu23380	Otu23381	Otu23382	Otu23383	Otu23384	Otu23385	Otu23386	Otu23387	Otu23388	Otu23389	Otu23390	Otu23391	Otu23392	Otu23393	Otu23394	Otu23395	Otu23396	Otu23397	Otu23398	Otu23399	Otu23400	Otu23401	Otu23402	Otu23403	Otu23404	Otu23405	Otu23406	Otu23407	Otu23408	Otu23409	Otu23410	Otu23411	Otu23412	Otu23413	Otu23414	Otu23415	Otu23416	Otu23417	Otu23418	Otu23419	Otu23420	Otu23421	Otu23422	Otu23423	Otu23424	Otu23425	Otu23426	Otu23427	Otu23428	Otu23429	Otu23430	Otu23431	Otu23432	Otu23433	Otu23434	Otu23435	Otu23436	Otu23437	Otu23438	Otu23439	Otu23440	Otu23441	Otu23442	Otu23443	Otu23444	Otu23445	Otu23446	Otu23447	Otu23448	Otu23449	Otu23450	Otu23451	Otu23452	Otu23453	Otu23454	Otu23455	Otu23456	Otu23457	Otu23458	Otu23459	Otu23460	Otu23461	Otu23462	Otu23463	Otu23464	Otu23465	Otu23466	Otu23467	Otu23468	Otu23469	Otu23470	Otu23471	Otu23472	Otu23473	Otu23474	Otu23475	Otu23476	Otu23477	Otu23478	Otu23479	Otu23480	Otu23481	Otu23482	Otu23483	Otu23484	Otu23485	Otu23486	Otu23487	Otu23488	Otu23489	Otu23490	Otu23491	Otu23492	Otu23493	Otu23494	Otu23495	Otu23496	Otu23497	Otu23498	Otu23499	Otu23500	Otu23501	Otu23502	Otu23503	Otu23504	Otu23505	Otu23506	Otu23507	Otu23508	Otu23509	Otu23510	Otu23511	Otu23512	Otu23513	Otu23514	Otu23515	Otu23516	Otu23517	Otu23518	Otu23519	Otu23520	Otu23521	Otu23522	Otu23523	Otu23524	Otu23525	Otu23526	Otu23527	Otu23528	Otu23529	Otu23530	Otu23531	Otu23532	Otu23533	Otu23534	Otu23535	Otu23536	Otu23537	Otu23538	Otu23539	Otu23540	Otu23541	Otu23542	Otu23543	Otu23544	Otu23545	Otu23546	Otu23547	Otu23548	Otu23549	Otu23550	Otu23551	Otu23552	Otu23553	Otu23554	Otu23555	Otu23556	Otu23557	Otu23558	Otu23559	Otu23560	Otu23561	Otu23562	Otu23563	Otu23564	Otu23565	Otu23566	Otu23567	Otu23568	Otu23569	Otu23570	Otu23571	Otu23572	Otu23573	Otu23574	Otu23575	Otu23576	Otu23577	Otu23578	Otu23579	Otu23580	Otu23581	Otu23582	Otu23583	Otu23584	Otu23585	Otu23586	Otu23587	Otu23588	Otu23589	Otu23590	Otu23591	Otu23592	Otu23593	Otu23594	Otu23595	Otu23596	Otu23597	Otu23598	Otu23599	Otu23600	Otu23601	Otu23602	Otu23603	Otu23604	Otu23605	Otu23606	Otu23607	Otu23608	Otu23609	Otu23610	Otu23611	Otu23612	Otu23613	Otu23614	Otu23615	Otu23616	Otu23617	Otu23618	Otu23619	Otu23620	Otu23621	Otu23622	Otu23623	Otu23624	Otu23625	Otu23626	Otu23627	Otu23628	Otu23629	Otu23630	Otu23631	Otu23632	Otu23633	Otu23634	Otu23635	Otu23636	Otu23637	Otu23638	Otu23639	Otu23640	Otu23641	Otu23642	Otu23643	Otu23644	Otu23645	Otu23646	Otu23647	Otu23648	Otu23649	Otu23650	Otu23651	Otu23652	Otu23653	Otu23654	Otu23655	Otu23656	Otu23657	Otu23658	Otu23659	Otu23660	Otu23661	Otu23662	Otu23663	Otu23664	Otu23665	Otu23666	Otu23667	Otu23668	Otu23669	Otu23670	Otu23671	Otu23672	Otu23673	Otu23674	Otu23675	Otu23676	Otu23677	Otu23678	Otu23679	Otu23680	Otu23681	Otu23682	Otu23683	Otu23684	Otu23685	Otu23686	Otu23687	Otu23688	Otu23689	Otu23690	Otu23691	Otu23692	Otu23693	Otu23694	Otu23695	Otu23696	Otu23697	Otu23698	Otu23699	Otu23700	Otu23701	Otu23702	Otu23703	Otu23704	Otu23705	Otu23706	Otu23707	Otu23708	Otu23709	Otu23710	Otu23711	Otu23712	Otu23713	Otu23714	Otu23715	Otu23716	Otu23717	Otu23718	Otu23719	Otu23720	Otu23721	Otu23722	Otu23723	Otu23724	Otu23725	Otu23726	Otu23727	Otu23728	Otu23729	Otu23730	Otu23731	Otu23732	Otu23733	Otu23734	Otu23735	Otu23736	Otu23737	Otu23738	Otu23739	Otu23740	Otu23741	Otu23742	Otu23743	Otu23744	Otu23745	Otu23746	Otu23747	Otu23748	Otu23749	Otu23750	Otu23751	Otu23752	Otu23753	Otu23754	Otu23755	Otu23756	Otu23757	Otu23758	Otu23759	Otu23760	Otu23761	Otu23762	Otu23763	Otu23764	Otu23765	Otu23766	Otu23767	Otu23768	Otu23769	Otu23770	Otu23771	Otu23772	Otu23773	Otu23774	Otu23775	Otu23776	Otu23777	Otu23778	Otu23779	Otu23780	Otu23781	Otu23782	Otu23783	Otu23784	Otu23785	Otu23786	Otu23787	Otu23788	Otu23789	Otu23790	Otu23791	Otu23792	Otu23793	Otu23794	Otu23795	Otu23796	Otu23797	Otu23798	Otu23799	Otu23800	Otu23801	Otu23802	Otu23803	Otu23804	Otu23805	Otu23806	Otu23807	Otu23808	Otu23809	Otu23810	Otu23811	Otu23812	Otu23813	Otu23814	Otu23815	Otu23816	Otu23817	Otu23818	Otu23819	Otu23820	Otu23821	Otu23822	Otu23823	Otu23824	Otu23825	Otu23826	Otu23827	Otu23828	Otu23829	Otu23830	Otu23831	Otu23832	Otu23833	Otu23834	Otu23835	Otu23836	Otu23837	Otu23838	Otu23839	Otu23840	Otu23841	Otu23842	Otu23843	Otu23844	Otu23845	Otu23846	Otu23847	Otu23848	Otu23849	Otu23850	Otu23851	Otu23852	Otu23853	Otu23854	Otu23855	Otu23856	Otu23857	Otu23858	Otu23859	Otu23860	Otu23861	Otu23862	Otu23863	Otu23864	Otu23865	Otu23866	Otu23867	Otu23868	Otu23869	Otu23870	Otu23871	Otu23872	Otu23873	Otu23874	Otu23875	Otu23876	Otu23877	Otu23878	Otu23879	Otu23880	Otu23881	Otu23882	Otu23883	Otu23884	Otu23885	Otu23886	Otu23887	Otu23888	Otu23889	Otu23890	Otu23891	Otu23892	Otu23893	Otu23894	Otu23895	Otu23896	Otu23897	Otu23898	Otu23899	Otu23900	Otu23901	Otu23902	Otu23903	Otu23904	Otu23905	Otu23906	Otu23907	Otu23908	Otu23909	Otu23910	Otu23911	Otu23912	Otu23913	Otu23914	Otu23915	Otu23916	Otu23917	Otu23918	Otu23919	Otu23920	Otu23921	Otu23922	Otu23923	Otu23924	Otu23925	Otu23926	Otu23927	Otu23928	Otu23929	Otu23930	Otu23931	Otu23932	Otu23933	Otu23934	Otu23935	Otu23936	Otu23937	Otu23938	Otu23939	Otu23940	Otu23941	Otu23942	Otu23943	Otu23944	Otu23945	Otu23946	Otu23947	Otu23948	Otu23949	Otu23950	Otu23951	Otu23952	Otu23953	Otu23954	Otu23955	Otu23956	Otu23957	Otu23958	Otu23959	Otu23960	Otu23961	Otu23962	Otu23963	Otu23964	Otu23965	Otu23966	Otu23967	Otu23968	Otu23969	Otu23970	Otu23971	Otu23972	Otu23973	Otu23974	Otu23975	Otu23976	Otu23977	Otu23978	Otu23979	Otu23980	Otu23981	Otu23982	Otu23983	Otu23984	Otu23985	Otu23986	Otu23987	Otu23988	Otu23989	Otu23990	Otu23991	Otu23992	Otu23993	Otu23994	Otu23995	Otu23996	Otu23997	Otu23998	Otu23999	Otu24000	Otu24001	Otu24002	Otu24003	Otu24004	Otu24005	Otu24006	Otu24007	Otu24008	Otu24009	Otu24010	Otu24011	Otu24012	Otu24013	Otu24014	Otu24015	Otu24016	Otu24017	Otu24018	Otu24019	Otu24020	Otu24021	Otu24022	Otu24023	Otu24024	Otu24025	Otu24026	Otu24027	Otu24028	Otu24029	Otu24030	Otu24031	Otu24032	Otu24033	Otu24034	Otu24035	Otu24036	Otu24037	Otu24038	Otu24039	Otu24040	Otu24041	Otu24042	Otu24043	Otu24044	Otu24045	Otu24046	Otu24047	Otu24048	Otu24049	Otu24050	Otu24051	Otu24052	Otu24053	Otu24054	Otu24055	Otu24056	Otu24057	Otu24058	Otu24059	Otu24060	Otu24061	Otu24062	Otu24063	Otu24064	Otu24065	Otu24066	Otu24067	Otu24068	Otu24069	Otu24070	Otu24071	Otu24072	Otu24073	Otu24074	Otu24075	Otu24076	Otu24077	Otu24078	Otu24079	Otu24080	Otu24081	Otu24082	Otu24083	Otu24084	Otu24085	Otu24086	Otu24087	Otu24088	Otu24089	Otu24090	Otu24091	Otu24092	Otu24093	Otu24094	Otu24095	Otu24096	Otu24097	Otu24098	Otu24099	Otu24100	Otu24101	Otu24102	Otu24103	Otu24104	Otu24105	Otu24106	Otu24107	Otu24108	Otu24109	Otu24110	Otu24111	Otu24112	Otu24113	Otu24114	Otu24115	Otu24116	Otu24117	Otu24118	Otu24119	Otu24120	Otu24121	Otu24122	Otu24123	Otu24124	Otu24125	Otu24126	Otu24127	Otu24128	Otu24129	Otu24130	Otu24131	Otu24132	Otu24133	Otu24134	Otu24135	Otu24136	Otu24137	Otu24138	Otu24139	Otu24140	Otu24141	Otu24142	Otu24143	Otu24144	Otu24145	Otu24146	Otu24147	Otu24148	Otu24149	Otu24150	Otu24151	Otu24152	Otu24153	Otu24154	Otu24155	Otu24156	Otu24157	Otu24158	Otu24159	Otu24160	Otu24161	Otu24162	Otu24163	Otu24164	Otu24165	Otu24166	Otu24167	Otu24168	Otu24169	Otu24170	Otu24171	Otu24172	Otu24173	Otu24174	Otu24175	Otu24176	Otu24177	Otu24178	Otu24179	Otu24180	Otu24181	Otu24182	Otu24183	Otu24184	Otu24185	Otu24186	Otu24187	Otu24188	Otu24189	Otu24190	Otu24191	Otu24192	Otu24193	Otu24194	Otu24195	Otu24196	Otu24197	Otu24198	Otu24199	Otu24200	Otu24201	Otu24202	Otu24203	Otu24204	Otu24205	Otu24206	Otu24207	Otu24208	Otu24209	Otu24210	Otu24211	Otu24212	Otu24213	Otu24214	Otu24215	Otu24216	Otu24217	Otu24218	Otu24219	Otu24220	Otu24221	Otu24222	Otu24223	Otu24224	Otu24225	Otu24226	Otu24227	Otu24228	Otu24229	Otu24230	Otu24231	Otu24232	Otu24233	Otu24234	Otu24235	Otu24236	Otu24237	Otu24238	Otu24239	Otu24240	Otu24241	Otu24242	Otu24243	Otu24244	Otu24245	Otu24246	Otu24247	Otu24248	Otu24249	Otu24250	Otu24251	Otu24252	Otu24253	Otu24254	Otu24255	Otu24256	Otu24257	Otu24258	Otu24259	Otu24260	Otu24261	Otu24262	Otu24263	Otu24264	Otu24265	Otu24266	Otu24267	Otu24268	Otu24269	Otu24270	Otu24271	Otu24272	Otu24273	Otu24274	Otu24275	Otu24276	Otu24277	Otu24278	Otu24279	Otu24280	Otu24281	Otu24282	Otu24283	Otu24284	Otu24285	Otu24286	Otu24287	Otu24288	Otu24289	Otu24290	Otu24291	Otu24292	Otu24293	Otu24294	Otu24295	Otu24296	Otu24297	Otu24298	Otu24299	Otu24300	Otu24301	Otu24302	Otu24303	Otu24304	Otu24305	Otu24306	Otu24307	Otu24308	Otu24309	Otu24310	Otu24311	Otu24312	Otu24313	Otu24314	Otu24315	Otu24316	Otu24317	Otu24318	Otu24319	Otu24320	Otu24321	Otu24322	Otu24323	Otu24324	Otu24325	Otu24326	Otu24327	Otu24328	Otu24329	Otu24330	Otu24331	Otu24332	Otu24333	Otu24334	Otu24335	Otu24336	Otu24337	Otu24338	Otu24339	Otu24340	Otu24341	Otu24342	Otu24343	Otu24344	Otu24345	Otu24346	Otu24347	Otu24348	Otu24349	Otu24350	Otu24351	Otu24352	Otu24353	Otu24354	Otu24355	Otu24356	Otu24357	Otu24358	Otu24359	Otu24360	Otu24361	Otu24362	Otu24363	Otu24364	Otu24365	Otu24366	Otu24367	Otu24368	Otu24369	Otu24370	Otu24371	Otu24372	Otu24373	Otu24374	Otu24375	Otu24376	Otu24377	Otu24378	Otu24379	Otu24380	Otu24381	Otu24382	Otu24383	Otu24384	Otu24385	Otu24386	Otu24387	Otu24388	Otu24389	Otu24390	Otu24391	Otu24392	Otu24393	Otu24394	Otu24395	Otu24396	Otu24397	Otu24398	Otu24399	Otu24400	Otu24401	Otu24402	Otu24403	Otu24404	Otu24405	Otu24406	Otu24407	Otu24408	Otu24409	Otu24410	Otu24411	Otu24412	Otu24413	Otu24414	Otu24415	Otu24416	Otu24417	Otu24418	Otu24419	Otu24420	Otu24421	Otu24422	Otu24423	Otu24424	Otu24425	Otu24426	Otu24427	Otu24428	Otu24429	Otu24430	Otu24431	Otu24432	Otu24433	Otu24434	Otu24435	Otu24436	Otu24437	Otu24438	Otu24439	Otu24440	Otu24441	Otu24442	Otu24443	Otu24444	Otu24445	Otu24446	Otu24447	Otu24448	Otu24449	Otu24450	Otu24451	Otu24452	Otu24453	Otu24454	Otu24455	Otu24456	Otu24457	Otu24458	Otu24459	Otu24460	Otu24461	Otu24462	Otu24463	Otu24464	Otu24465	Otu24466	Otu24467	Otu24468	Otu24469	Otu24470	Otu24471	Otu24472	Otu24473	Otu24474	Otu24475	Otu24476	Otu24477	Otu24478	Otu24479	Otu24480	Otu24481	Otu24482	Otu24483	Otu24484	Otu24485	Otu24486	Otu24487	Otu24488	Otu24489	Otu24490	Otu24491	Otu24492	Otu24493	Otu24494	Otu24495	Otu24496	Otu24497	Otu24498	Otu24499	Otu24500	Otu24501	Otu24502	Otu24503	Otu24504	Otu24505	Otu24506	Otu24507	Otu24508	Otu24509	Otu24510	Otu24511	Otu24512	Otu24513	Otu24514	Otu24515	Otu24516	Otu24517	Otu24518	Otu24519	Otu24520	Otu24521	Otu24522	Otu24523	Otu24524	Otu24525	Otu24526	Otu24527	Otu24528	Otu24529	Otu24530	Otu24531	Otu24532	Otu24533	Otu24534	Otu24535	Otu24536	Otu24537	Otu24538	Otu24539	Otu24540	Otu24541	Otu24542	Otu24543	Otu24544	Otu24545	Otu24546	Otu24547	Otu24548	Otu24549	Otu24550	Otu24551	Otu24552	Otu24553	Otu24554	Otu24555	Otu24556	Otu24557	Otu24558	Otu24559	Otu24560	Otu24561	Otu24562	Otu24563	Otu24564	Otu24565	Otu24566	Otu24567	Otu24568	Otu24569	Otu24570	Otu24571	Otu24572	Otu24573	Otu24574	Otu24575	Otu24576	Otu24577	Otu24578	Otu24579	Otu24580	Otu24581	Otu24582	Otu24583	Otu24584	Otu24585	Otu24586	Otu24587	Otu24588	Otu24589	Otu24590	Otu24591	Otu24592	Otu24593	Otu24594	Otu24595	Otu24596	Otu24597	Otu24598	Otu24599	Otu24600	Otu24601	Otu24602	Otu24603	Otu24604	Otu24605	Otu24606	Otu24607	Otu24608	Otu24609	Otu24610	Otu24611	Otu24612	Otu24613	Otu24614	Otu24615	Otu24616	Otu24617	Otu24618	Otu24619	Otu24620	Otu24621	Otu24622	Otu24623	Otu24624	Otu24625	Otu24626	Otu24627	Otu24628	Otu24629	Otu24630	Otu24631	Otu24632	Otu24633	Otu24634	Otu24635	Otu24636	Otu24637	Otu24638	Otu24639	Otu24640	Otu24641	Otu24642	Otu24643	Otu24644	Otu24645	Otu24646	Otu24647	Otu24648	Otu24649	Otu24650	Otu24651	Otu24652	Otu24653	Otu24654	Otu24655	Otu24656	Otu24657	Otu24658	Otu24659	Otu24660	Otu24661	Otu24662	Otu24663	Otu24664	Otu24665	Otu24666	Otu24667	Otu24668	Otu24669	Otu24670	Otu24671	Otu24672	Otu24673	Otu24674	Otu24675	Otu24676	Otu24677	Otu24678	Otu24679	Otu24680	Otu24681	Otu24682	Otu24683	Otu24684	Otu24685	Otu24686	Otu24687	Otu24688	Otu24689	Otu24690	Otu24691	Otu24692	Otu24693	Otu24694	Otu24695	Otu24696	Otu24697	Otu24698	Otu24699	Otu24700	Otu24701	Otu24702	Otu24703	Otu24704	Otu24705	Otu24706	Otu24707	Otu24708	Otu24709	Otu24710	Otu24711	Otu24712	Otu24713	Otu24714	Otu24715	Otu24716	Otu24717	Otu24718	Otu24719	Otu24720	Otu24721	Otu24722	Otu24723	Otu24724	Otu24725	Otu24726	Otu24727	Otu24728	Otu24729	Otu24730	Otu24731	Otu24732	Otu24733	Otu24734	Otu24735	Otu24736	Otu24737	Otu24738	Otu24739	Otu24740	Otu24741	Otu24742	Otu24743	Otu24744	Otu24745	Otu24746	Otu24747	Otu24748	Otu24749	Otu24750	Otu24751	Otu24752	Otu24753	Otu24754	Otu24755	Otu24756	Otu24757	Otu24758	Otu24759	Otu24760	Otu24761	Otu24762	Otu24763	Otu24764	Otu24765	Otu24766	Otu24767	Otu24768	Otu24769	Otu24770	Otu24771	Otu24772	Otu24773	Otu24774	Otu24775	Otu24776	Otu24777	Otu24778	Otu24779	Otu24780	Otu24781	Otu24782	Otu24783	Otu24784	Otu24785	Otu24786	Otu24787	Otu24788	Otu24789	Otu24790	Otu24791	Otu24792	Otu24793	Otu24794	Otu24795	Otu24796	Otu24797	Otu24798	Otu24799	Otu24800	Otu24801	Otu24802	Otu24803	Otu24804	Otu24805	Otu24806	Otu24807	Otu24808	Otu24809	Otu24810	Otu24811	Otu24812	Otu24813	Otu24814	Otu24815	Otu24816	Otu24817	Otu24818	Otu24819	Otu24820	Otu24821	Otu24822	Otu24823	Otu24824	Otu24825	Otu24826	Otu24827	Otu24828	Otu24829	Otu24830	Otu24831	Otu24832	Otu24833	Otu24834	Otu24835	Otu24836	Otu24837	Otu24838	Otu24839	Otu24840	Otu24841	Otu24842	Otu24843	Otu24844	Otu24845	Otu24846	Otu24847	Otu24848	Otu24849	Otu24850	Otu24851	Otu24852	Otu24853	Otu24854	Otu24855	Otu24856	Otu24857	Otu24858	Otu24859	Otu24860	Otu24861	Otu24862	Otu24863	Otu24864	Otu24865	Otu24866	Otu24867	Otu24868	Otu24869	Otu24870	Otu24871	Otu24872	Otu24873	Otu24874	Otu24875	Otu24876	Otu24877	Otu24878	Otu24879	Otu24880	Otu24881	Otu24882	Otu24883	Otu24884	Otu24885	Otu24886	Otu24887	Otu24888	Otu24889	Otu24890	Otu24891	Otu24892	Otu24893	Otu24894	Otu24895	Otu24896	Otu24897	Otu24898	Otu24899	Otu24900	Otu24901	Otu24902	Otu24903	Otu24904	Otu24905	Otu24906	Otu24907	Otu24908	Otu24909	Otu24910	Otu24911	Otu24912	Otu24913	Otu24914	Otu24915	Otu24916	Otu24917	Otu24918	Otu24919	Otu24920	Otu24921	Otu24922	Otu24923	Otu24924	Otu24925	Otu24926	Otu24927	Otu24928	Otu24929	Otu24930	Otu24931	Otu24932	Otu24933	Otu24934	Otu24935	Otu24936	Otu24937	Otu24938	Otu24939	Otu24940	Otu24941	Otu24942	Otu24943	Otu24944	Otu24945	Otu24946	Otu24947	Otu24948	Otu24949	Otu24950	Otu24951	Otu24952	Otu24953	Otu24954	Otu24955	Otu24956	Otu24957	Otu24958	Otu24959	Otu24960	Otu24961	Otu24962	Otu24963	Otu24964	Otu24965	Otu24966	Otu24967	Otu24968	Otu24969	Otu24970	Otu24971	Otu24972	Otu24973	Otu24974	Otu24975	Otu24976	Otu24977	Otu24978	Otu24979	Otu24980	Otu24981	Otu24982	Otu24983	Otu24984	Otu24985	Otu24986	Otu24987	Otu24988	Otu24989	Otu24990	Otu24991	Otu24992	Otu24993	Otu24994	Otu24995	Otu24996	Otu24997	Otu24998	Otu24999	Otu25000	Otu25001	Otu25002	Otu25003	Otu25004	Otu25005	Otu25006	Otu25007	Otu25008	Otu25009	Otu25010	Otu25011	Otu25012	Otu25013	Otu25014	Otu25015	Otu25016	Otu25017	Otu25018	Otu25019	Otu25020	Otu25021	Otu25022	Otu25023	Otu25024	Otu25025	Otu25026	Otu25027	Otu25028	Otu25029	Otu25030	Otu25031	Otu25032	Otu25033	Otu25034	Otu25035	Otu25036	Otu25037	Otu25038	Otu25039	Otu25040	Otu25041	Otu25042	Otu25043	Otu25044	Otu25045	Otu25046	Otu25047	Otu25048	Otu25049	Otu25050	Otu25051	Otu25052	Otu25053	Otu25054	Otu25055	Otu25056	Otu25057	Otu25058	Otu25059	Otu25060	Otu25061	Otu25062	Otu25063	Otu25064	Otu25065	Otu25066	Otu25067	Otu25068	Otu25069	Otu25070	Otu25071	Otu25072	Otu25073	Otu25074	Otu25075	Otu25076	Otu25077	Otu25078	Otu25079	Otu25080	Otu25081	Otu25082	Otu25083	Otu25084	Otu25085	Otu25086	Otu25087	Otu25088	Otu25089	Otu25090	Otu25091	Otu25092	Otu25093	Otu25094	Otu25095	Otu25096	Otu25097	Otu25098	Otu25099	Otu25100	Otu25101	Otu25102	Otu25103	Otu25104	Otu25105	Otu25106	Otu25107	Otu25108	Otu25109	Otu25110	Otu25111	Otu25112	Otu25113	Otu25114	Otu25115	Otu25116	Otu25117	Otu25118	Otu25119	Otu25120	Otu25121	Otu25122	Otu25123	Otu25124	Otu25125	Otu25126	Otu25127	Otu25128	Otu25129	Otu25130	Otu25131	Otu25132	Otu25133	Otu25134	Otu25135	Otu25136	Otu25137	Otu25138	Otu25139	Otu25140	Otu25141	Otu25142	Otu25143	Otu25144	Otu25145	Otu25146	Otu25147	Otu25148	Otu25149	Otu25150	Otu25151	Otu25152	Otu25153	Otu25154	Otu25155	Otu25156	Otu25157	Otu25158	Otu25159	Otu25160	Otu25161	Otu25162	Otu25163	Otu25164	Otu25165	Otu25166	Otu25167	Otu25168	Otu25169	Otu25170	Otu25171	Otu25172	Otu25173	Otu25174	Otu25175	Otu25176	Otu25177	Otu25178	Otu25179	Otu25180	Otu25181	Otu25182	Otu25183	Otu25184	Otu25185	Otu25186	Otu25187	Otu25188	Otu25189	Otu25190	Otu25191	Otu25192	Otu25193	Otu25194	Otu25195	Otu25196	Otu25197	Otu25198	Otu25199	Otu25200	Otu25201	Otu25202	Otu25203	Otu25204	Otu25205	Otu25206	Otu25207	Otu25208	Otu25209	Otu25210	Otu25211	Otu25212	Otu25213	Otu25214	Otu25215	Otu25216	Otu25217	Otu25218	Otu25219	Otu25220	Otu25221	Otu25222	Otu25223	Otu25224	Otu25225	Otu25226	Otu25227	Otu25228	Otu25229	Otu25230	Otu25231	Otu25232	Otu25233	Otu25234	Otu25235	Otu25236	Otu25237	Otu25238	Otu25239	Otu25240	Otu25241	Otu25242	Otu25243	Otu25244	Otu25245	Otu25246	Otu25247	Otu25248	Otu25249	Otu25250	Otu25251	Otu25252	Otu25253	Otu25254	Otu25255	Otu25256	Otu25257	Otu25258	Otu25259	Otu25260	Otu25261	Otu25262	Otu25263	Otu25264	Otu25265	Otu25266	Otu25267	Otu25268	Otu25269	Otu25270	Otu25271	Otu25272	Otu25273	Otu25274	Otu25275	Otu25276	Otu25277	Otu25278	Otu25279	Otu25280	Otu25281	Otu25282	Otu25283	Otu25284	Otu25285	Otu25286	Otu25287	Otu25288	Otu25289	Otu25290	Otu25291	Otu25292	Otu25293	Otu25294	Otu25295	Otu25296	Otu25297	Otu25298	Otu25299	Otu25300	Otu25301	Otu25302	Otu25303	Otu25304	Otu25305	Otu25306	Otu25307	Otu25308	Otu25309	Otu25310	Otu25311	Otu25312	Otu25313	Otu25314	Otu25315	Otu25316	Otu25317	Otu25318	Otu25319	Otu25320	Otu25321	Otu25322	Otu25323	Otu25324	Otu25325	Otu25326	Otu25327	Otu25328	Otu25329	Otu25330	Otu25331	Otu25332	Otu25333	Otu25334	Otu25335	Otu25336	Otu25337	Otu25338	Otu25339	Otu25340	Otu25341	Otu25342	Otu25343	Otu25344	Otu25345	Otu25346	Otu25347	Otu25348	Otu25349	Otu25350	Otu25351	Otu25352	Otu25353	Otu25354	Otu25355	Otu25356	Otu25357	Otu25358	Otu25359	Otu25360	Otu25361	Otu25362	Otu25363	Otu25364	Otu25365	Otu25366	Otu25367	Otu25368	Otu25369	Otu25370	Otu25371	Otu25372	Otu25373	Otu25374	Otu25375	Otu25376	Otu25377	Otu25378	Otu25379	Otu25380	Otu25381	Otu25382	Otu25383	Otu25384	Otu25385	Otu25386	Otu25387	Otu25388	Otu25389	Otu25390	Otu25391	Otu25392	Otu25393	Otu25394	Otu25395	Otu25396	Otu25397	Otu25398	Otu25399	Otu25400	Otu25401	Otu25402	Otu25403	Otu25404	Otu25405	Otu25406	Otu25407	Otu25408	Otu25409	Otu25410	Otu25411	Otu25412	Otu25413	Otu25414	Otu25415	Otu25416	Otu25417	Otu25418	Otu25419	Otu25420	Otu25421	Otu25422	Otu25423	Otu25424	Otu25425	Otu25426	Otu25427	Otu25428	Otu25429	Otu25430	Otu25431	Otu25432	Otu25433	Otu25434	Otu25435	Otu25436	Otu25437	Otu25438	Otu25439	Otu25440	Otu25441	Otu25442	Otu25443	Otu25444	Otu25445	Otu25446	Otu25447	Otu25448	Otu25449	Otu25450	Otu25451	Otu25452	Otu25453	Otu25454	Otu25455	Otu25456	Otu25457	Otu25458	Otu25459	Otu25460	Otu25461	Otu25462	Otu25463	Otu25464	Otu25465	Otu25466	Otu25467	Otu25468	Otu25469	Otu25470	Otu25471	Otu25472	Otu25473	Otu25474	Otu25475	Otu25476	Otu25477	Otu25478	Otu25479	Otu25480	Otu25481	Otu25482	Otu25483	Otu25484	Otu25485	Otu25486	Otu25487	Otu25488	Otu25489	Otu25490	Otu25491	Otu25492	Otu25493	Otu25494	Otu25495	Otu25496	Otu25497	Otu25498	Otu25499	Otu25500	Otu25501	Otu25502	Otu25503	Otu25504	Otu25505	Otu25506	Otu25507	Otu25508	Otu25509	Otu25510	Otu25511	Otu25512	Otu25513	Otu25514	Otu25515	Otu25516	Otu25517	Otu25518	Otu25519	Otu25520	Otu25521	Otu25522	Otu25523	Otu25524	Otu25525	Otu25526	Otu25527	Otu25528	Otu25529	Otu25530	Otu25531	Otu25532	Otu25533	Otu25534	Otu25535	Otu25536	Otu25537	Otu25538	Otu25539	Otu25540	Otu25541	Otu25542	Otu25543	Otu25544	Otu25545	Otu25546	Otu25547	Otu25548	Otu25549	Otu25550	Otu25551	Otu25552	Otu25553	Otu25554	Otu25555	Otu25556	Otu25557	Otu25558	Otu25559	Otu25560	Otu25561	Otu25562	Otu25563	Otu25564	Otu25565	Otu25566	Otu25567	Otu25568	Otu25569	Otu25570	Otu25571	Otu25572	Otu25573	Otu25574	Otu25575	Otu25576	Otu25577	Otu25578	Otu25579	Otu25580	Otu25581	Otu25582	Otu25583	Otu25584	Otu25585	Otu25586	Otu25587	Otu25588	Otu25589	Otu25590	Otu25591	Otu25592	Otu25593	Otu25594	Otu25595	Otu25596	Otu25597	Otu25598	Otu25599	Otu25600	Otu25601	Otu25602	Otu25603	Otu25604	Otu25605	Otu25606	Otu25607	Otu25608	Otu25609	Otu25610	Otu25611	Otu25612	Otu25613	Otu25614	Otu25615	Otu25616	Otu25617	Otu25618	Otu25619	Otu25620	Otu25621	Otu25622	Otu25623	Otu25624	Otu25625	Otu25626	Otu25627	Otu25628	Otu25629	Otu25630	Otu25631	Otu25632	Otu25633	Otu25634	Otu25635	Otu25636	Otu25637	Otu25638	Otu25639	Otu25640	Otu25641	Otu25642	Otu25643	Otu25644	Otu25645	Otu25646	Otu25647	Otu25648	Otu25649	Otu25650	Otu25651	Otu25652	Otu25653	Otu25654	Otu25655	Otu25656	Otu25657	Otu25658	Otu25659	Otu25660	Otu25661	Otu25662	Otu25663	Otu25664	Otu25665	Otu25666	Otu25667	Otu25668	Otu25669	Otu25670	Otu25671	Otu25672	Otu25673	Otu25674	Otu25675	Otu25676	Otu25677	Otu25678	Otu25679	Otu25680	Otu25681	Otu25682	Otu25683	Otu25684	Otu25685	Otu25686	Otu25687	Otu25688	Otu25689	Otu25690	Otu25691	Otu25692	Otu25693	Otu25694	Otu25695	Otu25696	Otu25697	Otu25698	Otu25699	Otu25700	Otu25701	Otu25702	Otu25703	Otu25704	Otu25705	Otu25706	Otu25707	Otu25708	Otu25709	Otu25710	Otu25711	Otu25712	Otu25713	Otu25714	Otu25715	Otu25716	Otu25717	Otu25718	Otu25719	Otu25720	Otu25721	Otu25722	Otu25723	Otu25724	Otu25725	Otu25726	Otu25727	Otu25728	Otu25729	Otu25730	Otu25731	Otu25732	Otu25733	Otu25734	Otu25735	Otu25736	Otu25737	Otu25738	Otu25739	Otu25740	Otu25741	Otu25742	Otu25743	Otu25744	Otu25745	Otu25746	Otu25747	Otu25748	Otu25749	Otu25750	Otu25751	Otu25752	Otu25753	Otu25754	Otu25755	Otu25756	Otu25757	Otu25758	Otu25759	Otu25760	Otu25761	Otu25762	Otu25763	Otu25764	Otu25765	Otu25766	Otu25767	Otu25768	Otu25769	Otu25770	Otu25771	Otu25772	Otu25773	Otu25774	Otu25775	Otu25776	Otu25777	Otu25778	Otu25779	Otu25780	Otu25781	Otu25782	Otu25783	Otu25784	Otu25785	Otu25786	Otu25787	Otu25788	Otu25789	Otu25790	Otu25791	Otu25792	Otu25793	Otu25794	Otu25795	Otu25796	Otu25797	Otu25798	Otu25799	Otu25800	Otu25801	Otu25802	Otu25803	Otu25804	Otu25805	Otu25806	Otu25807	Otu25808	Otu25809	Otu25810	Otu25811	Otu25812	Otu25813	Otu25814	Otu25815	Otu25816	Otu25817	Otu25818	Otu25819	Otu25820	Otu25821	Otu25822	Otu25823	Otu25824	Otu25825	Otu25826	Otu25827	Otu25828	Otu25829	Otu25830	Otu25831	Otu25832	Otu25833	Otu25834	Otu25835	Otu25836	Otu25837	Otu25838	Otu25839	Otu25840	Otu25841	Otu25842	Otu25843	Otu25844	Otu25845	Otu25846	Otu25847	Otu25848	Otu25849	Otu25850	Otu25851	Otu25852	Otu25853	Otu25854	Otu25855	Otu25856	Otu25857	Otu25858	Otu25859	Otu25860	Otu25861	Otu25862	Otu25863	Otu25864	Otu25865	Otu25866	Otu25867	Otu25868	Otu25869	Otu25870	Otu25871	Otu25872	Otu25873	Otu25874	Otu25875	Otu25876	Otu25877	Otu25878	Otu25879	Otu25880	Otu25881	Otu25882	Otu25883	Otu25884	Otu25885	Otu25886	Otu25887	Otu25888	Otu25889	Otu25890	Otu25891	Otu25892	Otu25893	Otu25894	Otu25895	Otu25896	Otu25897	Otu25898	Otu25899	Otu25900	Otu25901	Otu25902	Otu25903	Otu25904	Otu25905	Otu25906	Otu25907	Otu25908	Otu25909	Otu25910	Otu25911	Otu25912	Otu25913	Otu25914	Otu25915	Otu25916	Otu25917	Otu25918	Otu25919	Otu25920	Otu25921	Otu25922	Otu25923	Otu25924	Otu25925	Otu25926	Otu25927	Otu25928	Otu25929	Otu25930	Otu25931	Otu25932	Otu25933	Otu25934	Otu25935	Otu25936	Otu25937	Otu25938	Otu25939	Otu25940	Otu25941	Otu25942	Otu25943	Otu25944	Otu25945	Otu25946	Otu25947	Otu25948	Otu25949	Otu25950	Otu25951	Otu25952	Otu25953	Otu25954	Otu25955	Otu25956	Otu25957	Otu25958	Otu25959	Otu25960	Otu25961	Otu25962	Otu25963	Otu25964	Otu25965	Otu25966	Otu25967	Otu25968	Otu25969	Otu25970	Otu25971	Otu25972	Otu25973	Otu25974	Otu25975	Otu25976	Otu25977	Otu25978	Otu25979	Otu25980	Otu25981	Otu25982	Otu25983	Otu25984	Otu25985	Otu25986	Otu25987	Otu25988	Otu25989	Otu25990	Otu25991	Otu25992	Otu25993	Otu25994	Otu25995	Otu25996	Otu25997	Otu25998	Otu25999	Otu26000	Otu26001	Otu26002	Otu26003	Otu26004	Otu26005	Otu26006	Otu26007	Otu26008	Otu26009	Otu26010	Otu26011	Otu26012	Otu26013	Otu26014	Otu26015	Otu26016	Otu26017	Otu26018	Otu26019	Otu26020	Otu26021	Otu26022	Otu26023	Otu26024	Otu26025	Otu26026	Otu26027	Otu26028	Otu26029	Otu26030	Otu26031	Otu26032	Otu26033	Otu26034	Otu26035	Otu26036	Otu26037	Otu26038	Otu26039	Otu26040	Otu26041	Otu26042	Otu26043	Otu26044	Otu26045	Otu26046	Otu26047	Otu26048	Otu26049	Otu26050	Otu26051	Otu26052	Otu26053	Otu26054	Otu26055	Otu26056	Otu26057	Otu26058	Otu26059	Otu26060	Otu26061	Otu26062	Otu26063	Otu26064	Otu26065	Otu26066	Otu26067	Otu26068	Otu26069	Otu26070	Otu26071	Otu26072	Otu26073	Otu26074	Otu26075	Otu26076	Otu26077	Otu26078	Otu26079	Otu26080	Otu26081	Otu26082	Otu26083	Otu26084	Otu26085	Otu26086	Otu26087	Otu26088	Otu26089	Otu26090	Otu26091	Otu26092	Otu26093	Otu26094	Otu26095	Otu26096	Otu26097	Otu26098	Otu26099	Otu26100	Otu26101	Otu26102	Otu26103	Otu26104	Otu26105	Otu26106	Otu26107	Otu26108	Otu26109	Otu26110	Otu26111	Otu26112	Otu26113	Otu26114	Otu26115	Otu26116	Otu26117	Otu26118	Otu26119	Otu26120	Otu26121	Otu26122	Otu26123	Otu26124	Otu26125	Otu26126	Otu26127	Otu26128	Otu26129	Otu26130	Otu26131	Otu26132	Otu26133	Otu26134	Otu26135	Otu26136	Otu26137	Otu26138	Otu26139	Otu26140	Otu26141	Otu26142	Otu26143	Otu26144	Otu26145	Otu26146	Otu26147	Otu26148	Otu26149	Otu26150	Otu26151	Otu26152	Otu26153	Otu26154	Otu26155	Otu26156	Otu26157	Otu26158	Otu26159	Otu26160	Otu26161	Otu26162	Otu26163	Otu26164	Otu26165	Otu26166	Otu26167	Otu26168	Otu26169	Otu26170	Otu26171	Otu26172	Otu26173	Otu26174	Otu26175	Otu26176	Otu26177	Otu26178	Otu26179	Otu26180	Otu26181	Otu26182	Otu26183	Otu26184	Otu26185	Otu26186	Otu26187	Otu26188	Otu26189	Otu26190	Otu26191	Otu26192	Otu26193	Otu26194	Otu26195	Otu26196	Otu26197	Otu26198	Otu26199	Otu26200	Otu26201	Otu26202	Otu26203	Otu26204	Otu26205	Otu26206	Otu26207	Otu26208	Otu26209	Otu26210	Otu26211	Otu26212	Otu26213	Otu26214	Otu26215	Otu26216	Otu26217	Otu26218	Otu26219	Otu26220	Otu26221	Otu26222	Otu26223	Otu26224	Otu26225	Otu26226	Otu26227	Otu26228	Otu26229	Otu26230	Otu26231	Otu26232	Otu26233	Otu26234	Otu26235	Otu26236	Otu26237	Otu26238	Otu26239	Otu26240	Otu26241	Otu26242	Otu26243	Otu26244	Otu26245	Otu26246	Otu26247	Otu26248	Otu26249	Otu26250	Otu26251	Otu26252	Otu26253	Otu26254	Otu26255	Otu26256	Otu26257	Otu26258	Otu26259	Otu26260	Otu26261	Otu26262	Otu26263	Otu26264	Otu26265	Otu26266	Otu26267	Otu26268	Otu26269	Otu26270	Otu26271	Otu26272	Otu26273	Otu26274	Otu26275	Otu26276	Otu26277	Otu26278	Otu26279	Otu26280	Otu26281	Otu26282	Otu26283	Otu26284	Otu26285	Otu26286	Otu26287	Otu26288	Otu26289	Otu26290	Otu26291	Otu26292	Otu26293	Otu26294	Otu26295	Otu26296	Otu26297	Otu26298	Otu26299	Otu26300	Otu26301	Otu26302	Otu26303	Otu26304	Otu26305	Otu26306	Otu26307	Otu26308	Otu26309	Otu26310	Otu26311	Otu26312	Otu26313	Otu26314	Otu26315	Otu26316	Otu26317	Otu26318	Otu26319	Otu26320	Otu26321	Otu26322	Otu26323	Otu26324	Otu26325	Otu26326	Otu26327	Otu26328	Otu26329	Otu26330	Otu26331	Otu26332	Otu26333	Otu26334	Otu26335	Otu26336	Otu26337	Otu26338	Otu26339	Otu26340	Otu26341	Otu26342	Otu26343	Otu26344	Otu26345	Otu26346	Otu26347	Otu26348	Otu26349	Otu26350	Otu26351	Otu26352	Otu26353	Otu26354	Otu26355	Otu26356	Otu26357	Otu26358	Otu26359	Otu26360	Otu26361	Otu26362	Otu26363	Otu26364	Otu26365	Otu26366	Otu26367	Otu26368	Otu26369	Otu26370	Otu26371	Otu26372	Otu26373	Otu26374	Otu26375	Otu26376	Otu26377	Otu26378	Otu26379	Otu26380	Otu26381	Otu26382	Otu26383	Otu26384	Otu26385	Otu26386	Otu26387	Otu26388	Otu26389	Otu26390	Otu26391	Otu26392	Otu26393	Otu26394	Otu26395	Otu26396	Otu26397	Otu26398	Otu26399	Otu26400	Otu26401	Otu26402	Otu26403	Otu26404	Otu26405	Otu26406	Otu26407	Otu26408	Otu26409	Otu26410	Otu26411	Otu26412	Otu26413	Otu26414	Otu26415	Otu26416	Otu26417	Otu26418	Otu26419	Otu26420	Otu26421	Otu26422	Otu26423	Otu26424	Otu26425	Otu26426	Otu26427	Otu26428	Otu26429	Otu26430	Otu26431	Otu26432	Otu26433	Otu26434	Otu26435	Otu26436	Otu26437	Otu26438	Otu26439	Otu26440	Otu26441	Otu26442	Otu26443	Otu26444	Otu26445	Otu26446	Otu26447	Otu26448	Otu26449	Otu26450	Otu26451	Otu26452	Otu26453	Otu26454	Otu26455	Otu26456	Otu26457	Otu26458	Otu26459	Otu26460	Otu26461	Otu26462	Otu26463	Otu26464	Otu26465	Otu26466	Otu26467	Otu26468	Otu26469	Otu26470	Otu26471	Otu26472	Otu26473	Otu26474	Otu26475	Otu26476	Otu26477	Otu26478	Otu26479	Otu26480	Otu26481	Otu26482	Otu26483	Otu26484	Otu26485	Otu26486	Otu26487	Otu26488	Otu26489	Otu26490	Otu26491	Otu26492	Otu26493	Otu26494	Otu26495	Otu26496	Otu26497	Otu26498	Otu26499	Otu26500	Otu26501	Otu26502	Otu26503	Otu26504	Otu26505	Otu26506	Otu26507	Otu26508	Otu26509	Otu26510	Otu26511	Otu26512	Otu26513	Otu26514	Otu26515	Otu26516	Otu26517	Otu26518	Otu26519	Otu26520	Otu26521	Otu26522	Otu26523	Otu26524	Otu26525	Otu26526	Otu26527	Otu26528	Otu26529	Otu26530	Otu26531	Otu26532	Otu26533	Otu26534	Otu26535	Otu26536	Otu26537	Otu26538	Otu26539	Otu26540	Otu26541	Otu26542	Otu26543	Otu26544	Otu26545	Otu26546	Otu26547	Otu26548	Otu26549	Otu26550	Otu26551	Otu26552	Otu26553	Otu26554	Otu26555	Otu26556	Otu26557	Otu26558	Otu26559	Otu26560	Otu26561	Otu26562	Otu26563	Otu26564	Otu26565	Otu26566	Otu26567	Otu26568	Otu26569	Otu26570	Otu26571	Otu26572	Otu26573	Otu26574	Otu26575	Otu26576	Otu26577	Otu26578	Otu26579	Otu26580	Otu26581	Otu26582	Otu26583	Otu26584	Otu26585	Otu26586	Otu26587	Otu26588	Otu26589	Otu26590	Otu26591	Otu26592	Otu26593	Otu26594	Otu26595	Otu26596	Otu26597	Otu26598	Otu26599	Otu26600	Otu26601	Otu26602	Otu26603	Otu26604	Otu26605	Otu26606	Otu26607	Otu26608	Otu26609	Otu26610	Otu26611	Otu26612	Otu26613	Otu26614	Otu26615	Otu26616	Otu26617	Otu26618	Otu26619	Otu26620	Otu26621	Otu26622	Otu26623	Otu26624	Otu26625	Otu26626	Otu26627	Otu26628	Otu26629	Otu26630	Otu26631	Otu26632	Otu26633	Otu26634	Otu26635	Otu26636	Otu26637	Otu26638	Otu26639	Otu26640	Otu26641	Otu26642	Otu26643	Otu26644	Otu26645	Otu26646	Otu26647	Otu26648	Otu26649	Otu26650	Otu26651	Otu26652	Otu26653	Otu26654	Otu26655	Otu26656	Otu26657	Otu26658	Otu26659	Otu26660	Otu26661	Otu26662	Otu26663	Otu26664	Otu26665	Otu26666	Otu26667	Otu26668	Otu26669	Otu26670	Otu26671	Otu26672	Otu26673	Otu26674	Otu26675	Otu26676	Otu26677	Otu26678	Otu26679	Otu26680	Otu26681	Otu26682	Otu26683	Otu26684	Otu26685	Otu26686	Otu26687	Otu26688	Otu26689	Otu26690	Otu26691	Otu26692	Otu26693	Otu26694	Otu26695	Otu26696	Otu26697	Otu26698	Otu26699	Otu26700	Otu26701	Otu26702	Otu26703	Otu26704	Otu26705	Otu26706	Otu26707	Otu26708	Otu26709	Otu26710	Otu26711	Otu26712	Otu26713	Otu26714	Otu26715	Otu26716	Otu26717	Otu26718	Otu26719	Otu26720	Otu26721	Otu26722	Otu26723	Otu26724	Otu26725	Otu26726	Otu26727	Otu26728	Otu26729	Otu26730	Otu26731	Otu26732	Otu26733	Otu26734	Otu26735	Otu26736	Otu26737	Otu26738	Otu26739	Otu26740	Otu26741	Otu26742	Otu26743	Otu26744	Otu26745	Otu26746	Otu26747	Otu26748	Otu26749	Otu26750	Otu26751	Otu26752	Otu26753	Otu26754	Otu26755	Otu26756	Otu26757	Otu26758	Otu26759	Otu26760	Otu26761	Otu26762	Otu26763	Otu26764	Otu26765	Otu26766	Otu26767	Otu26768	Otu26769	Otu26770	Otu26771	Otu26772	Otu26773	Otu26774	Otu26775	Otu26776	Otu26777	Otu26778	Otu26779	Otu26780	Otu26781	Otu26782	Otu26783	Otu26784	Otu26785	Otu26786	Otu26787	Otu26788	Otu26789	Otu26790	Otu26791	Otu26792	Otu26793	Otu26794	Otu26795	Otu26796	Otu26797	Otu26798	Otu26799	Otu26800	Otu26801	Otu26802	Otu26803	Otu26804	Otu26805	Otu26806	Otu26807	Otu26808	Otu26809	Otu26810	Otu26811	Otu26812	Otu26813	Otu26814	Otu26815	Otu26816	Otu26817	Otu26818	Otu26819	Otu26820	Otu26821	Otu26822	Otu26823	Otu26824	Otu26825	Otu26826	Otu26827	Otu26828	Otu26829	Otu26830	Otu26831	Otu26832	Otu26833	Otu26834	Otu26835	Otu26836	Otu26837	Otu26838	Otu26839	Otu26840	Otu26841	Otu26842	Otu26843	Otu26844	Otu26845	Otu26846	Otu26847	Otu26848	Otu26849	Otu26850	Otu26851	Otu26852	Otu26853	Otu26854	Otu26855	Otu26856	Otu26857	Otu26858	Otu26859	Otu26860	Otu26861	Otu26862	Otu26863	Otu26864	Otu26865	Otu26866	Otu26867	Otu26868	Otu26869	Otu26870	Otu26871	Otu26872	Otu26873	Otu26874	Otu26875	Otu26876	Otu26877	Otu26878	Otu26879	Otu26880	Otu26881	Otu26882	Otu26883	Otu26884	Otu26885	Otu26886	Otu26887	Otu26888	Otu26889	Otu26890	Otu26891	Otu26892	Otu26893	Otu26894	Otu26895	Otu26896	Otu26897	Otu26898	Otu26899	Otu26900	Otu26901	Otu26902	Otu26903	Otu26904	Otu26905	Otu26906	Otu26907	Otu26908	Otu26909	Otu26910	Otu26911	Otu26912	Otu26913	Otu26914	Otu26915	Otu26916	Otu26917	Otu26918	Otu26919	Otu26920	Otu26921	Otu26922	Otu26923	Otu26924	Otu26925	Otu26926	Otu26927	Otu26928	Otu26929	Otu26930	Otu26931	Otu26932	Otu26933	Otu26934	Otu26935	Otu26936	Otu26937	Otu26938	Otu26939	Otu26940	Otu26941	Otu26942	Otu26943	Otu26944	Otu26945	Otu26946	Otu26947	Otu26948	Otu26949	Otu26950	Otu26951	Otu26952	Otu26953	Otu26954	Otu26955	Otu26956	Otu26957	Otu26958	Otu26959	Otu26960	Otu26961	Otu26962	Otu26963	Otu26964	Otu26965	Otu26966	Otu26967	Otu26968	Otu26969	Otu26970	Otu26971	Otu26972	Otu26973	Otu26974	Otu26975	Otu26976	Otu26977	Otu26978	Otu26979	Otu26980	Otu26981	Otu26982	Otu26983	Otu26984	Otu26985	Otu26986	Otu26987	Otu26988	Otu26989	Otu26990	Otu26991	Otu26992	Otu26993	Otu26994	Otu26995	Otu26996	Otu26997	Otu26998	Otu26999	Otu27000	Otu27001	Otu27002	Otu27003	Otu27004	Otu27005	Otu27006	Otu27007	Otu27008	Otu27009	Otu27010	Otu27011	Otu27012	Otu27013	Otu27014	Otu27015	Otu27016	Otu27017	Otu27018	Otu27019	Otu27020	Otu27021	Otu27022	Otu27023	Otu27024	Otu27025	Otu27026	Otu27027	Otu27028	Otu27029	Otu27030	Otu27031	Otu27032	Otu27033	Otu27034	Otu27035	Otu27036	Otu27037	Otu27038	Otu27039	Otu27040	Otu27041	Otu27042	Otu27043	Otu27044	Otu27045	Otu27046	Otu27047	Otu27048	Otu27049	Otu27050	Otu27051	Otu27052	Otu27053	Otu27054	Otu27055	Otu27056	Otu27057	Otu27058	Otu27059	Otu27060	Otu27061	Otu27062	Otu27063	Otu27064	Otu27065	Otu27066	Otu27067	Otu27068	Otu27069	Otu27070	Otu27071	Otu27072	Otu27073	Otu27074	Otu27075	Otu27076	Otu27077	Otu27078	Otu27079	Otu27080	Otu27081	Otu27082	Otu27083	Otu27084	Otu27085	Otu27086	Otu27087	Otu27088	Otu27089	Otu27090	Otu27091	Otu27092	Otu27093	Otu27094	Otu27095	Otu27096	Otu27097	Otu27098	Otu27099	Otu27100	Otu27101	Otu27102	Otu27103	Otu27104	Otu27105	Otu27106	Otu27107	Otu27108	Otu27109	Otu27110	Otu27111	Otu27112	Otu27113	Otu27114	Otu27115	Otu27116	Otu27117	Otu27118	Otu27119	Otu27120	Otu27121	Otu27122	Otu27123	Otu27124	Otu27125	Otu27126	Otu27127	Otu27128	Otu27129	Otu27130	Otu27131	Otu27132	Otu27133	Otu27134	Otu27135	Otu27136	Otu27137	Otu27138	Otu27139	Otu27140	Otu27141	Otu27142	Otu27143	Otu27144	Otu27145	Otu27146	Otu27147	Otu27148	Otu27149	Otu27150	Otu27151	Otu27152	Otu27153	Otu27154	Otu27155	Otu27156	Otu27157	Otu27158	Otu27159	Otu27160	Otu27161	Otu27162	Otu27163	Otu27164	Otu27165	Otu27166	Otu27167	Otu27168	Otu27169	Otu27170	Otu27171	Otu27172	Otu27173	Otu27174	Otu27175	Otu27176	Otu27177	Otu27178	Otu27179	Otu27180	Otu27181	Otu27182	Otu27183	Otu27184	Otu27185	Otu27186	Otu27187	Otu27188	Otu27189	Otu27190	Otu27191	Otu27192	Otu27193	Otu27194	Otu27195	Otu27196	Otu27197	Otu27198	Otu27199	Otu27200	Otu27201	Otu27202	Otu27203	Otu27204	Otu27205	Otu27206	Otu27207	Otu27208	Otu27209	Otu27210	Otu27211	Otu27212	Otu27213	Otu27214	Otu27215	Otu27216	Otu27217	Otu27218	Otu27219	Otu27220	Otu27221	Otu27222	Otu27223	Otu27224	Otu27225	Otu27226	Otu27227	Otu27228	Otu27229	Otu27230	Otu27231	Otu27232	Otu27233	Otu27234	Otu27235	Otu27236	Otu27237	Otu27238	Otu27239	Otu27240	Otu27241	Otu27242	Otu27243	Otu27244	Otu27245	Otu27246	Otu27247	Otu27248	Otu27249	Otu27250	Otu27251	Otu27252	Otu27253	Otu27254	Otu27255	Otu27256	Otu27257	Otu27258	Otu27259	Otu27260	Otu27261	Otu27262	Otu27263	Otu27264	Otu27265	Otu27266	Otu27267	Otu27268	Otu27269	Otu27270	Otu27271	Otu27272	Otu27273	Otu27274	Otu27275	Otu27276	Otu27277	Otu27278	Otu27279	Otu27280	Otu27281	Otu27282	Otu27283	Otu27284	Otu27285	Otu27286	Otu27287	Otu27288	Otu27289	Otu27290	Otu27291	Otu27292	Otu27293	Otu27294	Otu27295	Otu27296	Otu27297	Otu27298	Otu27299	Otu27300	Otu27301	Otu27302	Otu27303	Otu27304	Otu27305	Otu27306	Otu27307	Otu27308	Otu27309	Otu27310	Otu27311	Otu27312	Otu27313	Otu27314	Otu27315	Otu27316	Otu27317	Otu27318	Otu27319	Otu27320	Otu27321	Otu27322	Otu27323	Otu27324	Otu27325	Otu27326	Otu27327	Otu27328	Otu27329	Otu27330	Otu27331	Otu27332	Otu27333	Otu27334	Otu27335	Otu27336	Otu27337	Otu27338	Otu27339	Otu27340	Otu27341	Otu27342	Otu27343	Otu27344	Otu27345	Otu27346	Otu27347	Otu27348	Otu27349	Otu27350	Otu27351	Otu27352	Otu27353	Otu27354	Otu27355	Otu27356	Otu27357	Otu27358	Otu27359	Otu27360	Otu27361	Otu27362	Otu27363	Otu27364	Otu27365	Otu27366	Otu27367	Otu27368	Otu27369	Otu27370	Otu27371	Otu27372	Otu27373	Otu27374	Otu27375	Otu27376	Otu27377	Otu27378	Otu27379	Otu27380	Otu27381	Otu27382	Otu27383	Otu27384	Otu27385	Otu27386	Otu27387	Otu27388	Otu27389	Otu27390	Otu27391	Otu27392	Otu27393	Otu27394	Otu27395	Otu27396	Otu27397	Otu27398	Otu27399	Otu27400	Otu27401	Otu27402	Otu27403	Otu27404	Otu27405	Otu27406	Otu27407	Otu27408	Otu27409	Otu27410	Otu27411	Otu27412	Otu27413	Otu27414	Otu27415	Otu27416	Otu27417	Otu27418	Otu27419	Otu27420	Otu27421	Otu27422	Otu27423	Otu27424	Otu27425	Otu27426	Otu27427	Otu27428	Otu27429	Otu27430	Otu27431	Otu27432	Otu27433	Otu27434	Otu27435	Otu27436	Otu27437	Otu27438	Otu27439	Otu27440	Otu27441	Otu27442	Otu27443	Otu27444	Otu27445	Otu27446	Otu27447	Otu27448	Otu27449	Otu27450	Otu27451	Otu27452	Otu27453	Otu27454	Otu27455	Otu27456	Otu27457	Otu27458	Otu27459	Otu27460	Otu27461	Otu27462	Otu27463	Otu27464	Otu27465	Otu27466	Otu27467	Otu27468	Otu27469	Otu27470	Otu27471	Otu27472	Otu27473	Otu27474	Otu27475	Otu27476	Otu27477	Otu27478	Otu27479	Otu27480	Otu27481	Otu27482	Otu27483	Otu27484	Otu27485	Otu27486	Otu27487	Otu27488	Otu27489	Otu27490	Otu27491	Otu27492	Otu27493	Otu27494	Otu27495	Otu27496	Otu27497	Otu27498	Otu27499	Otu27500	Otu27501	Otu27502	Otu27503	Otu27504	Otu27505	Otu27506	Otu27507	Otu27508	Otu27509	Otu27510	Otu27511	Otu27512	Otu27513	Otu27514	Otu27515	Otu27516	Otu27517	Otu27518	Otu27519	Otu27520	Otu27521	Otu27522	Otu27523	Otu27524	Otu27525	Otu27526	Otu27527	Otu27528	Otu27529	Otu27530	Otu27531	Otu27532	Otu27533	Otu27534	Otu27535	Otu27536	Otu27537	Otu27538	Otu27539	Otu27540	Otu27541	Otu27542	Otu27543	Otu27544	Otu27545	Otu27546	Otu27547	Otu27548	Otu27549	Otu27550	Otu27551	Otu27552	Otu27553	Otu27554	Otu27555	Otu27556	Otu27557	Otu27558	Otu27559	Otu27560	Otu27561	Otu27562	Otu27563	Otu27564	Otu27565	Otu27566	Otu27567	Otu27568	Otu27569	Otu27570	Otu27571	Otu27572	Otu27573	Otu27574	Otu27575	Otu27576	Otu27577	Otu27578	Otu27579	Otu27580	Otu27581	Otu27582	Otu27583	Otu27584	Otu27585	Otu27586	Otu27587	Otu27588	Otu27589	Otu27590	Otu27591	Otu27592	Otu27593	Otu27594	Otu27595	Otu27596	Otu27597	Otu27598	Otu27599	Otu27600	Otu27601	Otu27602	Otu27603	Otu27604	Otu27605	Otu27606	Otu27607	Otu27608	Otu27609	Otu27610	Otu27611	Otu27612	Otu27613	Otu27614	Otu27615	Otu27616	Otu27617	Otu27618	Otu27619	Otu27620	Otu27621	Otu27622	Otu27623	Otu27624	Otu27625	Otu27626	Otu27627	Otu27628	Otu27629	Otu27630	Otu27631	Otu27632	Otu27633	Otu27634	Otu27635	Otu27636	Otu27637	Otu27638	Otu27639	Otu27640	Otu27641	Otu27642	Otu27643	Otu27644	Otu27645	Otu27646	Otu27647	Otu27648	Otu27649	Otu27650	Otu27651	Otu27652	Otu27653	Otu27654	Otu27655	Otu27656	Otu27657	Otu27658	Otu27659	Otu27660	Otu27661	Otu27662	Otu27663	Otu27664	Otu27665	Otu27666	Otu27667	Otu27668	Otu27669	Otu27670	Otu27671	Otu27672	Otu27673	Otu27674	Otu27675	Otu27676	Otu27677	Otu27678	Otu27679	Otu27680	Otu27681	Otu27682	Otu27683	Otu27684	Otu27685	Otu27686	Otu27687	Otu27688	Otu27689	Otu27690	Otu27691	Otu27692	Otu27693	Otu27694	Otu27695	Otu27696	Otu27697	Otu27698	Otu27699	Otu27700	Otu27701	Otu27702	Otu27703	Otu27704	Otu27705	Otu27706	Otu27707	Otu27708	Otu27709	Otu27710	Otu27711	Otu27712	Otu27713	Otu27714	Otu27715	Otu27716	Otu27717	Otu27718	Otu27719	Otu27720	Otu27721	Otu27722	Otu27723	Otu27724	Otu27725	Otu27726	Otu27727	Otu27728	Otu27729	Otu27730	Otu27731	Otu27732	Otu27733	Otu27734	Otu27735	Otu27736	Otu27737	Otu27738	Otu27739	Otu27740	Otu27741	Otu27742	Otu27743	Otu27744	Otu27745	Otu27746	Otu27747	Otu27748	Otu27749	Otu27750	Otu27751	Otu27752	Otu27753	Otu27754	Otu27755	Otu27756	Otu27757	Otu27758	Otu27759	Otu27760	Otu27761	Otu27762	Otu27763	Otu27764	Otu27765	Otu27766	Otu27767	Otu27768	Otu27769	Otu27770	Otu27771	Otu27772	Otu27773	Otu27774	Otu27775	Otu27776	Otu27777	Otu27778	Otu27779	Otu27780	Otu27781	Otu27782	Otu27783	Otu27784	Otu27785	Otu27786	Otu27787	Otu27788	Otu27789	Otu27790	Otu27791	Otu27792	Otu27793	Otu27794	Otu27795	Otu27796	Otu27797	Otu27798	Otu27799	Otu27800	Otu27801	Otu27802	Otu27803	Otu27804	Otu27805	Otu27806	Otu27807	Otu27808	Otu27809	Otu27810	Otu27811	Otu27812	Otu27813	Otu27814	Otu27815	Otu27816	Otu27817	Otu27818	Otu27819	Otu27820	Otu27821	Otu27822	Otu27823	Otu27824	Otu27825	Otu27826	Otu27827	Otu27828	Otu27829	Otu27830	Otu27831	Otu27832	Otu27833	Otu27834	Otu27835	Otu27836	Otu27837	Otu27838	Otu27839	Otu27840	Otu27841	Otu27842	Otu27843	Otu27844	Otu27845	Otu27846	Otu27847	Otu27848	Otu27849	Otu27850	Otu27851	Otu27852	Otu27853	Otu27854	Otu27855	Otu27856	Otu27857	Otu27858	Otu27859	Otu27860	Otu27861	Otu27862	Otu27863	Otu27864	Otu27865	Otu27866	Otu27867	Otu27868	Otu27869	Otu27870	Otu27871	Otu27872	Otu27873	Otu27874	Otu27875	Otu27876	Otu27877	Otu27878	Otu27879	Otu27880	Otu27881	Otu27882	Otu27883	Otu27884	Otu27885	Otu27886	Otu27887	Otu27888	Otu27889	Otu27890	Otu27891	Otu27892	Otu27893	Otu27894	Otu27895	Otu27896	Otu27897	Otu27898	Otu27899	Otu27900	Otu27901	Otu27902	Otu27903	Otu27904	Otu27905	Otu27906	Otu27907	Otu27908	Otu27909	Otu27910	Otu27911	Otu27912	Otu27913	Otu27914	Otu27915	Otu27916	Otu27917	Otu27918	Otu27919	Otu27920	Otu27921	Otu27922	Otu27923	Otu27924	Otu27925	Otu27926	Otu27927	Otu27928	Otu27929	Otu27930	Otu27931	Otu27932	Otu27933	Otu27934	Otu27935	Otu27936	Otu27937	Otu27938	Otu27939	Otu27940	Otu27941	Otu27942	Otu27943	Otu27944	Otu27945	Otu27946	Otu27947	Otu27948	Otu27949	Otu27950	Otu27951	Otu27952	Otu27953	Otu27954	Otu27955	Otu27956	Otu27957	Otu27958	Otu27959	Otu27960	Otu27961	Otu27962	Otu27963	Otu27964	Otu27965	Otu27966	Otu27967	Otu27968	Otu27969	Otu27970	Otu27971	Otu27972	Otu27973	Otu27974	Otu27975	Otu27976	Otu27977	Otu27978	Otu27979	Otu27980	Otu27981	Otu27982	Otu27983	Otu27984	Otu27985	Otu27986	Otu27987	Otu27988	Otu27989	Otu27990	Otu27991	Otu27992	Otu27993	Otu27994	Otu27995	Otu27996	Otu27997	Otu27998	Otu27999	Otu28000	Otu28001	Otu28002	Otu28003	Otu28004	Otu28005	Otu28006	Otu28007	Otu28008	Otu28009	Otu28010	Otu28011	Otu28012	Otu28013	Otu28014	Otu28015	Otu28016	Otu28017	Otu28018	Otu28019	Otu28020	Otu28021	Otu28022	Otu28023	Otu28024	Otu28025	Otu28026	Otu28027	Otu28028	Otu28029	Otu28030	Otu28031	Otu28032	Otu28033	Otu28034	Otu28035	Otu28036	Otu28037	Otu28038	Otu28039	Otu28040	Otu28041	Otu28042	Otu28043	Otu28044	Otu28045	Otu28046	Otu28047	Otu28048	Otu28049	Otu28050	Otu28051	Otu28052	Otu28053	Otu28054	Otu28055	Otu28056	Otu28057	Otu28058	Otu28059	Otu28060	Otu28061	Otu28062	Otu28063	Otu28064	Otu28065	Otu28066	Otu28067	Otu28068	Otu28069	Otu28070	Otu28071	Otu28072	Otu28073	Otu28074	Otu28075	Otu28076	Otu28077	Otu28078	Otu28079	Otu28080	Otu28081	Otu28082	Otu28083	Otu28084	Otu28085	Otu28086	Otu28087	Otu28088	Otu28089	Otu28090	Otu28091	Otu28092	Otu28093	Otu28094	Otu28095	Otu28096	Otu28097	Otu28098	Otu28099	Otu28100	Otu28101	Otu28102	Otu28103	Otu28104	Otu28105	Otu28106	Otu28107	Otu28108	Otu28109	Otu28110	Otu28111	Otu28112	Otu28113	Otu28114	Otu28115	Otu28116	Otu28117	Otu28118	Otu28119	Otu28120	Otu28121	Otu28122	Otu28123	Otu28124	Otu28125	Otu28126	Otu28127	Otu28128	Otu28129	Otu28130	Otu28131	Otu28132	Otu28133	Otu28134	Otu28135	Otu28136	Otu28137	Otu28138	Otu28139	Otu28140	Otu28141	Otu28142	Otu28143	Otu28144	Otu28145	Otu28146	Otu28147	Otu28148	Otu28149	Otu28150	Otu28151	Otu28152	Otu28153	Otu28154	Otu28155	Otu28156	Otu28157	Otu28158	Otu28159	Otu28160	Otu28161	Otu28162	Otu28163	Otu28164	Otu28165	Otu28166	Otu28167	Otu28168	Otu28169	Otu28170	Otu28171	Otu28172	Otu28173	Otu28174	Otu28175	Otu28176	Otu28177	Otu28178	Otu28179	Otu28180	Otu28181	Otu28182	Otu28183	Otu28184	Otu28185	Otu28186	Otu28187	Otu28188	Otu28189	Otu28190	Otu28191	Otu28192	Otu28193	Otu28194	Otu28195	Otu28196	Otu28197	Otu28198	Otu28199	Otu28200	Otu28201	Otu28202	Otu28203	Otu28204	Otu28205	Otu28206	Otu28207	Otu28208	Otu28209	Otu28210	Otu28211	Otu28212	Otu28213	Otu28214	Otu28215	Otu28216	Otu28217	Otu28218	Otu28219	Otu28220	Otu28221	Otu28222	Otu28223	Otu28224	Otu28225	Otu28226	Otu28227	Otu28228	Otu28229	Otu28230	Otu28231	Otu28232	Otu28233	Otu28234	Otu28235	Otu28236	Otu28237	Otu28238	Otu28239	Otu28240	Otu28241	Otu28242	Otu28243	Otu28244	Otu28245	Otu28246	Otu28247	Otu28248	Otu28249	Otu28250	Otu28251	Otu28252	Otu28253	Otu28254	Otu28255	Otu28256	Otu28257	Otu28258	Otu28259	Otu28260	Otu28261	Otu28262	Otu28263	Otu28264	Otu28265	Otu28266	Otu28267	Otu28268	Otu28269	Otu28270	Otu28271	Otu28272	Otu28273	Otu28274	Otu28275	Otu28276	Otu28277	Otu28278	Otu28279	Otu28280	Otu28281	Otu28282	Otu28283	Otu28284	Otu28285	Otu28286	Otu28287	Otu28288	Otu28289	Otu28290	Otu28291	Otu28292	Otu28293	Otu28294	Otu28295	Otu28296	Otu28297	Otu28298	Otu28299	Otu28300	Otu28301	Otu28302	Otu28303	Otu28304	Otu28305	Otu28306	Otu28307	Otu28308	Otu28309	Otu28310	Otu28311	Otu28312	Otu28313	Otu28314	Otu28315	Otu28316	Otu28317	Otu28318	Otu28319	Otu28320	Otu28321	Otu28322	Otu28323	Otu28324	Otu28325	Otu28326	Otu28327	Otu28328	Otu28329	Otu28330	Otu28331	Otu28332	Otu28333	Otu28334	Otu28335	Otu28336	Otu28337	Otu28338	Otu28339	Otu28340	Otu28341	Otu28342	Otu28343	Otu28344	Otu28345	Otu28346	Otu28347	Otu28348	Otu28349	Otu28350	Otu28351	Otu28352	Otu28353	Otu28354	Otu28355	Otu28356	Otu28357	Otu28358	Otu28359	Otu28360	Otu28361	Otu28362	Otu28363	Otu28364	Otu28365	Otu28366	Otu28367	Otu28368	Otu28369	Otu28370	Otu28371	Otu28372	Otu28373	Otu28374	Otu28375	Otu28376	Otu28377	Otu28378	Otu28379	Otu28380	Otu28381	Otu28382	Otu28383	Otu28384	Otu28385	Otu28386	Otu28387	Otu28388	Otu28389	Otu28390	Otu28391	Otu28392	Otu28393	Otu28394	Otu28395	Otu28396	Otu28397	Otu28398	Otu28399	Otu28400	Otu28401	Otu28402	Otu28403	Otu28404	Otu28405	Otu28406	Otu28407	Otu28408	Otu28409	Otu28410	Otu28411	Otu28412	Otu28413	Otu28414	Otu28415	Otu28416	Otu28417	Otu28418	Otu28419	Otu28420	Otu28421	Otu28422	Otu28423	Otu28424	Otu28425	Otu28426	Otu28427	Otu28428	Otu28429	Otu28430	Otu28431	Otu28432	Otu28433	Otu28434	Otu28435	Otu28436	Otu28437	Otu28438	Otu28439	Otu28440	Otu28441	Otu28442	Otu28443	Otu28444	Otu28445	Otu28446	Otu28447	Otu28448	Otu28449	Otu28450	Otu28451	Otu28452	Otu28453	Otu28454	Otu28455	Otu28456	Otu28457	Otu28458	Otu28459	Otu28460	Otu28461	Otu28462	Otu28463	Otu28464	Otu28465	Otu28466	Otu28467	Otu28468	Otu28469	Otu28470	Otu28471	Otu28472	Otu28473	Otu28474	Otu28475	Otu28476	Otu28477	Otu28478	Otu28479	Otu28480	Otu28481	Otu28482	Otu28483	Otu28484	Otu28485	Otu28486	Otu28487	Otu28488	Otu28489	Otu28490	Otu28491	Otu28492	Otu28493	Otu28494	Otu28495	Otu28496	Otu28497	Otu28498	Otu28499	Otu28500	Otu28501	Otu28502	Otu28503	Otu28504	Otu28505	Otu28506	Otu28507	Otu28508	Otu28509	Otu28510	Otu28511	Otu28512	Otu28513	Otu28514	Otu28515	Otu28516	Otu28517	Otu28518	Otu28519	Otu28520	Otu28521	Otu28522	Otu28523	Otu28524	Otu28525	Otu28526	Otu28527	Otu28528	Otu28529	Otu28530	Otu28531	Otu28532	Otu28533	Otu28534	Otu28535	Otu28536	Otu28537	Otu28538	Otu28539	Otu28540	Otu28541	Otu28542	Otu28543	Otu28544	Otu28545	Otu28546	Otu28547	Otu28548	Otu28549	Otu28550	Otu28551	Otu28552	Otu28553	Otu28554	Otu28555	Otu28556	Otu28557	Otu28558	Otu28559	Otu28560	Otu28561	Otu28562	Otu28563	Otu28564	Otu28565	Otu28566	Otu28567	Otu28568	Otu28569	Otu28570	Otu28571	Otu28572	Otu28573	Otu28574	Otu28575	Otu28576	Otu28577	Otu28578	Otu28579	Otu28580	Otu28581	Otu28582	Otu28583	Otu28584	Otu28585	Otu28586	Otu28587	Otu28588	Otu28589	Otu28590	Otu28591	Otu28592	Otu28593	Otu28594	Otu28595	Otu28596	Otu28597	Otu28598	Otu28599	Otu28600	Otu28601	Otu28602	Otu28603	Otu28604	Otu28605	Otu28606	Otu28607	Otu28608	Otu28609	Otu28610	Otu28611	Otu28612	Otu28613	Otu28614	Otu28615	Otu28616	Otu28617	Otu28618	Otu28619	Otu28620	Otu28621	Otu28622	Otu28623	Otu28624	Otu28625	Otu28626	Otu28627	Otu28628	Otu28629	Otu28630	Otu28631	Otu28632	Otu28633	Otu28634	Otu28635	Otu28636	Otu28637	Otu28638	Otu28639	Otu28640	Otu28641	Otu28642	Otu28643	Otu28644	Otu28645	Otu28646	Otu28647	Otu28648	Otu28649	Otu28650	Otu28651	Otu28652	Otu28653	Otu28654	Otu28655	Otu28656	Otu28657	Otu28658	Otu28659	Otu28660	Otu28661	Otu28662	Otu28663	Otu28664	Otu28665	Otu28666	Otu28667	Otu28668	Otu28669	Otu28670	Otu28671	Otu28672	Otu28673	Otu28674	Otu28675	Otu28676	Otu28677	Otu28678	Otu28679	Otu28680	Otu28681	Otu28682	Otu28683	Otu28684	Otu28685	Otu28686	Otu28687	Otu28688	Otu28689	Otu28690	Otu28691	Otu28692	Otu28693	Otu28694	Otu28695	Otu28696	Otu28697	Otu28698	Otu28699	Otu28700	Otu28701	Otu28702	Otu28703	Otu28704	Otu28705	Otu28706	Otu28707	Otu28708	Otu28709	Otu28710	Otu28711	Otu28712	Otu28713	Otu28714	Otu28715	Otu28716	Otu28717	Otu28718	Otu28719	Otu28720	Otu28721	Otu28722	Otu28723	Otu28724	Otu28725	Otu28726	Otu28727	Otu28728	Otu28729	Otu28730	Otu28731	Otu28732	Otu28733	Otu28734	Otu28735	Otu28736	Otu28737	Otu28738	Otu28739	Otu28740	Otu28741	Otu28742	Otu28743	Otu28744	Otu28745	Otu28746	Otu28747	Otu28748	Otu28749	Otu28750	Otu28751	Otu28752	Otu28753	Otu28754	Otu28755	Otu28756	Otu28757	Otu28758	Otu28759	Otu28760	Otu28761	Otu28762	Otu28763	Otu28764	Otu28765	Otu28766	Otu28767	Otu28768	Otu28769	Otu28770	Otu28771	Otu28772	Otu28773	Otu28774	Otu28775	Otu28776	Otu28777	Otu28778	Otu28779	Otu28780	Otu28781	Otu28782	Otu28783	Otu28784	Otu28785	Otu28786	Otu28787	Otu28788	Otu28789	Otu28790	Otu28791	Otu28792	Otu28793	Otu28794	Otu28795	Otu28796	Otu28797	Otu28798	Otu28799	Otu28800	Otu28801	Otu28802	Otu28803	Otu28804	Otu28805	Otu28806	Otu28807	Otu28808	Otu28809	Otu28810	Otu28811	Otu28812	Otu28813	Otu28814	Otu28815	Otu28816	Otu28817	Otu28818	Otu28819	Otu28820	Otu28821	Otu28822	Otu28823	Otu28824	Otu28825	Otu28826	Otu28827	Otu28828	Otu28829	Otu28830	Otu28831	Otu28832	Otu28833	Otu28834	Otu28835	Otu28836	Otu28837	Otu28838	Otu28839	Otu28840	Otu28841	Otu28842	Otu28843	Otu28844	Otu28845	Otu28846	Otu28847	Otu28848	Otu28849	Otu28850	Otu28851	Otu28852	Otu28853	Otu28854	Otu28855	Otu28856	Otu28857	Otu28858	Otu28859	Otu28860	Otu28861	Otu28862	Otu28863	Otu28864	Otu28865	Otu28866	Otu28867	Otu28868	Otu28869	Otu28870	Otu28871	Otu28872	Otu28873	Otu28874	Otu28875	Otu28876	Otu28877	Otu28878	Otu28879	Otu28880	Otu28881	Otu28882	Otu28883	Otu28884	Otu28885	Otu28886	Otu28887	Otu28888	Otu28889	Otu28890	Otu28891	Otu28892	Otu28893	Otu28894	Otu28895	Otu28896	Otu28897	Otu28898	Otu28899	Otu28900	Otu28901	Otu28902	Otu28903	Otu28904	Otu28905	Otu28906	Otu28907	Otu28908	Otu28909	Otu28910	Otu28911	Otu28912	Otu28913	Otu28914	Otu28915	Otu28916	Otu28917	Otu28918	Otu28919	Otu28920	Otu28921	Otu28922	Otu28923	Otu28924	Otu28925	Otu28926	Otu28927	Otu28928	Otu28929	Otu28930	Otu28931	Otu28932	Otu28933	Otu28934	Otu28935	Otu28936	Otu28937	Otu28938	Otu28939	Otu28940	Otu28941	Otu28942	Otu28943	Otu28944	Otu28945	Otu28946	Otu28947	Otu28948	Otu28949	Otu28950	Otu28951	Otu28952	Otu28953	Otu28954	Otu28955	Otu28956	Otu28957	Otu28958	Otu28959	Otu28960	Otu28961	Otu28962	Otu28963	Otu28964	Otu28965	Otu28966	Otu28967	Otu28968	Otu28969	Otu28970	Otu28971	Otu28972	Otu28973	Otu28974	Otu28975	Otu28976	Otu28977	Otu28978	Otu28979	Otu28980	Otu28981	Otu28982	Otu28983	Otu28984	Otu28985	Otu28986	Otu28987	Otu28988	Otu28989	Otu28990	Otu28991	Otu28992	Otu28993	Otu28994	Otu28995	Otu28996	Otu28997	Otu28998	Otu28999	Otu29000	Otu29001	Otu29002	Otu29003	Otu29004	Otu29005	Otu29006	Otu29007	Otu29008	Otu29009	Otu29010	Otu29011	Otu29012	Otu29013	Otu29014	Otu29015	Otu29016	Otu29017	Otu29018	Otu29019	Otu29020	Otu29021	Otu29022	Otu29023	Otu29024	Otu29025	Otu29026	Otu29027	Otu29028	Otu29029	Otu29030	Otu29031	Otu29032	Otu29033	Otu29034	Otu29035	Otu29036	Otu29037	Otu29038	Otu29039	Otu29040	Otu29041	Otu29042	Otu29043	Otu29044	Otu29045	Otu29046	Otu29047	Otu29048	Otu29049	Otu29050	Otu29051	Otu29052	Otu29053	Otu29054	Otu29055	Otu29056	Otu29057	Otu29058	Otu29059	Otu29060	Otu29061	Otu29062	Otu29063	Otu29064	Otu29065	Otu29066	Otu29067	Otu29068	Otu29069	Otu29070	Otu29071	Otu29072	Otu29073	Otu29074	Otu29075	Otu29076	Otu29077	Otu29078	Otu29079	Otu29080	Otu29081	Otu29082	Otu29083	Otu29084	Otu29085	Otu29086	Otu29087	Otu29088	Otu29089	Otu29090	Otu29091	Otu29092	Otu29093	Otu29094	Otu29095	Otu29096	Otu29097	Otu29098	Otu29099	Otu29100	Otu29101	Otu29102	Otu29103	Otu29104	Otu29105	Otu29106	Otu29107	Otu29108	Otu29109	Otu29110	Otu29111	Otu29112	Otu29113	Otu29114	Otu29115	Otu29116	Otu29117	Otu29118	Otu29119	Otu29120	Otu29121	Otu29122	Otu29123	Otu29124	Otu29125	Otu29126	Otu29127	Otu29128	Otu29129	Otu29130	Otu29131	Otu29132	Otu29133	Otu29134	Otu29135	Otu29136	Otu29137	Otu29138	Otu29139	Otu29140	Otu29141	Otu29142	Otu29143	Otu29144	Otu29145	Otu29146	Otu29147	Otu29148	Otu29149	Otu29150	Otu29151	Otu29152	Otu29153	Otu29154	Otu29155	Otu29156	Otu29157	Otu29158	Otu29159	Otu29160	Otu29161	Otu29162	Otu29163	Otu29164	Otu29165	Otu29166	Otu29167	Otu29168	Otu29169	Otu29170	Otu29171	Otu29172	Otu29173	Otu29174	Otu29175	Otu29176	Otu29177	Otu29178	Otu29179	Otu29180	Otu29181	Otu29182	Otu29183	Otu29184	Otu29185	Otu29186	Otu29187	Otu29188	Otu29189	Otu29190	Otu29191	Otu29192	Otu29193	Otu29194	Otu29195	Otu29196	Otu29197	Otu29198	Otu29199	Otu29200	Otu29201	Otu29202	Otu29203	Otu29204	Otu29205	Otu29206	Otu29207	Otu29208	Otu29209	Otu29210	Otu29211	Otu29212	Otu29213	Otu29214	Otu29215	Otu29216	Otu29217	Otu29218	Otu29219	Otu29220	Otu29221	Otu29222	Otu29223	Otu29224	Otu29225	Otu29226	Otu29227	Otu29228	Otu29229	Otu29230	Otu29231	Otu29232	Otu29233	Otu29234	Otu29235	Otu29236	Otu29237	Otu29238	Otu29239	Otu29240	Otu29241	Otu29242	Otu29243	Otu29244	Otu29245	Otu29246	Otu29247	Otu29248	Otu29249	Otu29250	Otu29251	Otu29252	Otu29253	Otu29254	Otu29255	Otu29256	Otu29257	Otu29258	Otu29259	Otu29260	Otu29261	Otu29262	Otu29263	Otu29264	Otu29265	Otu29266	Otu29267	Otu29268	Otu29269	Otu29270	Otu29271	Otu29272	Otu29273	Otu29274	Otu29275	Otu29276	Otu29277	Otu29278	Otu29279	Otu29280	Otu29281	Otu29282	Otu29283	Otu29284	Otu29285	Otu29286	Otu29287	Otu29288	Otu29289	Otu29290	Otu29291	Otu29292	Otu29293	Otu29294	Otu29295	Otu29296	Otu29297	Otu29298	Otu29299	Otu29300	Otu29301	Otu29302	Otu29303	Otu29304	Otu29305	Otu29306	Otu29307	Otu29308	Otu29309	Otu29310	Otu29311	Otu29312	Otu29313	Otu29314	Otu29315	Otu29316	Otu29317	Otu29318	Otu29319	Otu29320	Otu29321	Otu29322	Otu29323	Otu29324	Otu29325	Otu29326	Otu29327	Otu29328	Otu29329	Otu29330	Otu29331	Otu29332	Otu29333	Otu29334	Otu29335	Otu29336	Otu29337	Otu29338	Otu29339	Otu29340	Otu29341	Otu29342	Otu29343	Otu29344	Otu29345	Otu29346	Otu29347	Otu29348	Otu29349	Otu29350	Otu29351	Otu29352	Otu29353	Otu29354	Otu29355	Otu29356	Otu29357	Otu29358	Otu29359	Otu29360	Otu29361	Otu29362	Otu29363	Otu29364	Otu29365	Otu29366	Otu29367	Otu29368	Otu29369	Otu29370	Otu29371	Otu29372	Otu29373	Otu29374	Otu29375	Otu29376	Otu29377	Otu29378	Otu29379	Otu29380	Otu29381	Otu29382	Otu29383	Otu29384	Otu29385	Otu29386	Otu29387	Otu29388	Otu29389	Otu29390	Otu29391	Otu29392	Otu29393	Otu29394	Otu29395	Otu29396	Otu29397	Otu29398	Otu29399	Otu29400	Otu29401	Otu29402	Otu29403	Otu29404	Otu29405	Otu29406	Otu29407	Otu29408	Otu29409	Otu29410	Otu29411	Otu29412	Otu29413	Otu29414	Otu29415	Otu29416	Otu29417	Otu29418	Otu29419	Otu29420	Otu29421	Otu29422	Otu29423	Otu29424	Otu29425	Otu29426	Otu29427	Otu29428	Otu29429	Otu29430	Otu29431	Otu29432	Otu29433	Otu29434	Otu29435	Otu29436	Otu29437	Otu29438	Otu29439	Otu29440	Otu29441	Otu29442	Otu29443	Otu29444	Otu29445	Otu29446	Otu29447	Otu29448	Otu29449	Otu29450	Otu29451	Otu29452	Otu29453	Otu29454	Otu29455	Otu29456	Otu29457	Otu29458	Otu29459	Otu29460	Otu29461	Otu29462	Otu29463	Otu29464	Otu29465	Otu29466	Otu29467	Otu29468	Otu29469	Otu29470	Otu29471	Otu29472	Otu29473	Otu29474	Otu29475	Otu29476	Otu29477	Otu29478	Otu29479	Otu29480	Otu29481	Otu29482	Otu29483	Otu29484	Otu29485	Otu29486	Otu29487	Otu29488	Otu29489	Otu29490	Otu29491	Otu29492	Otu29493	Otu29494	Otu29495	Otu29496	Otu29497	Otu29498	Otu29499	Otu29500	Otu29501	Otu29502	Otu29503	Otu29504	Otu29505	Otu29506	Otu29507	Otu29508	Otu29509	Otu29510	Otu29511	Otu29512	Otu29513	Otu29514	Otu29515	Otu29516	Otu29517	Otu29518	Otu29519	Otu29520	Otu29521	Otu29522	Otu29523	Otu29524	Otu29525	Otu29526	Otu29527	Otu29528	Otu29529	Otu29530	Otu29531	Otu29532	Otu29533	Otu29534	Otu29535	Otu29536	Otu29537	Otu29538	Otu29539	Otu29540	Otu29541	Otu29542	Otu29543	Otu29544	Otu29545	Otu29546	Otu29547	Otu29548	Otu29549	Otu29550	Otu29551	Otu29552	Otu29553	Otu29554	Otu29555	Otu29556	Otu29557	Otu29558	Otu29559	Otu29560	Otu29561	Otu29562	Otu29563	Otu29564	Otu29565	Otu29566	Otu29567	Otu29568	Otu29569	Otu29570	Otu29571	Otu29572	Otu29573	Otu29574	Otu29575	Otu29576	Otu29577	Otu29578	Otu29579	Otu29580	Otu29581	Otu29582	Otu29583	Otu29584	Otu29585	Otu29586	Otu29587	Otu29588	Otu29589	Otu29590	Otu29591	Otu29592	Otu29593	Otu29594	Otu29595	Otu29596	Otu29597	Otu29598	Otu29599	Otu29600	Otu29601	Otu29602	Otu29603	Otu29604	Otu29605	Otu29606	Otu29607	Otu29608	Otu29609	Otu29610	Otu29611	Otu29612	Otu29613	Otu29614	Otu29615	Otu29616	Otu29617	Otu29618	Otu29619	Otu29620	Otu29621	Otu29622	Otu29623	Otu29624	Otu29625	Otu29626	Otu29627	Otu29628	Otu29629	Otu29630	Otu29631	Otu29632	Otu29633	Otu29634	Otu29635	Otu29636	Otu29637	Otu29638	Otu29639	Otu29640	Otu29641	Otu29642	Otu29643	Otu29644	Otu29645	Otu29646	Otu29647	Otu29648	Otu29649	Otu29650	Otu29651	Otu29652	Otu29653	Otu29654	Otu29655	Otu29656	Otu29657	Otu29658	Otu29659	Otu29660	Otu29661	Otu29662	Otu29663	Otu29664	Otu29665	Otu29666	Otu29667	Otu29668	Otu29669	Otu29670	Otu29671	Otu29672	Otu29673	Otu29674	Otu29675	Otu29676	Otu29677	Otu29678	Otu29679	Otu29680	Otu29681	Otu29682	Otu29683	Otu29684	Otu29685	Otu29686	Otu29687	Otu29688	Otu29689	Otu29690	Otu29691	Otu29692	Otu29693	Otu29694	Otu29695	Otu29696	Otu29697	Otu29698	Otu29699	Otu29700	Otu29701	Otu29702	Otu29703	Otu29704	Otu29705	Otu29706	Otu29707	Otu29708	Otu29709	Otu29710	Otu29711	Otu29712	Otu29713	Otu29714	Otu29715	Otu29716	Otu29717	Otu29718	Otu29719	Otu29720	Otu29721	Otu29722	Otu29723	Otu29724	Otu29725	Otu29726	Otu29727	Otu29728	Otu29729	Otu29730	Otu29731	Otu29732	Otu29733	Otu29734	Otu29735	Otu29736	Otu29737	Otu29738	Otu29739	Otu29740	Otu29741	Otu29742	Otu29743	Otu29744	Otu29745	Otu29746	Otu29747	Otu29748	Otu29749	Otu29750	Otu29751	Otu29752	Otu29753	Otu29754	Otu29755	Otu29756	Otu29757	Otu29758	Otu29759	Otu29760	Otu29761	Otu29762	Otu29763	Otu29764	Otu29765	Otu29766	Otu29767	Otu29768	Otu29769	Otu29770	Otu29771	Otu29772	Otu29773	Otu29774	Otu29775	Otu29776	Otu29777	Otu29778	Otu29779	Otu29780	Otu29781	Otu29782	Otu29783	Otu29784	Otu29785	Otu29786	Otu29787	Otu29788	Otu29789	Otu29790	Otu29791	Otu29792	Otu29793	Otu29794	Otu29795	Otu29796	Otu29797	Otu29798	Otu29799	Otu29800	Otu29801	Otu29802	Otu29803	Otu29804	Otu29805	Otu29806	Otu29807	Otu29808	Otu29809	Otu29810	Otu29811	Otu29812	Otu29813	Otu29814	Otu29815	Otu29816	Otu29817	Otu29818	Otu29819	Otu29820	Otu29821	Otu29822	Otu29823	Otu29824	Otu29825	Otu29826	Otu29827	Otu29828	Otu29829	Otu29830	Otu29831	Otu29832	Otu29833	Otu29834	Otu29835	Otu29836	Otu29837	Otu29838	Otu29839	Otu29840	Otu29841	Otu29842	Otu29843	Otu29844	Otu29845	Otu29846	Otu29847	Otu29848	Otu29849	Otu29850	Otu29851	Otu29852	Otu29853	Otu29854	Otu29855	Otu29856	Otu29857	Otu29858	Otu29859	Otu29860	Otu29861	Otu29862	Otu29863	Otu29864	Otu29865	Otu29866	Otu29867	Otu29868	Otu29869	Otu29870	Otu29871	Otu29872	Otu29873	Otu29874	Otu29875	Otu29876	Otu29877	Otu29878	Otu29879	Otu29880	Otu29881	Otu29882	Otu29883	Otu29884	Otu29885	Otu29886	Otu29887	Otu29888	Otu29889	Otu29890	Otu29891	Otu29892	Otu29893	Otu29894	Otu29895	Otu29896	Otu29897	Otu29898	Otu29899	Otu29900	Otu29901	Otu29902	Otu29903	Otu29904	Otu29905	Otu29906	Otu29907	Otu29908	Otu29909	Otu29910	Otu29911	Otu29912	Otu29913	Otu29914	Otu29915	Otu29916	Otu29917	Otu29918	Otu29919	Otu29920	Otu29921	Otu29922	Otu29923	Otu29924	Otu29925	Otu29926	Otu29927	Otu29928	Otu29929	Otu29930	Otu29931	Otu29932	Otu29933	Otu29934	Otu29935	Otu29936	Otu29937	Otu29938	Otu29939	Otu29940	Otu29941	Otu29942	Otu29943	Otu29944	Otu29945	Otu29946	Otu29947	Otu29948	Otu29949	Otu29950	Otu29951	Otu29952	Otu29953	Otu29954	Otu29955	Otu29956	Otu29957	Otu29958	Otu29959	Otu29960	Otu29961	Otu29962	Otu29963	Otu29964	Otu29965	Otu29966	Otu29967	Otu29968	Otu29969	Otu29970	Otu29971	Otu29972	Otu29973	Otu29974	Otu29975	Otu29976	Otu29977	Otu29978	Otu29979	Otu29980	Otu29981	Otu29982	Otu29983	Otu29984	Otu29985	Otu29986	Otu29987	Otu29988	Otu29989	Otu29990	Otu29991	Otu29992	Otu29993	Otu29994	Otu29995	Otu29996	Otu29997	Otu29998	Otu29999	Otu30000	Otu30001	Otu30002	Otu30003	Otu30004	Otu30005	Otu30006	Otu30007	Otu30008	Otu30009	Otu30010	Otu30011	Otu30012	Otu30013	Otu30014	Otu30015	Otu30016	Otu30017	Otu30018	Otu30019	Otu30020	Otu30021	Otu30022	Otu30023	Otu30024	Otu30025	Otu30026	Otu30027	Otu30028	Otu30029	Otu30030	Otu30031	Otu30032	Otu30033	Otu30034	Otu30035	Otu30036	Otu30037	Otu30038	Otu30039	Otu30040	Otu30041	Otu30042	Otu30043	Otu30044	Otu30045	Otu30046	Otu30047	Otu30048	Otu30049	Otu30050	Otu30051	Otu30052	Otu30053	Otu30054	Otu30055	Otu30056	Otu30057	Otu30058	Otu30059	Otu30060	Otu30061	Otu30062	Otu30063	Otu30064	Otu30065	Otu30066	Otu30067	Otu30068	Otu30069	Otu30070	Otu30071	Otu30072	Otu30073	Otu30074	Otu30075	Otu30076	Otu30077	Otu30078	Otu30079	Otu30080	Otu30081	Otu30082	Otu30083	Otu30084	Otu30085	Otu30086	Otu30087	Otu30088	Otu30089	Otu30090	Otu30091	Otu30092	Otu30093	Otu30094	Otu30095	Otu30096	Otu30097	Otu30098	Otu30099	Otu30100	Otu30101	Otu30102	Otu30103	Otu30104	Otu30105	Otu30106	Otu30107	Otu30108	Otu30109	Otu30110	Otu30111	Otu30112	Otu30113	Otu30114	Otu30115	Otu30116	Otu30117	Otu30118	Otu30119	Otu30120	Otu30121	Otu30122	Otu30123	Otu30124	Otu30125	Otu30126	Otu30127	Otu30128	Otu30129	Otu30130	Otu30131	Otu30132	Otu30133	Otu30134	Otu30135	Otu30136	Otu30137	Otu30138	Otu30139	Otu30140	Otu30141	Otu30142	Otu30143	Otu30144	Otu30145	Otu30146	Otu30147	Otu30148	Otu30149	Otu30150	Otu30151	Otu30152	Otu30153	Otu30154	Otu30155	Otu30156	Otu30157	Otu30158	Otu30159	Otu30160	Otu30161	Otu30162	Otu30163	Otu30164	Otu30165	Otu30166	Otu30167	Otu30168	Otu30169	Otu30170	Otu30171	Otu30172	Otu30173	Otu30174	Otu30175	Otu30176	Otu30177	Otu30178	Otu30179	Otu30180	Otu30181	Otu30182	Otu30183	Otu30184	Otu30185	Otu30186	Otu30187	Otu30188	Otu30189	Otu30190	Otu30191	Otu30192	Otu30193	Otu30194	Otu30195	Otu30196	Otu30197	Otu30198	Otu30199	Otu30200	Otu30201	Otu30202	Otu30203	Otu30204	Otu30205	Otu30206	Otu30207	Otu30208	Otu30209	Otu30210	Otu30211	Otu30212	Otu30213	Otu30214	Otu30215	Otu30216	Otu30217	Otu30218	Otu30219	Otu30220	Otu30221	Otu30222	Otu30223	Otu30224	Otu30225	Otu30226	Otu30227	Otu30228	Otu30229	Otu30230	Otu30231	Otu30232	Otu30233	Otu30234	Otu30235	Otu30236	Otu30237	Otu30238	Otu30239	Otu30240	Otu30241	Otu30242	Otu30243	Otu30244	Otu30245	Otu30246	Otu30247	Otu30248	Otu30249	Otu30250	Otu30251	Otu30252	Otu30253	Otu30254	Otu30255	Otu30256	Otu30257	Otu30258	Otu30259	Otu30260	Otu30261	Otu30262	Otu30263	Otu30264	Otu30265	Otu30266	Otu30267	Otu30268	Otu30269	Otu30270	Otu30271	Otu30272	Otu30273	Otu30274	Otu30275	Otu30276	Otu30277	Otu30278	Otu30279	Otu30280	Otu30281	Otu30282	Otu30283	Otu30284	Otu30285	Otu30286	Otu30287	Otu30288	Otu30289	Otu30290	Otu30291	Otu30292	Otu30293	Otu30294	Otu30295	Otu30296	Otu30297	Otu30298	Otu30299	Otu30300	Otu30301	Otu30302	Otu30303	Otu30304	Otu30305	Otu30306	Otu30307	Otu30308	Otu30309	Otu30310	Otu30311	Otu30312	Otu30313	Otu30314	Otu30315	Otu30316	Otu30317	Otu30318	Otu30319	Otu30320	Otu30321	Otu30322	Otu30323	Otu30324	Otu30325	Otu30326	Otu30327	Otu30328	Otu30329	Otu30330	Otu30331	Otu30332	Otu30333	Otu30334	Otu30335	Otu30336	Otu30337	Otu30338	Otu30339	Otu30340	Otu30341	Otu30342	Otu30343	Otu30344	Otu30345	Otu30346	Otu30347	Otu30348	Otu30349	Otu30350	Otu30351	Otu30352	Otu30353	Otu30354	Otu30355	Otu30356	Otu30357	Otu30358	Otu30359	Otu30360	Otu30361	Otu30362	Otu30363	Otu30364	Otu30365	Otu30366	Otu30367	Otu30368	Otu30369	Otu30370	Otu30371	Otu30372	Otu30373	Otu30374	Otu30375	Otu30376	Otu30377	Otu30378	Otu30379	Otu30380	Otu30381	Otu30382	Otu30383	Otu30384	Otu30385	Otu30386	Otu30387	Otu30388	Otu30389	Otu30390	Otu30391	Otu30392	Otu30393	Otu30394	Otu30395	Otu30396	Otu30397	Otu30398	Otu30399	Otu30400	Otu30401	Otu30402	Otu30403	Otu30404	Otu30405	Otu30406	Otu30407	Otu30408	Otu30409	Otu30410	Otu30411	Otu30412	Otu30413	Otu30414	Otu30415	Otu30416	Otu30417	Otu30418	Otu30419	Otu30420	Otu30421	Otu30422	Otu30423	Otu30424	Otu30425	Otu30426	Otu30427	Otu30428	Otu30429	Otu30430	Otu30431	Otu30432	Otu30433	Otu30434	Otu30435	Otu30436	Otu30437	Otu30438	Otu30439	Otu30440	Otu30441	Otu30442	Otu30443	Otu30444	Otu30445	Otu30446	Otu30447	Otu30448	Otu30449	Otu30450	Otu30451	Otu30452	Otu30453	Otu30454	Otu30455	Otu30456	Otu30457	Otu30458	Otu30459	Otu30460	Otu30461	Otu30462	Otu30463	Otu30464	Otu30465	Otu30466	Otu30467	Otu30468	Otu30469	Otu30470	Otu30471	Otu30472	Otu30473	Otu30474	Otu30475	Otu30476	Otu30477	Otu30478	Otu30479	Otu30480	Otu30481	Otu30482	Otu30483	Otu30484	Otu30485	Otu30486	Otu30487	Otu30488	Otu30489	Otu30490	Otu30491	Otu30492	Otu30493	Otu30494	Otu30495	Otu30496	Otu30497	Otu30498	Otu30499	Otu30500	Otu30501	Otu30502	Otu30503	Otu30504	Otu30505	Otu30506	Otu30507	Otu30508	Otu30509	Otu30510	Otu30511	Otu30512	Otu30513	Otu30514	Otu30515	Otu30516	Otu30517	Otu30518	Otu30519	Otu30520	Otu30521	Otu30522	Otu30523	Otu30524	Otu30525	Otu30526	Otu30527	Otu30528	Otu30529	Otu30530	Otu30531	Otu30532	Otu30533	Otu30534	Otu30535	Otu30536	Otu30537	Otu30538	Otu30539	Otu30540	Otu30541	Otu30542	Otu30543	Otu30544	Otu30545	Otu30546	Otu30547	Otu30548	Otu30549	Otu30550	Otu30551	Otu30552	Otu30553	Otu30554	Otu30555	Otu30556	Otu30557	Otu30558	Otu30559	Otu30560	Otu30561	Otu30562	Otu30563	Otu30564	Otu30565	Otu30566	Otu30567	Otu30568	Otu30569	Otu30570	Otu30571	Otu30572	Otu30573	Otu30574	Otu30575	Otu30576	Otu30577	Otu30578	Otu30579	Otu30580	Otu30581	Otu30582	Otu30583	Otu30584	Otu30585	Otu30586	Otu30587	Otu30588	Otu30589	Otu30590	Otu30591	Otu30592	Otu30593	Otu30594	Otu30595	Otu30596	Otu30597	Otu30598	Otu30599	Otu30600	Otu30601	Otu30602	Otu30603	Otu30604	Otu30605	Otu30606	Otu30607	Otu30608	Otu30609	Otu30610	Otu30611	Otu30612	Otu30613	Otu30614	Otu30615	Otu30616	Otu30617	Otu30618	Otu30619	Otu30620	Otu30621	Otu30622	Otu30623	Otu30624	Otu30625	Otu30626	Otu30627	Otu30628	Otu30629	Otu30630	Otu30631	Otu30632	Otu30633	Otu30634	Otu30635	Otu30636	Otu30637	Otu30638	Otu30639	Otu30640	Otu30641	Otu30642	Otu30643	Otu30644	Otu30645	Otu30646	Otu30647	Otu30648	Otu30649	Otu30650	Otu30651	Otu30652	Otu30653	Otu30654	Otu30655	Otu30656	Otu30657	Otu30658	Otu30659	Otu30660	Otu30661	Otu30662	Otu30663	Otu30664	Otu30665	Otu30666	Otu30667	Otu30668	Otu30669	Otu30670	Otu30671	Otu30672	Otu30673	Otu30674	Otu30675	Otu30676	Otu30677	Otu30678	Otu30679	Otu30680	Otu30681	Otu30682	Otu30683	Otu30684	Otu30685	Otu30686	Otu30687	Otu30688	Otu30689	Otu30690	Otu30691	Otu30692	Otu30693	Otu30694	Otu30695	Otu30696	Otu30697	Otu30698	Otu30699	Otu30700	Otu30701	Otu30702	Otu30703	Otu30704	Otu30705	Otu30706	Otu30707	Otu30708	Otu30709	Otu30710	Otu30711	Otu30712	Otu30713	Otu30714	Otu30715	Otu30716	Otu30717	Otu30718	Otu30719	Otu30720	Otu30721	Otu30722	Otu30723	Otu30724	Otu30725	Otu30726	Otu30727	Otu30728	Otu30729	Otu30730	Otu30731	Otu30732	Otu30733	Otu30734	Otu30735	Otu30736	Otu30737	Otu30738	Otu30739	Otu30740	Otu30741	Otu30742	Otu30743	Otu30744	Otu30745	Otu30746	Otu30747	Otu30748	Otu30749	Otu30750	Otu30751	Otu30752	Otu30753	Otu30754	Otu30755	Otu30756	Otu30757	Otu30758	Otu30759	Otu30760	Otu30761	Otu30762	Otu30763	Otu30764	Otu30765	Otu30766	Otu30767	Otu30768	Otu30769	Otu30770	Otu30771	Otu30772	Otu30773	Otu30774	Otu30775	Otu30776	Otu30777	Otu30778	Otu30779	Otu30780	Otu30781	Otu30782	Otu30783	Otu30784	Otu30785	Otu30786	Otu30787	Otu30788	Otu30789	Otu30790	Otu30791	Otu30792	Otu30793	Otu30794	Otu30795	Otu30796	Otu30797	Otu30798	Otu30799	Otu30800	Otu30801	Otu30802	Otu30803	Otu30804	Otu30805	Otu30806	Otu30807	Otu30808	Otu30809	Otu30810	Otu30811	Otu30812	Otu30813	Otu30814	Otu30815	Otu30816	Otu30817	Otu30818	Otu30819	Otu30820	Otu30821	Otu30822	Otu30823	Otu30824	Otu30825	Otu30826	Otu30827	Otu30828	Otu30829	Otu30830	Otu30831	Otu30832	Otu30833	Otu30834	Otu30835	Otu30836	Otu30837	Otu30838	Otu30839	Otu30840	Otu30841	Otu30842	Otu30843	Otu30844	Otu30845	Otu30846	Otu30847	Otu30848	Otu30849	Otu30850	Otu30851	Otu30852	Otu30853	Otu30854	Otu30855	Otu30856	Otu30857	Otu30858	Otu30859	Otu30860	Otu30861	Otu30862	Otu30863	Otu30864	Otu30865	Otu30866	Otu30867	Otu30868	Otu30869	Otu30870	Otu30871	Otu30872	Otu30873	Otu30874	Otu30875	Otu30876	Otu30877	Otu30878	Otu30879	Otu30880	Otu30881	Otu30882	Otu30883	Otu30884	Otu30885	Otu30886	Otu30887	Otu30888	Otu30889	Otu30890	Otu30891	Otu30892	Otu30893	Otu30894	Otu30895	Otu30896	Otu30897	Otu30898	Otu30899	Otu30900	Otu30901	Otu30902	Otu30903	Otu30904	Otu30905	Otu30906	Otu30907	Otu30908	Otu30909	Otu30910	Otu30911	Otu30912	Otu30913	Otu30914	Otu30915	Otu30916	Otu30917	Otu30918	Otu30919	Otu30920	Otu30921	Otu30922	Otu30923	Otu30924	Otu30925	Otu30926	Otu30927	Otu30928	Otu30929	Otu30930	Otu30931	Otu30932	Otu30933	Otu30934	Otu30935	Otu30936	Otu30937	Otu30938	Otu30939	Otu30940	Otu30941	Otu30942	Otu30943	Otu30944	Otu30945	Otu30946	Otu30947	Otu30948	Otu30949	Otu30950	Otu30951	Otu30952	Otu30953	Otu30954	Otu30955	Otu30956	Otu30957	Otu30958	Otu30959	Otu30960	Otu30961	Otu30962	Otu30963	Otu30964	Otu30965	Otu30966	Otu30967	Otu30968	Otu30969	Otu30970	Otu30971	Otu30972	Otu30973	Otu30974	Otu30975	Otu30976	Otu30977	Otu30978	Otu30979	Otu30980	Otu30981	Otu30982	Otu30983	Otu30984	Otu30985	Otu30986	Otu30987	Otu30988	Otu30989	Otu30990	Otu30991	Otu30992	Otu30993	Otu30994	Otu30995	Otu30996	Otu30997	Otu30998	Otu30999	Otu31000	Otu31001	Otu31002	Otu31003	Otu31004	Otu31005	Otu31006	Otu31007	Otu31008	Otu31009	Otu31010	Otu31011	Otu31012	Otu31013	Otu31014	Otu31015	Otu31016	Otu31017	Otu31018	Otu31019	Otu31020	Otu31021	Otu31022	Otu31023	Otu31024	Otu31025	Otu31026	Otu31027	Otu31028	Otu31029	Otu31030	Otu31031	Otu31032	Otu31033	Otu31034	Otu31035	Otu31036	Otu31037	Otu31038	Otu31039	Otu31040	Otu31041	Otu31042	Otu31043	Otu31044	Otu31045	Otu31046	Otu31047	Otu31048	Otu31049	Otu31050	Otu31051	Otu31052	Otu31053	Otu31054	Otu31055	Otu31056	Otu31057	Otu31058	Otu31059	Otu31060	Otu31061	Otu31062	Otu31063	Otu31064	Otu31065	Otu31066	Otu31067	Otu31068	Otu31069	Otu31070	Otu31071	Otu31072	Otu31073	Otu31074	Otu31075	Otu31076	Otu31077	Otu31078	Otu31079	Otu31080	Otu31081	Otu31082	Otu31083	Otu31084	Otu31085	Otu31086	Otu31087	Otu31088	Otu31089	Otu31090	Otu31091	Otu31092	Otu31093	Otu31094	Otu31095	Otu31096	Otu31097	Otu31098	Otu31099	Otu31100	Otu31101	Otu31102	Otu31103	Otu31104	Otu31105	Otu31106	Otu31107	Otu31108	Otu31109	Otu31110	Otu31111	Otu31112	Otu31113	Otu31114	Otu31115	Otu31116	Otu31117	Otu31118	Otu31119	Otu31120	Otu31121	Otu31122	Otu31123	Otu31124	Otu31125	Otu31126	Otu31127	Otu31128	Otu31129	Otu31130	Otu31131	Otu31132	Otu31133	Otu31134	Otu31135	Otu31136	Otu31137	Otu31138	Otu31139	Otu31140	Otu31141	Otu31142	Otu31143	Otu31144	Otu31145	Otu31146	Otu31147	Otu31148	Otu31149	Otu31150	Otu31151	Otu31152	Otu31153	Otu31154	Otu31155	Otu31156	Otu31157	Otu31158	Otu31159	Otu31160	Otu31161	Otu31162	Otu31163	Otu31164	Otu31165	Otu31166	Otu31167	Otu31168	Otu31169	Otu31170	Otu31171	Otu31172	Otu31173	Otu31174	Otu31175	Otu31176	Otu31177	Otu31178	Otu31179	Otu31180	Otu31181	Otu31182	Otu31183	Otu31184	Otu31185	Otu31186	Otu31187	Otu31188	Otu31189	Otu31190	Otu31191	Otu31192	Otu31193	Otu31194	Otu31195	Otu31196	Otu31197	Otu31198	Otu31199	Otu31200	Otu31201	Otu31202	Otu31203	Otu31204	Otu31205	Otu31206	Otu31207	Otu31208	Otu31209	Otu31210	Otu31211	Otu31212	Otu31213	Otu31214	Otu31215	Otu31216	Otu31217	Otu31218	Otu31219	Otu31220	Otu31221	Otu31222	Otu31223	Otu31224	Otu31225	Otu31226	Otu31227	Otu31228	Otu31229	Otu31230	Otu31231	Otu31232	Otu31233	Otu31234	Otu31235	Otu31236	Otu31237	Otu31238	Otu31239	Otu31240	Otu31241	Otu31242	Otu31243	Otu31244	Otu31245	Otu31246	Otu31247	Otu31248	Otu31249	Otu31250	Otu31251	Otu31252	Otu31253	Otu31254	Otu31255	Otu31256	Otu31257	Otu31258	Otu31259	Otu31260	Otu31261	Otu31262	Otu31263	Otu31264	Otu31265	Otu31266	Otu31267	Otu31268	Otu31269	Otu31270	Otu31271	Otu31272	Otu31273	Otu31274	Otu31275	Otu31276	Otu31277	Otu31278	Otu31279	Otu31280	Otu31281	Otu31282	Otu31283	Otu31284	Otu31285	Otu31286	Otu31287	Otu31288	Otu31289	Otu31290	Otu31291	Otu31292	Otu31293	Otu31294	Otu31295	Otu31296	Otu31297	Otu31298	Otu31299	Otu31300	Otu31301	Otu31302	Otu31303	Otu31304	Otu31305	Otu31306	Otu31307	Otu31308	Otu31309	Otu31310	Otu31311	Otu31312	Otu31313	Otu31314	Otu31315	Otu31316	Otu31317	Otu31318	Otu31319	Otu31320	Otu31321	Otu31322	Otu31323	Otu31324	Otu31325	Otu31326	Otu31327	Otu31328	Otu31329	Otu31330	Otu31331	Otu31332	Otu31333	Otu31334	Otu31335	Otu31336	Otu31337	Otu31338	Otu31339	Otu31340	Otu31341	Otu31342	Otu31343	Otu31344	Otu31345	Otu31346	Otu31347	Otu31348	Otu31349	Otu31350	Otu31351	Otu31352	Otu31353	Otu31354	Otu31355	Otu31356	Otu31357	Otu31358	Otu31359	Otu31360	Otu31361	Otu31362	Otu31363	Otu31364	Otu31365	Otu31366	Otu31367	Otu31368	Otu31369	Otu31370	Otu31371	Otu31372	Otu31373	Otu31374	Otu31375	Otu31376	Otu31377	Otu31378	Otu31379	Otu31380	Otu31381	Otu31382	Otu31383	Otu31384	Otu31385	Otu31386	Otu31387	Otu31388	Otu31389	Otu31390	Otu31391	Otu31392	Otu31393	Otu31394	Otu31395	Otu31396	Otu31397	Otu31398	Otu31399	Otu31400	Otu31401	Otu31402	Otu31403	Otu31404	Otu31405	Otu31406	Otu31407	Otu31408	Otu31409	Otu31410	Otu31411	Otu31412	Otu31413	Otu31414	Otu31415	Otu31416	Otu31417	Otu31418	Otu31419	Otu31420	Otu31421	Otu31422	Otu31423	Otu31424	Otu31425	Otu31426	Otu31427	Otu31428	Otu31429	Otu31430	Otu31431	Otu31432	Otu31433	Otu31434	Otu31435	Otu31436	Otu31437	Otu31438	Otu31439	Otu31440	Otu31441	Otu31442	Otu31443	Otu31444	Otu31445	Otu31446	Otu31447	Otu31448	Otu31449	Otu31450	Otu31451	Otu31452	Otu31453	Otu31454	Otu31455	Otu31456	Otu31457	Otu31458	Otu31459	Otu31460	Otu31461	Otu31462	Otu31463	Otu31464	Otu31465	Otu31466	Otu31467	Otu31468	Otu31469	Otu31470	Otu31471	Otu31472	Otu31473	Otu31474	Otu31475	Otu31476	Otu31477	Otu31478	Otu31479	Otu31480	Otu31481	Otu31482	Otu31483	Otu31484	Otu31485	Otu31486	Otu31487	Otu31488	Otu31489	Otu31490	Otu31491	Otu31492	Otu31493	Otu31494	Otu31495	Otu31496	Otu31497	Otu31498	Otu31499	Otu31500	Otu31501	Otu31502	Otu31503	Otu31504	Otu31505	Otu31506	Otu31507	Otu31508	Otu31509	Otu31510	Otu31511	Otu31512	Otu31513	Otu31514	Otu31515	Otu31516	Otu31517	Otu31518	Otu31519	Otu31520	Otu31521	Otu31522	Otu31523	Otu31524	Otu31525	Otu31526	Otu31527	Otu31528	Otu31529	Otu31530	Otu31531	Otu31532	Otu31533	Otu31534	Otu31535	Otu31536	Otu31537	Otu31538	Otu31539	Otu31540	Otu31541	Otu31542	Otu31543	Otu31544	Otu31545	Otu31546	Otu31547	Otu31548	Otu31549	Otu31550	Otu31551	Otu31552	Otu31553	Otu31554	Otu31555	Otu31556	Otu31557	Otu31558	Otu31559	Otu31560	Otu31561	Otu31562	Otu31563	Otu31564	Otu31565	Otu31566	Otu31567	Otu31568	Otu31569	Otu31570	Otu31571	Otu31572	Otu31573	Otu31574	Otu31575	Otu31576	Otu31577	Otu31578	Otu31579	Otu31580	Otu31581	Otu31582	Otu31583	Otu31584	Otu31585	Otu31586	Otu31587	Otu31588	Otu31589	Otu31590	Otu31591	Otu31592	Otu31593	Otu31594	Otu31595	Otu31596	Otu31597	Otu31598	Otu31599	Otu31600	Otu31601	Otu31602	Otu31603	Otu31604	Otu31605	Otu31606	Otu31607	Otu31608	Otu31609	Otu31610	Otu31611	Otu31612	Otu31613	Otu31614	Otu31615	Otu31616	Otu31617	Otu31618	Otu31619	Otu31620	Otu31621	Otu31622	Otu31623	Otu31624	Otu31625	Otu31626	Otu31627	Otu31628	Otu31629	Otu31630	Otu31631	Otu31632	Otu31633	Otu31634	Otu31635	Otu31636	Otu31637	Otu31638	Otu31639	Otu31640	Otu31641	Otu31642	Otu31643	Otu31644	Otu31645	Otu31646	Otu31647	Otu31648	Otu31649	Otu31650	Otu31651	Otu31652	Otu31653	Otu31654	Otu31655	Otu31656	Otu31657	Otu31658	Otu31659	Otu31660	Otu31661	Otu31662	Otu31663	Otu31664	Otu31665	Otu31666	Otu31667	Otu31668	Otu31669	Otu31670	Otu31671	Otu31672	Otu31673	Otu31674	Otu31675	Otu31676	Otu31677	Otu31678	Otu31679	Otu31680	Otu31681	Otu31682	Otu31683	Otu31684	Otu31685	Otu31686	Otu31687	Otu31688	Otu31689	Otu31690	Otu31691	Otu31692	Otu31693	Otu31694	Otu31695	Otu31696	Otu31697	Otu31698	Otu31699	Otu31700	Otu31701	Otu31702	Otu31703	Otu31704	Otu31705	Otu31706	Otu31707	Otu31708	Otu31709	Otu31710	Otu31711	Otu31712	Otu31713	Otu31714	Otu31715	Otu31716	Otu31717	Otu31718	Otu31719	Otu31720	Otu31721	Otu31722	Otu31723	Otu31724	Otu31725	Otu31726	Otu31727	Otu31728	Otu31729	Otu31730	Otu31731	Otu31732	Otu31733	Otu31734	Otu31735	Otu31736	Otu31737	Otu31738	Otu31739	Otu31740	Otu31741	Otu31742	Otu31743	Otu31744	Otu31745	Otu31746	Otu31747	Otu31748	Otu31749	Otu31750	Otu31751	Otu31752	Otu31753	Otu31754	Otu31755	Otu31756	Otu31757	Otu31758	Otu31759	Otu31760	Otu31761	Otu31762	Otu31763	Otu31764	Otu31765	Otu31766	Otu31767	Otu31768	Otu31769	Otu31770	Otu31771	Otu31772	Otu31773	Otu31774	Otu31775	Otu31776	Otu31777	Otu31778	Otu31779	Otu31780	Otu31781	Otu31782	Otu31783	Otu31784	Otu31785	Otu31786	Otu31787	Otu31788	Otu31789	Otu31790	Otu31791	Otu31792	Otu31793	Otu31794	Otu31795	Otu31796	Otu31797	Otu31798	Otu31799	Otu31800	Otu31801	Otu31802	Otu31803	Otu31804	Otu31805	Otu31806	Otu31807	Otu31808	Otu31809	Otu31810	Otu31811	Otu31812	Otu31813	Otu31814	Otu31815	Otu31816	Otu31817	Otu31818	Otu31819	Otu31820	Otu31821	Otu31822	Otu31823	Otu31824	Otu31825	Otu31826	Otu31827	Otu31828	Otu31829	Otu31830	Otu31831	Otu31832	Otu31833	Otu31834	Otu31835	Otu31836	Otu31837	Otu31838	Otu31839	Otu31840	Otu31841	Otu31842	Otu31843	Otu31844	Otu31845	Otu31846	Otu31847	Otu31848	Otu31849	Otu31850	Otu31851	Otu31852	Otu31853	Otu31854	Otu31855	Otu31856	Otu31857	Otu31858	Otu31859	Otu31860	Otu31861	Otu31862	Otu31863	Otu31864	Otu31865	Otu31866	Otu31867	Otu31868	Otu31869	Otu31870	Otu31871	Otu31872	Otu31873	Otu31874	Otu31875	Otu31876	Otu31877	Otu31878	Otu31879	Otu31880	Otu31881	Otu31882	Otu31883	Otu31884	Otu31885	Otu31886	Otu31887	Otu31888	Otu31889	Otu31890	Otu31891	Otu31892	Otu31893	Otu31894	Otu31895	Otu31896	Otu31897	Otu31898	Otu31899	Otu31900	Otu31901	Otu31902	Otu31903	Otu31904	Otu31905	Otu31906	Otu31907	Otu31908	Otu31909	Otu31910	Otu31911	Otu31912	Otu31913	Otu31914	Otu31915	Otu31916	Otu31917	Otu31918	Otu31919	Otu31920	Otu31921	Otu31922	Otu31923	Otu31924	Otu31925	Otu31926	Otu31927	Otu31928	Otu31929	Otu31930	Otu31931	Otu31932	Otu31933	Otu31934	Otu31935	Otu31936	Otu31937	Otu31938	Otu31939	Otu31940	Otu31941	Otu31942	Otu31943	Otu31944	Otu31945	Otu31946	Otu31947	Otu31948	Otu31949	Otu31950	Otu31951	Otu31952	Otu31953	Otu31954	Otu31955	Otu31956	Otu31957	Otu31958	Otu31959	Otu31960	Otu31961	Otu31962	Otu31963	Otu31964	Otu31965	Otu31966	Otu31967	Otu31968	Otu31969	Otu31970	Otu31971	Otu31972	Otu31973	Otu31974	Otu31975	Otu31976	Otu31977	Otu31978	Otu31979	Otu31980	Otu31981	Otu31982	Otu31983	Otu31984	Otu31985	Otu31986	Otu31987	Otu31988	Otu31989	Otu31990	Otu31991	Otu31992	Otu31993	Otu31994	Otu31995	Otu31996	Otu31997	Otu31998	Otu31999	Otu32000	Otu32001	Otu32002	Otu32003	Otu32004	Otu32005	Otu32006	Otu32007	Otu32008	Otu32009	Otu32010	Otu32011	Otu32012	Otu32013	Otu32014	Otu32015	Otu32016	Otu32017	Otu32018	Otu32019	Otu32020	Otu32021	Otu32022	Otu32023	Otu32024	Otu32025	Otu32026	Otu32027	Otu32028	Otu32029	Otu32030	Otu32031	Otu32032	Otu32033	Otu32034	Otu32035	Otu32036	Otu32037	Otu32038	Otu32039	Otu32040	Otu32041	Otu32042	Otu32043	Otu32044	Otu32045	Otu32046	Otu32047	Otu32048	Otu32049	Otu32050	Otu32051	Otu32052	Otu32053	Otu32054	Otu32055	Otu32056	Otu32057	Otu32058	Otu32059	Otu32060	Otu32061	Otu32062	Otu32063	Otu32064	Otu32065	Otu32066	Otu32067	Otu32068	Otu32069	Otu32070	Otu32071	Otu32072	Otu32073	Otu32074	Otu32075	Otu32076	Otu32077	Otu32078	Otu32079	Otu32080	Otu32081	Otu32082	Otu32083	Otu32084	Otu32085	Otu32086	Otu32087	Otu32088	Otu32089	Otu32090	Otu32091	Otu32092	Otu32093	Otu32094	Otu32095	Otu32096	Otu32097	Otu32098	Otu32099	Otu32100	Otu32101	Otu32102	Otu32103	Otu32104	Otu32105	Otu32106	Otu32107	Otu32108	Otu32109	Otu32110	Otu32111	Otu32112	Otu32113	Otu32114	Otu32115	Otu32116	Otu32117	Otu32118	Otu32119	Otu32120	Otu32121	Otu32122	Otu32123	Otu32124	Otu32125	Otu32126	Otu32127	Otu32128	Otu32129	Otu32130	Otu32131	Otu32132	Otu32133	Otu32134	Otu32135	Otu32136	Otu32137	Otu32138	Otu32139	Otu32140	Otu32141	Otu32142	Otu32143	Otu32144	Otu32145	Otu32146	Otu32147	Otu32148	Otu32149	Otu32150	Otu32151	Otu32152	Otu32153	Otu32154	Otu32155	Otu32156	Otu32157	Otu32158	Otu32159	Otu32160	Otu32161	Otu32162	Otu32163	Otu32164	Otu32165	Otu32166	Otu32167	Otu32168	Otu32169	Otu32170	Otu32171	Otu32172	Otu32173	Otu32174	Otu32175	Otu32176	Otu32177	Otu32178	Otu32179	Otu32180	Otu32181	Otu32182	Otu32183	Otu32184	Otu32185	Otu32186	Otu32187	Otu32188	Otu32189	Otu32190	Otu32191	Otu32192	Otu32193	Otu32194	Otu32195	Otu32196	Otu32197	Otu32198	Otu32199	Otu32200	Otu32201	Otu32202	Otu32203	Otu32204	Otu32205	Otu32206	Otu32207	Otu32208	Otu32209	Otu32210	Otu32211	Otu32212	Otu32213	Otu32214	Otu32215	Otu32216	Otu32217	Otu32218	Otu32219	Otu32220	Otu32221	Otu32222	Otu32223	Otu32224	Otu32225	Otu32226	Otu32227	Otu32228	Otu32229	Otu32230	Otu32231	Otu32232	Otu32233	Otu32234	Otu32235	Otu32236	Otu32237	Otu32238	Otu32239	Otu32240	Otu32241	Otu32242	Otu32243	Otu32244	Otu32245	Otu32246	Otu32247	Otu32248	Otu32249	Otu32250	Otu32251	Otu32252	Otu32253	Otu32254	Otu32255	Otu32256	Otu32257	Otu32258	Otu32259	Otu32260	Otu32261	Otu32262	Otu32263	Otu32264	Otu32265	Otu32266	Otu32267	Otu32268	Otu32269	Otu32270	Otu32271	Otu32272	Otu32273	Otu32274	Otu32275	Otu32276	Otu32277	Otu32278	Otu32279	Otu32280	Otu32281	Otu32282	Otu32283	Otu32284	Otu32285	Otu32286	Otu32287	Otu32288	Otu32289	Otu32290	Otu32291	Otu32292	Otu32293	Otu32294	Otu32295	Otu32296	Otu32297	Otu32298	Otu32299	Otu32300	Otu32301	Otu32302	Otu32303	Otu32304	Otu32305	Otu32306	Otu32307	Otu32308	Otu32309	Otu32310	Otu32311	Otu32312	Otu32313	Otu32314	Otu32315	Otu32316	Otu32317	Otu32318	Otu32319	Otu32320	Otu32321	Otu32322	Otu32323	Otu32324	Otu32325	Otu32326	Otu32327	Otu32328	Otu32329	Otu32330	Otu32331	Otu32332	Otu32333	Otu32334	Otu32335	Otu32336	Otu32337	Otu32338	Otu32339	Otu32340	Otu32341	Otu32342	Otu32343	Otu32344	Otu32345	Otu32346	Otu32347	Otu32348	Otu32349	Otu32350	Otu32351	Otu32352	Otu32353	Otu32354	Otu32355	Otu32356	Otu32357	Otu32358	Otu32359	Otu32360	Otu32361	Otu32362	Otu32363	Otu32364	Otu32365	Otu32366	Otu32367	Otu32368	Otu32369	Otu32370	Otu32371	Otu32372	Otu32373	Otu32374	Otu32375	Otu32376	Otu32377	Otu32378	Otu32379	Otu32380	Otu32381	Otu32382	Otu32383	Otu32384	Otu32385	Otu32386	Otu32387	Otu32388	Otu32389	Otu32390	Otu32391	Otu32392	Otu32393	Otu32394	Otu32395	Otu32396	Otu32397	Otu32398	Otu32399	Otu32400	Otu32401	Otu32402	Otu32403	Otu32404	Otu32405	Otu32406	Otu32407	Otu32408	Otu32409	Otu32410	Otu32411	Otu32412	Otu32413	Otu32414	Otu32415	Otu32416	Otu32417	Otu32418	Otu32419	Otu32420	Otu32421	Otu32422	Otu32423	Otu32424	Otu32425	Otu32426	Otu32427	Otu32428	Otu32429	Otu32430	Otu32431	Otu32432	Otu32433	Otu32434	Otu32435	Otu32436	Otu32437	Otu32438	Otu32439	Otu32440	Otu32441	Otu32442	Otu32443	Otu32444	Otu32445	Otu32446	Otu32447	Otu32448	Otu32449	Otu32450	Otu32451	Otu32452	Otu32453	Otu32454	Otu32455	Otu32456	Otu32457	Otu32458	Otu32459	Otu32460	Otu32461	Otu32462	Otu32463	Otu32464	Otu32465	Otu32466	Otu32467	Otu32468	Otu32469	Otu32470	Otu32471	Otu32472	Otu32473	Otu32474	Otu32475	Otu32476	Otu32477	Otu32478	Otu32479	Otu32480	Otu32481	Otu32482	Otu32483	Otu32484	Otu32485	Otu32486	Otu32487	Otu32488	Otu32489	Otu32490	Otu32491	Otu32492	Otu32493	Otu32494	Otu32495	Otu32496	Otu32497	Otu32498	Otu32499	Otu32500	Otu32501	Otu32502	Otu32503	Otu32504	Otu32505	Otu32506	Otu32507	Otu32508	Otu32509	Otu32510	Otu32511	Otu32512	Otu32513	Otu32514	Otu32515	Otu32516	Otu32517	Otu32518	Otu32519	Otu32520	Otu32521	Otu32522	Otu32523	Otu32524	Otu32525	Otu32526	Otu32527	Otu32528	Otu32529	Otu32530	Otu32531	Otu32532	Otu32533	Otu32534	Otu32535	Otu32536	Otu32537	Otu32538	Otu32539	Otu32540	Otu32541	Otu32542	Otu32543	Otu32544	Otu32545	Otu32546	Otu32547	Otu32548	Otu32549	Otu32550	Otu32551	Otu32552	Otu32553	Otu32554	Otu32555	Otu32556	Otu32557	Otu32558	Otu32559	Otu32560	Otu32561	Otu32562	Otu32563	Otu32564	Otu32565	Otu32566	Otu32567	Otu32568	Otu32569	Otu32570	Otu32571	Otu32572	Otu32573	Otu32574	Otu32575	Otu32576	Otu32577	Otu32578	Otu32579	Otu32580	Otu32581	Otu32582	Otu32583	Otu32584	Otu32585	Otu32586	Otu32587	Otu32588	Otu32589	Otu32590	Otu32591	Otu32592	Otu32593	Otu32594	Otu32595	Otu32596	Otu32597	Otu32598	Otu32599	Otu32600	Otu32601	Otu32602	Otu32603	Otu32604	Otu32605	Otu32606	Otu32607	Otu32608	Otu32609	Otu32610	Otu32611	Otu32612	Otu32613	Otu32614	Otu32615	Otu32616	Otu32617	Otu32618	Otu32619	Otu32620	Otu32621	Otu32622	Otu32623	Otu32624	Otu32625	Otu32626	Otu32627	Otu32628	Otu32629	Otu32630	Otu32631	Otu32632	Otu32633	Otu32634	Otu32635	Otu32636	Otu32637	Otu32638	Otu32639	Otu32640	Otu32641	Otu32642	Otu32643	Otu32644	Otu32645	Otu32646	Otu32647	Otu32648	Otu32649	Otu32650	Otu32651	Otu32652	Otu32653	Otu32654	Otu32655	Otu32656	Otu32657	Otu32658	Otu32659	Otu32660	Otu32661	Otu32662	Otu32663	Otu32664	Otu32665	Otu32666	Otu32667	Otu32668	Otu32669	Otu32670	Otu32671	Otu32672	Otu32673	Otu32674	Otu32675	Otu32676	Otu32677	Otu32678	Otu32679	Otu32680	Otu32681	Otu32682	Otu32683	Otu32684	Otu32685	Otu32686	Otu32687	Otu32688	Otu32689	Otu32690	Otu32691	Otu32692	Otu32693	Otu32694	Otu32695	Otu32696	Otu32697	Otu32698	Otu32699	Otu32700	Otu32701	Otu32702	Otu32703	Otu32704	Otu32705	Otu32706	Otu32707	Otu32708	Otu32709	Otu32710	Otu32711	Otu32712	Otu32713	Otu32714	Otu32715	Otu32716	Otu32717	Otu32718	Otu32719	Otu32720	Otu32721	Otu32722	Otu32723	Otu32724	Otu32725	Otu32726	Otu32727	Otu32728	Otu32729	Otu32730	Otu32731	Otu32732	Otu32733	Otu32734	Otu32735	Otu32736	Otu32737	Otu32738	Otu32739	Otu32740	Otu32741	Otu32742	Otu32743	Otu32744	Otu32745	Otu32746	Otu32747	Otu32748	Otu32749	Otu32750	Otu32751	Otu32752	Otu32753	Otu32754	Otu32755	Otu32756	Otu32757	Otu32758	Otu32759	Otu32760	Otu32761	Otu32762	Otu32763	Otu32764	Otu32765	Otu32766	Otu32767	Otu32768	Otu32769	Otu32770	Otu32771	Otu32772	Otu32773	Otu32774	Otu32775	Otu32776	Otu32777	Otu32778	Otu32779	Otu32780	Otu32781	Otu32782	Otu32783	Otu32784	Otu32785	Otu32786	Otu32787	Otu32788	Otu32789	Otu32790	Otu32791	Otu32792	Otu32793	Otu32794	Otu32795	Otu32796	Otu32797	Otu32798	Otu32799	Otu32800	Otu32801	Otu32802	Otu32803	Otu32804	Otu32805	Otu32806	Otu32807	Otu32808	Otu32809	Otu32810	Otu32811	Otu32812	Otu32813	Otu32814	Otu32815	Otu32816	Otu32817	Otu32818	Otu32819	Otu32820	Otu32821	Otu32822	Otu32823	Otu32824	Otu32825	Otu32826	Otu32827	Otu32828	Otu32829	Otu32830	Otu32831	Otu32832	Otu32833	Otu32834	Otu32835	Otu32836	Otu32837	Otu32838	Otu32839	Otu32840	Otu32841	Otu32842	Otu32843	Otu32844	Otu32845	Otu32846	Otu32847	Otu32848	Otu32849	Otu32850	Otu32851	Otu32852	Otu32853	Otu32854	Otu32855	Otu32856	Otu32857	Otu32858	Otu32859	Otu32860	Otu32861	Otu32862	Otu32863	Otu32864	Otu32865	Otu32866	Otu32867	Otu32868	Otu32869	Otu32870	Otu32871	Otu32872	Otu32873	Otu32874	Otu32875	Otu32876	Otu32877	Otu32878	Otu32879	Otu32880	Otu32881	Otu32882	Otu32883	Otu32884	Otu32885	Otu32886	Otu32887	Otu32888	Otu32889	Otu32890	Otu32891	Otu32892	Otu32893	Otu32894	Otu32895	Otu32896	Otu32897	Otu32898	Otu32899	Otu32900	Otu32901	Otu32902	Otu32903	Otu32904	Otu32905	Otu32906	Otu32907	Otu32908	Otu32909	Otu32910	Otu32911	Otu32912	Otu32913	Otu32914	Otu32915	Otu32916	Otu32917	Otu32918	Otu32919	Otu32920	Otu32921	Otu32922	Otu32923	Otu32924	Otu32925	Otu32926	Otu32927	Otu32928	Otu32929	Otu32930	Otu32931	Otu32932	Otu32933	Otu32934	Otu32935	Otu32936	Otu32937	Otu32938	Otu32939	Otu32940	Otu32941	Otu32942	Otu32943	Otu32944	Otu32945	Otu32946	Otu32947	Otu32948	Otu32949	Otu32950	Otu32951	Otu32952	Otu32953	Otu32954	Otu32955	Otu32956	Otu32957	Otu32958	Otu32959	Otu32960	Otu32961	Otu32962	Otu32963	Otu32964	Otu32965	Otu32966	Otu32967	Otu32968	Otu32969	Otu32970	Otu32971	Otu32972	Otu32973	Otu32974	Otu32975	Otu32976	Otu32977	Otu32978	Otu32979	Otu32980	Otu32981	Otu32982	Otu32983	Otu32984	Otu32985	Otu32986	Otu32987	Otu32988	Otu32989	Otu32990	Otu32991	Otu32992	Otu32993	Otu32994	Otu32995	Otu32996	Otu32997	Otu32998	Otu32999	Otu33000	Otu33001	Otu33002	Otu33003	Otu33004	Otu33005	Otu33006	Otu33007	Otu33008	Otu33009	Otu33010	Otu33011	Otu33012	Otu33013	Otu33014	Otu33015	Otu33016	Otu33017	Otu33018	Otu33019	Otu33020	Otu33021	Otu33022	Otu33023	Otu33024	Otu33025	Otu33026	Otu33027	Otu33028	Otu33029	Otu33030	Otu33031	Otu33032	Otu33033	Otu33034	Otu33035	Otu33036	Otu33037	Otu33038	Otu33039	Otu33040	Otu33041	Otu33042	Otu33043	Otu33044	Otu33045	Otu33046	Otu33047	Otu33048	Otu33049	Otu33050	Otu33051	Otu33052	Otu33053	Otu33054	Otu33055	Otu33056	Otu33057	Otu33058	Otu33059	Otu33060	Otu33061	Otu33062	Otu33063	Otu33064	Otu33065	Otu33066	Otu33067	Otu33068	Otu33069	Otu33070	Otu33071	Otu33072	Otu33073	Otu33074	Otu33075	Otu33076	Otu33077	Otu33078	Otu33079	Otu33080	Otu33081	Otu33082	Otu33083	Otu33084	Otu33085	Otu33086	Otu33087	Otu33088	Otu33089	Otu33090	Otu33091	Otu33092	Otu33093	Otu33094	Otu33095	Otu33096	Otu33097	Otu33098	Otu33099	Otu33100	Otu33101	Otu33102	Otu33103	Otu33104	Otu33105	Otu33106	Otu33107	Otu33108	Otu33109	Otu33110	Otu33111	Otu33112	Otu33113	Otu33114	Otu33115	Otu33116	Otu33117	Otu33118	Otu33119	Otu33120	Otu33121	Otu33122	Otu33123	Otu33124	Otu33125	Otu33126	Otu33127	Otu33128	Otu33129	Otu33130	Otu33131	Otu33132	Otu33133	Otu33134	Otu33135	Otu33136	Otu33137	Otu33138	Otu33139	Otu33140	Otu33141	Otu33142	Otu33143	Otu33144	Otu33145	Otu33146	Otu33147	Otu33148	Otu33149	Otu33150	Otu33151	Otu33152	Otu33153	Otu33154	Otu33155	Otu33156	Otu33157	Otu33158	Otu33159	Otu33160	Otu33161	Otu33162	Otu33163	Otu33164	Otu33165	Otu33166	Otu33167	Otu33168	Otu33169	Otu33170	Otu33171	Otu33172	Otu33173	Otu33174	Otu33175	Otu33176	Otu33177	Otu33178	Otu33179	Otu33180	Otu33181	Otu33182	Otu33183	Otu33184	Otu33185	Otu33186	Otu33187	Otu33188	Otu33189	Otu33190	Otu33191	Otu33192	Otu33193	Otu33194	Otu33195	Otu33196	Otu33197	Otu33198	Otu33199	Otu33200	Otu33201	Otu33202	Otu33203	Otu33204	Otu33205	Otu33206	Otu33207	Otu33208	Otu33209	Otu33210	Otu33211	Otu33212	Otu33213	Otu33214	Otu33215	Otu33216	Otu33217	Otu33218	Otu33219	Otu33220	Otu33221	Otu33222	Otu33223	Otu33224	Otu33225	Otu33226	Otu33227	Otu33228	Otu33229	Otu33230	Otu33231	Otu33232	Otu33233	Otu33234	Otu33235	Otu33236	Otu33237	Otu33238	Otu33239	Otu33240	Otu33241	Otu33242	Otu33243	Otu33244	Otu33245	Otu33246	Otu33247	Otu33248	Otu33249	Otu33250	Otu33251	Otu33252	Otu33253	Otu33254	Otu33255	Otu33256	Otu33257	Otu33258	Otu33259	Otu33260	Otu33261	Otu33262	Otu33263	Otu33264	Otu33265	Otu33266	Otu33267	Otu33268	Otu33269	Otu33270	Otu33271	Otu33272	Otu33273	Otu33274	Otu33275	Otu33276	Otu33277	Otu33278	Otu33279	Otu33280	Otu33281	Otu33282	Otu33283	Otu33284	Otu33285	Otu33286	Otu33287	Otu33288	Otu33289	Otu33290	Otu33291	Otu33292	Otu33293	Otu33294	Otu33295	Otu33296	Otu33297	Otu33298	Otu33299	Otu33300	Otu33301	Otu33302	Otu33303	Otu33304	Otu33305	Otu33306	Otu33307	Otu33308	Otu33309	Otu33310	Otu33311	Otu33312	Otu33313	Otu33314	Otu33315	Otu33316	Otu33317	Otu33318	Otu33319	Otu33320	Otu33321	Otu33322	Otu33323	Otu33324	Otu33325	Otu33326	Otu33327	Otu33328	Otu33329	Otu33330	Otu33331	Otu33332	Otu33333	Otu33334	Otu33335	Otu33336	Otu33337	Otu33338	Otu33339	Otu33340	Otu33341	Otu33342	Otu33343	Otu33344	Otu33345	Otu33346	Otu33347	Otu33348	Otu33349	Otu33350	Otu33351	Otu33352	Otu33353	Otu33354	Otu33355	Otu33356	Otu33357	Otu33358	Otu33359	Otu33360	Otu33361	Otu33362	Otu33363	Otu33364	Otu33365	Otu33366	Otu33367	Otu33368	Otu33369	Otu33370	Otu33371	Otu33372	Otu33373	Otu33374	Otu33375	Otu33376	Otu33377	Otu33378	Otu33379	Otu33380	Otu33381	Otu33382	Otu33383	Otu33384	Otu33385	Otu33386	Otu33387	Otu33388	Otu33389	Otu33390	Otu33391	Otu33392	Otu33393	Otu33394	Otu33395	Otu33396	Otu33397	Otu33398	Otu33399	Otu33400	Otu33401	Otu33402	Otu33403	Otu33404	Otu33405	Otu33406	Otu33407	Otu33408	Otu33409	Otu33410	Otu33411	Otu33412	Otu33413	Otu33414	Otu33415	Otu33416	Otu33417	Otu33418	Otu33419	Otu33420	Otu33421	Otu33422	Otu33423	Otu33424	Otu33425	Otu33426	Otu33427	Otu33428	Otu33429	Otu33430	Otu33431	Otu33432	Otu33433	Otu33434	Otu33435	Otu33436	Otu33437	Otu33438	Otu33439	Otu33440	Otu33441	Otu33442	Otu33443	Otu33444	Otu33445	Otu33446	Otu33447	Otu33448	Otu33449	Otu33450	Otu33451	Otu33452	Otu33453	Otu33454	Otu33455	Otu33456	Otu33457	Otu33458	Otu33459	Otu33460	Otu33461	Otu33462	Otu33463	Otu33464	Otu33465	Otu33466	Otu33467	Otu33468	Otu33469	Otu33470	Otu33471	Otu33472	Otu33473	Otu33474	Otu33475	Otu33476	Otu33477	Otu33478	Otu33479	Otu33480	Otu33481	Otu33482	Otu33483	Otu33484	Otu33485	Otu33486	Otu33487	Otu33488	Otu33489	Otu33490	Otu33491	Otu33492	Otu33493	Otu33494	Otu33495	Otu33496	Otu33497	Otu33498	Otu33499	Otu33500	Otu33501	Otu33502	Otu33503	Otu33504	Otu33505	Otu33506	Otu33507	Otu33508	Otu33509	Otu33510	Otu33511	Otu33512	Otu33513	Otu33514	Otu33515	Otu33516	Otu33517	Otu33518	Otu33519	Otu33520	Otu33521	Otu33522	Otu33523	Otu33524	Otu33525	Otu33526	Otu33527	Otu33528	Otu33529	Otu33530	Otu33531	Otu33532	Otu33533	Otu33534	Otu33535	Otu33536	Otu33537	Otu33538	Otu33539	Otu33540	Otu33541	Otu33542	Otu33543	Otu33544	Otu33545	Otu33546	Otu33547	Otu33548	Otu33549	Otu33550	Otu33551	Otu33552	Otu33553	Otu33554	Otu33555	Otu33556	Otu33557	Otu33558	Otu33559	Otu33560	Otu33561	Otu33562	Otu33563	Otu33564	Otu33565	Otu33566	Otu33567	Otu33568	Otu33569	Otu33570	Otu33571	Otu33572	Otu33573	Otu33574	Otu33575	Otu33576	Otu33577	Otu33578	Otu33579	Otu33580	Otu33581	Otu33582	Otu33583	Otu33584	Otu33585	Otu33586	Otu33587	Otu33588	Otu33589	Otu33590	Otu33591	Otu33592	Otu33593	Otu33594	Otu33595	Otu33596	Otu33597	Otu33598	Otu33599	Otu33600	Otu33601	Otu33602	Otu33603	Otu33604	Otu33605	Otu33606	Otu33607	Otu33608	Otu33609	Otu33610	Otu33611	Otu33612	Otu33613	Otu33614	Otu33615	Otu33616	Otu33617	Otu33618	Otu33619	Otu33620	Otu33621	Otu33622	Otu33623	Otu33624	Otu33625	Otu33626	Otu33627	Otu33628	Otu33629	Otu33630	Otu33631	Otu33632	Otu33633	Otu33634	Otu33635	Otu33636	Otu33637	Otu33638	Otu33639	Otu33640	Otu33641	Otu33642	Otu33643	Otu33644	Otu33645	Otu33646	Otu33647	Otu33648	Otu33649	Otu33650	Otu33651	Otu33652	Otu33653	Otu33654	Otu33655	Otu33656	Otu33657	Otu33658	Otu33659	Otu33660	Otu33661	Otu33662	Otu33663	Otu33664	Otu33665	Otu33666	Otu33667	Otu33668	Otu33669	Otu33670	Otu33671	Otu33672	Otu33673	Otu33674	Otu33675	Otu33676	Otu33677	Otu33678	Otu33679	Otu33680	Otu33681	Otu33682	Otu33683	Otu33684	Otu33685	Otu33686	Otu33687	Otu33688	Otu33689	Otu33690	Otu33691	Otu33692	Otu33693	Otu33694	Otu33695	Otu33696	Otu33697	Otu33698	Otu33699	Otu33700	Otu33701	Otu33702	Otu33703	Otu33704	Otu33705	Otu33706	Otu33707	Otu33708	Otu33709	Otu33710	Otu33711	Otu33712	Otu33713	Otu33714	Otu33715	Otu33716	Otu33717	Otu33718	Otu33719	Otu33720	Otu33721	Otu33722	Otu33723	Otu33724	Otu33725	Otu33726	Otu33727	Otu33728	Otu33729	Otu33730	Otu33731	Otu33732	Otu33733	Otu33734	Otu33735	Otu33736	Otu33737	Otu33738	Otu33739	Otu33740	Otu33741	Otu33742	Otu33743	Otu33744	Otu33745	Otu33746	Otu33747	Otu33748	Otu33749	Otu33750	Otu33751	Otu33752	Otu33753	Otu33754	Otu33755	Otu33756	Otu33757	Otu33758	Otu33759	Otu33760	Otu33761	Otu33762	Otu33763	Otu33764	Otu33765	Otu33766	Otu33767	Otu33768	Otu33769	Otu33770	Otu33771	Otu33772	Otu33773	Otu33774	Otu33775	Otu33776	Otu33777	Otu33778	Otu33779	Otu33780	Otu33781	Otu33782	Otu33783	Otu33784	Otu33785	Otu33786	Otu33787	Otu33788	Otu33789	Otu33790	Otu33791	Otu33792	Otu33793	Otu33794	Otu33795	Otu33796	Otu33797	Otu33798	Otu33799	Otu33800	Otu33801	Otu33802	Otu33803	Otu33804	Otu33805	Otu33806	Otu33807	Otu33808	Otu33809	Otu33810	Otu33811	Otu33812	Otu33813	Otu33814	Otu33815	Otu33816	Otu33817	Otu33818	Otu33819	Otu33820	Otu33821	Otu33822	Otu33823	Otu33824	Otu33825	Otu33826	Otu33827	Otu33828	Otu33829	Otu33830	Otu33831	Otu33832	Otu33833	Otu33834	Otu33835	Otu33836	Otu33837	Otu33838	Otu33839	Otu33840	Otu33841	Otu33842	Otu33843	Otu33844	Otu33845	Otu33846	Otu33847	Otu33848	Otu33849	Otu33850	Otu33851	Otu33852	Otu33853	Otu33854	Otu33855	Otu33856	Otu33857	Otu33858	Otu33859	Otu33860	Otu33861	Otu33862	Otu33863	Otu33864	Otu33865	Otu33866	Otu33867	Otu33868	Otu33869	Otu33870	Otu33871	Otu33872	Otu33873	Otu33874	Otu33875	Otu33876	Otu33877	Otu33878	Otu33879	Otu33880	Otu33881	Otu33882	Otu33883	Otu33884	Otu33885	Otu33886	Otu33887	Otu33888	Otu33889	Otu33890	Otu33891	Otu33892	Otu33893	Otu33894	Otu33895	Otu33896	Otu33897	Otu33898	Otu33899	Otu33900	Otu33901	Otu33902	Otu33903	Otu33904	Otu33905	Otu33906	Otu33907	Otu33908	Otu33909	Otu33910	Otu33911	Otu33912	Otu33913	Otu33914	Otu33915	Otu33916	Otu33917	Otu33918	Otu33919	Otu33920	Otu33921	Otu33922	Otu33923	Otu33924	Otu33925	Otu33926	Otu33927	Otu33928	Otu33929	Otu33930	Otu33931	Otu33932	Otu33933	Otu33934	Otu33935	Otu33936	Otu33937	Otu33938	Otu33939	Otu33940	Otu33941	Otu33942	Otu33943	Otu33944	Otu33945	Otu33946	Otu33947	Otu33948	Otu33949	Otu33950	Otu33951	Otu33952	Otu33953	Otu33954	Otu33955	Otu33956	Otu33957	Otu33958	Otu33959	Otu33960	Otu33961	Otu33962	Otu33963	Otu33964	Otu33965	Otu33966	Otu33967	Otu33968	Otu33969	Otu33970	Otu33971	Otu33972	Otu33973	Otu33974	Otu33975	Otu33976	Otu33977	Otu33978	Otu33979	Otu33980	Otu33981	Otu33982	Otu33983	Otu33984	Otu33985	Otu33986	Otu33987	Otu33988	Otu33989	Otu33990	Otu33991	Otu33992	Otu33993	Otu33994	Otu33995	Otu33996	Otu33997	Otu33998	Otu33999	Otu34000	Otu34001	Otu34002	Otu34003	Otu34004	Otu34005	Otu34006	Otu34007	Otu34008	Otu34009	Otu34010	Otu34011	Otu34012	Otu34013	Otu34014	Otu34015	Otu34016	Otu34017	Otu34018	Otu34019	Otu34020	Otu34021	Otu34022	Otu34023	Otu34024	Otu34025	Otu34026	Otu34027	Otu34028	Otu34029	Otu34030	Otu34031	Otu34032	Otu34033	Otu34034	Otu34035	Otu34036	Otu34037	Otu34038	Otu34039	Otu34040	Otu34041	Otu34042	Otu34043	Otu34044	Otu34045	Otu34046	Otu34047	Otu34048	Otu34049	Otu34050	Otu34051	Otu34052	Otu34053	Otu34054	Otu34055	Otu34056	Otu34057	Otu34058	Otu34059	Otu34060	Otu34061	Otu34062	Otu34063	Otu34064	Otu34065	Otu34066	Otu34067	Otu34068	Otu34069	Otu34070	Otu34071	Otu34072	Otu34073	Otu34074	Otu34075	Otu34076	Otu34077	Otu34078	Otu34079	Otu34080	Otu34081	Otu34082	Otu34083	Otu34084	Otu34085	Otu34086	Otu34087	Otu34088	Otu34089	Otu34090	Otu34091	Otu34092	Otu34093	Otu34094	Otu34095	Otu34096	Otu34097	Otu34098	Otu34099	Otu34100	Otu34101	Otu34102	Otu34103	Otu34104	Otu34105	Otu34106	Otu34107	Otu34108	Otu34109	Otu34110	Otu34111	Otu34112	Otu34113	Otu34114	Otu34115	Otu34116	Otu34117	Otu34118	Otu34119	Otu34120	Otu34121	Otu34122	Otu34123	Otu34124	Otu34125	Otu34126	Otu34127	Otu34128	Otu34129	Otu34130	Otu34131	Otu34132	Otu34133	Otu34134	Otu34135	Otu34136	Otu34137	Otu34138	Otu34139	Otu34140	Otu34141	Otu34142	Otu34143	Otu34144	Otu34145	Otu34146	Otu34147	Otu34148	Otu34149	Otu34150	Otu34151	Otu34152	Otu34153	Otu34154	Otu34155	Otu34156	Otu34157	Otu34158	Otu34159	Otu34160	Otu34161	Otu34162	Otu34163	Otu34164	Otu34165	Otu34166	Otu34167	Otu34168	Otu34169	Otu34170	Otu34171	Otu34172	Otu34173	Otu34174	Otu34175	Otu34176	Otu34177	Otu34178	Otu34179	Otu34180	Otu34181	Otu34182	Otu34183	Otu34184	Otu34185	Otu34186	Otu34187	Otu34188	Otu34189	Otu34190	Otu34191	Otu34192	Otu34193	Otu34194	Otu34195	Otu34196	Otu34197	Otu34198	Otu34199	Otu34200	Otu34201	Otu34202	Otu34203	Otu34204	Otu34205	Otu34206	Otu34207	Otu34208	Otu34209	Otu34210	Otu34211	Otu34212	Otu34213	Otu34214	Otu34215	Otu34216	Otu34217	Otu34218	Otu34219	Otu34220	Otu34221	Otu34222	Otu34223	Otu34224	Otu34225	Otu34226	Otu34227	Otu34228	Otu34229	Otu34230	Otu34231	Otu34232	Otu34233	Otu34234	Otu34235	Otu34236	Otu34237	Otu34238	Otu34239	Otu34240	Otu34241	Otu34242	Otu34243	Otu34244	Otu34245	Otu34246	Otu34247	Otu34248	Otu34249	Otu34250	Otu34251	Otu34252	Otu34253	Otu34254	Otu34255	Otu34256	Otu34257	Otu34258	Otu34259	Otu34260	Otu34261	Otu34262	Otu34263	Otu34264	Otu34265	Otu34266	Otu34267	Otu34268	Otu34269	Otu34270	Otu34271	Otu34272	Otu34273	Otu34274	Otu34275	Otu34276	Otu34277	Otu34278	Otu34279	Otu34280	Otu34281	Otu34282	Otu34283	Otu34284	Otu34285	Otu34286	Otu34287	Otu34288	Otu34289	Otu34290	Otu34291	Otu34292	Otu34293	Otu34294	Otu34295	Otu34296	Otu34297	Otu34298	Otu34299	Otu34300	Otu34301	Otu34302	Otu34303	Otu34304	Otu34305	Otu34306	Otu34307	Otu34308	Otu34309	Otu34310	Otu34311	Otu34312	Otu34313	Otu34314	Otu34315	Otu34316	Otu34317	Otu34318	Otu34319	Otu34320	Otu34321	Otu34322	Otu34323	Otu34324	Otu34325	Otu34326	Otu34327	Otu34328	Otu34329	Otu34330	Otu34331	Otu34332	Otu34333	Otu34334	Otu34335	Otu34336	Otu34337	Otu34338	Otu34339	Otu34340	Otu34341	Otu34342	Otu34343	Otu34344	Otu34345	Otu34346	Otu34347	Otu34348	Otu34349	Otu34350	Otu34351	Otu34352	Otu34353	Otu34354	Otu34355	Otu34356	Otu34357	Otu34358	Otu34359	Otu34360	Otu34361	Otu34362	Otu34363	Otu34364	Otu34365	Otu34366	Otu34367	Otu34368	Otu34369	Otu34370	Otu34371	Otu34372	Otu34373	Otu34374	Otu34375	Otu34376	Otu34377	Otu34378	Otu34379	Otu34380	Otu34381	Otu34382	Otu34383	Otu34384	Otu34385	Otu34386	Otu34387	Otu34388	Otu34389	Otu34390	Otu34391	Otu34392	Otu34393	Otu34394	Otu34395	Otu34396	Otu34397	Otu34398	Otu34399	Otu34400	Otu34401	Otu34402	Otu34403	Otu34404	Otu34405	Otu34406	Otu34407	Otu34408	Otu34409	Otu34410	Otu34411	Otu34412	Otu34413	Otu34414	Otu34415	Otu34416	Otu34417	Otu34418	Otu34419	Otu34420	Otu34421	Otu34422	Otu34423	Otu34424	Otu34425	Otu34426	Otu34427	Otu34428	Otu34429	Otu34430	Otu34431	Otu34432	Otu34433	Otu34434	Otu34435	Otu34436	Otu34437	Otu34438	Otu34439	Otu34440	Otu34441	Otu34442	Otu34443	Otu34444	Otu34445	Otu34446	Otu34447	Otu34448	Otu34449	Otu34450	Otu34451	Otu34452	Otu34453	Otu34454	Otu34455	Otu34456	Otu34457	Otu34458	Otu34459	Otu34460	Otu34461	Otu34462	Otu34463	Otu34464	Otu34465	Otu34466	Otu34467	Otu34468	Otu34469	Otu34470	Otu34471	Otu34472	Otu34473	Otu34474	Otu34475	Otu34476	Otu34477	Otu34478	Otu34479	Otu34480	Otu34481	Otu34482	Otu34483	Otu34484	Otu34485	Otu34486	Otu34487	Otu34488	Otu34489	Otu34490	Otu34491	Otu34492	Otu34493	Otu34494	Otu34495	Otu34496	Otu34497	Otu34498	Otu34499	Otu34500	Otu34501	Otu34502	Otu34503	Otu34504	Otu34505	Otu34506	Otu34507	Otu34508	Otu34509	Otu34510	Otu34511	Otu34512	Otu34513	Otu34514	Otu34515	Otu34516	Otu34517	Otu34518	Otu34519	Otu34520	Otu34521	Otu34522	Otu34523	Otu34524	Otu34525	Otu34526	Otu34527	Otu34528	Otu34529	Otu34530	Otu34531	Otu34532	Otu34533	Otu34534	Otu34535	Otu34536	Otu34537	Otu34538	Otu34539	Otu34540	Otu34541	Otu34542	Otu34543	Otu34544	Otu34545	Otu34546	Otu34547	Otu34548	Otu34549	Otu34550	Otu34551	Otu34552	Otu34553	Otu34554	Otu34555	Otu34556	Otu34557	Otu34558	Otu34559	Otu34560	Otu34561	Otu34562	Otu34563	Otu34564	Otu34565	Otu34566	Otu34567	Otu34568	Otu34569	Otu34570	Otu34571	Otu34572	Otu34573	Otu34574	Otu34575	Otu34576	Otu34577	Otu34578	Otu34579	Otu34580	Otu34581	Otu34582	Otu34583	Otu34584	Otu34585	Otu34586	Otu34587	Otu34588	Otu34589	Otu34590	Otu34591	Otu34592	Otu34593	Otu34594	Otu34595	Otu34596	Otu34597	Otu34598	Otu34599	Otu34600	Otu34601	Otu34602	Otu34603	Otu34604	Otu34605	Otu34606	Otu34607	Otu34608	Otu34609	Otu34610	Otu34611	Otu34612	Otu34613	Otu34614	Otu34615	Otu34616	Otu34617	Otu34618	Otu34619	Otu34620	Otu34621	Otu34622	Otu34623	Otu34624	Otu34625	Otu34626	Otu34627	Otu34628	Otu34629	Otu34630	Otu34631	Otu34632	Otu34633	Otu34634	Otu34635	Otu34636	Otu34637	Otu34638	Otu34639	Otu34640	Otu34641	Otu34642	Otu34643	Otu34644	Otu34645	Otu34646	Otu34647	Otu34648	Otu34649	Otu34650	Otu34651	Otu34652	Otu34653	Otu34654	Otu34655	Otu34656	Otu34657	Otu34658	Otu34659	Otu34660	Otu34661	Otu34662	Otu34663	Otu34664	Otu34665	Otu34666	Otu34667	Otu34668	Otu34669	Otu34670	Otu34671	Otu34672	Otu34673	Otu34674	Otu34675	Otu34676	Otu34677	Otu34678	Otu34679	Otu34680	Otu34681	Otu34682	Otu34683	Otu34684	Otu34685	Otu34686	Otu34687	Otu34688	Otu34689	Otu34690	Otu34691	Otu34692	Otu34693	Otu34694	Otu34695	Otu34696	Otu34697	Otu34698	Otu34699	Otu34700	Otu34701	Otu34702	Otu34703	Otu34704	Otu34705	Otu34706	Otu34707	Otu34708	Otu34709	Otu34710	Otu34711	Otu34712	Otu34713	Otu34714	Otu34715	Otu34716	Otu34717	Otu34718	Otu34719	Otu34720	Otu34721	Otu34722	Otu34723	Otu34724	Otu34725	Otu34726	Otu34727	Otu34728	Otu34729	Otu34730	Otu34731	Otu34732	Otu34733	Otu34734	Otu34735	Otu34736	Otu34737	Otu34738	Otu34739	Otu34740	Otu34741	Otu34742	Otu34743	Otu34744	Otu34745	Otu34746	Otu34747	Otu34748	Otu34749	Otu34750	Otu34751	Otu34752	Otu34753	Otu34754	Otu34755	Otu34756	Otu34757	Otu34758	Otu34759	Otu34760	Otu34761	Otu34762	Otu34763	Otu34764	Otu34765	Otu34766	Otu34767	Otu34768	Otu34769	Otu34770	Otu34771	Otu34772	Otu34773	Otu34774	Otu34775	Otu34776	Otu34777	Otu34778	Otu34779	Otu34780	Otu34781	Otu34782	Otu34783	Otu34784	Otu34785	Otu34786	Otu34787	Otu34788	Otu34789	Otu34790	Otu34791	Otu34792	Otu34793	Otu34794	Otu34795	Otu34796	Otu34797	Otu34798	Otu34799	Otu34800	Otu34801	Otu34802	Otu34803	Otu34804	Otu34805	Otu34806	Otu34807	Otu34808	Otu34809	Otu34810	Otu34811	Otu34812	Otu34813	Otu34814	Otu34815	Otu34816	Otu34817	Otu34818	Otu34819	Otu34820	Otu34821	Otu34822	Otu34823	Otu34824	Otu34825	Otu34826	Otu34827	Otu34828	Otu34829	Otu34830	Otu34831	Otu34832	Otu34833	Otu34834	Otu34835	Otu34836	Otu34837	Otu34838	Otu34839	Otu34840	Otu34841	Otu34842	Otu34843	Otu34844	Otu34845	Otu34846	Otu34847	Otu34848	Otu34849	Otu34850	Otu34851	Otu34852	Otu34853	Otu34854	Otu34855	Otu34856	Otu34857	Otu34858	Otu34859	Otu34860	Otu34861	Otu34862	Otu34863	Otu34864	Otu34865	Otu34866	Otu34867	Otu34868	Otu34869	Otu34870	Otu34871	Otu34872	Otu34873	Otu34874	Otu34875	Otu34876	Otu34877	Otu34878	Otu34879	Otu34880	Otu34881	Otu34882	Otu34883	Otu34884	Otu34885	Otu34886	Otu34887	Otu34888	Otu34889	Otu34890	Otu34891	Otu34892	Otu34893	Otu34894	Otu34895	Otu34896	Otu34897	Otu34898	Otu34899	Otu34900	Otu34901	Otu34902	Otu34903	Otu34904	Otu34905	Otu34906	Otu34907	Otu34908	Otu34909	Otu34910	Otu34911	Otu34912	Otu34913	Otu34914	Otu34915	Otu34916	Otu34917	Otu34918	Otu34919	Otu34920	Otu34921	Otu34922	Otu34923	Otu34924	Otu34925	Otu34926	Otu34927	Otu34928	Otu34929	Otu34930	Otu34931	Otu34932	Otu34933	Otu34934	Otu34935	Otu34936	Otu34937	Otu34938	Otu34939	Otu34940	Otu34941	Otu34942	Otu34943	Otu34944	Otu34945	Otu34946	Otu34947	Otu34948	Otu34949	Otu34950	Otu34951	Otu34952	Otu34953	Otu34954	Otu34955	Otu34956	Otu34957	Otu34958	Otu34959	Otu34960	Otu34961	Otu34962	Otu34963	Otu34964	Otu34965	Otu34966	Otu34967	Otu34968	Otu34969	Otu34970	Otu34971	Otu34972	Otu34973	Otu34974	Otu34975	Otu34976	Otu34977	Otu34978	Otu34979	Otu34980	Otu34981	Otu34982	Otu34983	Otu34984	Otu34985	Otu34986	Otu34987	Otu34988	Otu34989	Otu34990	Otu34991	Otu34992	Otu34993	Otu34994	Otu34995	Otu34996	Otu34997	Otu34998	Otu34999	Otu35000	Otu35001	Otu35002	Otu35003	Otu35004	Otu35005	Otu35006	Otu35007	Otu35008	Otu35009	Otu35010	Otu35011	Otu35012	Otu35013	Otu35014	Otu35015	Otu35016	Otu35017	Otu35018	Otu35019	Otu35020	Otu35021	Otu35022	Otu35023	Otu35024	Otu35025	Otu35026	Otu35027	Otu35028	Otu35029	Otu35030	Otu35031	Otu35032	Otu35033	Otu35034	Otu35035	Otu35036	Otu35037	Otu35038	Otu35039	Otu35040	Otu35041	Otu35042	Otu35043	Otu35044	Otu35045	Otu35046	Otu35047	Otu35048	Otu35049	Otu35050	Otu35051	Otu35052	Otu35053	Otu35054	Otu35055	Otu35056	Otu35057	Otu35058	Otu35059	Otu35060	Otu35061	Otu35062	Otu35063	Otu35064	Otu35065	Otu35066	Otu35067	Otu35068	Otu35069	Otu35070	Otu35071	Otu35072	Otu35073	Otu35074	Otu35075	Otu35076	Otu35077	Otu35078	Otu35079	Otu35080	Otu35081	Otu35082	Otu35083	Otu35084	Otu35085	Otu35086	Otu35087	Otu35088	Otu35089	Otu35090	Otu35091	Otu35092	Otu35093	Otu35094	Otu35095	Otu35096	Otu35097	Otu35098	Otu35099	Otu35100	Otu35101	Otu35102	Otu35103	Otu35104	Otu35105	Otu35106	Otu35107	Otu35108	Otu35109	Otu35110	Otu35111	Otu35112	Otu35113	Otu35114	Otu35115	Otu35116	Otu35117	Otu35118	Otu35119	Otu35120	Otu35121	Otu35122	Otu35123	Otu35124	Otu35125	Otu35126	Otu35127	Otu35128	Otu35129	Otu35130	Otu35131	Otu35132	Otu35133	Otu35134	Otu35135	Otu35136	Otu35137	Otu35138	Otu35139	Otu35140	Otu35141	Otu35142	Otu35143	Otu35144	Otu35145	Otu35146	Otu35147	Otu35148	Otu35149	Otu35150	Otu35151	Otu35152	Otu35153	Otu35154	Otu35155	Otu35156	Otu35157	Otu35158	Otu35159	Otu35160	Otu35161	Otu35162	Otu35163	Otu35164	Otu35165	Otu35166	Otu35167	Otu35168	Otu35169	Otu35170	Otu35171	Otu35172	Otu35173	Otu35174	Otu35175	Otu35176	Otu35177	Otu35178	Otu35179	Otu35180	Otu35181	Otu35182	Otu35183	Otu35184	Otu35185	Otu35186	Otu35187	Otu35188	Otu35189	Otu35190	Otu35191	Otu35192	Otu35193	Otu35194	Otu35195	Otu35196	Otu35197	Otu35198	Otu35199	Otu35200	Otu35201	Otu35202	Otu35203	Otu35204	Otu35205	Otu35206	Otu35207	Otu35208	Otu35209	Otu35210	Otu35211	Otu35212	Otu35213	Otu35214	Otu35215	Otu35216	Otu35217	Otu35218	Otu35219	Otu35220	Otu35221	Otu35222	Otu35223	Otu35224	Otu35225	Otu35226	Otu35227	Otu35228	Otu35229	Otu35230	Otu35231	Otu35232	Otu35233	Otu35234	Otu35235	Otu35236	Otu35237	Otu35238	Otu35239	Otu35240	Otu35241	Otu35242	Otu35243	Otu35244	Otu35245	Otu35246	Otu35247	Otu35248	Otu35249	Otu35250	Otu35251	Otu35252	Otu35253	Otu35254	Otu35255	Otu35256	Otu35257	Otu35258	Otu35259	Otu35260	Otu35261	Otu35262	Otu35263	Otu35264	Otu35265	Otu35266	Otu35267	Otu35268	Otu35269	Otu35270	Otu35271	Otu35272	Otu35273	Otu35274	Otu35275	Otu35276	Otu35277	Otu35278	Otu35279	Otu35280	Otu35281	Otu35282	Otu35283	Otu35284	Otu35285	Otu35286	Otu35287	Otu35288	Otu35289	Otu35290	Otu35291	Otu35292	Otu35293	Otu35294	Otu35295	Otu35296	Otu35297	Otu35298	Otu35299	Otu35300	Otu35301	Otu35302	Otu35303	Otu35304	Otu35305	Otu35306	Otu35307	Otu35308	Otu35309	Otu35310	Otu35311	Otu35312	Otu35313	Otu35314	Otu35315	Otu35316	Otu35317	Otu35318	Otu35319	Otu35320	Otu35321	Otu35322	Otu35323	Otu35324	Otu35325	Otu35326	Otu35327	Otu35328	Otu35329	Otu35330	Otu35331	Otu35332	Otu35333	Otu35334	Otu35335	Otu35336	Otu35337	Otu35338	Otu35339	Otu35340	Otu35341	Otu35342	Otu35343	Otu35344	Otu35345	Otu35346	Otu35347	Otu35348	Otu35349	Otu35350	Otu35351	Otu35352	Otu35353	Otu35354	Otu35355	Otu35356	Otu35357	Otu35358	Otu35359	Otu35360	Otu35361	Otu35362	Otu35363	Otu35364	Otu35365	Otu35366	Otu35367	Otu35368	Otu35369	Otu35370	Otu35371	Otu35372	Otu35373	Otu35374	Otu35375	Otu35376	Otu35377	Otu35378	Otu35379	Otu35380	Otu35381	Otu35382	Otu35383	Otu35384	Otu35385	Otu35386	Otu35387	Otu35388	Otu35389	Otu35390	Otu35391	Otu35392	Otu35393	Otu35394	Otu35395	Otu35396	Otu35397	Otu35398	Otu35399	Otu35400	Otu35401	Otu35402	Otu35403	Otu35404	Otu35405	Otu35406	Otu35407	Otu35408	Otu35409	Otu35410	Otu35411	Otu35412	Otu35413	Otu35414	Otu35415	Otu35416	Otu35417	Otu35418	Otu35419	Otu35420	Otu35421	Otu35422	Otu35423	Otu35424	Otu35425	Otu35426	Otu35427	Otu35428	Otu35429	Otu35430	Otu35431	Otu35432	Otu35433	Otu35434	Otu35435	Otu35436	Otu35437	Otu35438	Otu35439	Otu35440	Otu35441	Otu35442	Otu35443	Otu35444	Otu35445	Otu35446	Otu35447	Otu35448	Otu35449	Otu35450	Otu35451	Otu35452	Otu35453	Otu35454	Otu35455	Otu35456	Otu35457	Otu35458	Otu35459	Otu35460	Otu35461	Otu35462	Otu35463	Otu35464	Otu35465	Otu35466	Otu35467	Otu35468	Otu35469	Otu35470	Otu35471	Otu35472	Otu35473	Otu35474	Otu35475	Otu35476	Otu35477	Otu35478	Otu35479	Otu35480	Otu35481	Otu35482	Otu35483	Otu35484	Otu35485	Otu35486	Otu35487	Otu35488	Otu35489	Otu35490	Otu35491	Otu35492	Otu35493	Otu35494	Otu35495	Otu35496	Otu35497	Otu35498	Otu35499	Otu35500	Otu35501	Otu35502	Otu35503	Otu35504	Otu35505	Otu35506	Otu35507	Otu35508	Otu35509	Otu35510	Otu35511	Otu35512	Otu35513	Otu35514	Otu35515	Otu35516	Otu35517	Otu35518	Otu35519	Otu35520	Otu35521	Otu35522	Otu35523	Otu35524	Otu35525	Otu35526	Otu35527	Otu35528	Otu35529	Otu35530	Otu35531	Otu35532	Otu35533	Otu35534	Otu35535	Otu35536	Otu35537	Otu35538	Otu35539	Otu35540	Otu35541	Otu35542	Otu35543	Otu35544	Otu35545	Otu35546	Otu35547	Otu35548	Otu35549	Otu35550	Otu35551	Otu35552	Otu35553	Otu35554	Otu35555	Otu35556	Otu35557	Otu35558	Otu35559	Otu35560	Otu35561	Otu35562	Otu35563	Otu35564	Otu35565	Otu35566	Otu35567	Otu35568	Otu35569	Otu35570	Otu35571	Otu35572	Otu35573	Otu35574	Otu35575	Otu35576	Otu35577	Otu35578	Otu35579	Otu35580	Otu35581	Otu35582	Otu35583	Otu35584	Otu35585	Otu35586	Otu35587	Otu35588	Otu35589	Otu35590	Otu35591	Otu35592	Otu35593	Otu35594	Otu35595	Otu35596	Otu35597	Otu35598	Otu35599	Otu35600	Otu35601	Otu35602	Otu35603	Otu35604	Otu35605	Otu35606	Otu35607	Otu35608	Otu35609	Otu35610	Otu35611	Otu35612	Otu35613	Otu35614	Otu35615	Otu35616	Otu35617	Otu35618	Otu35619	Otu35620	Otu35621	Otu35622	Otu35623	Otu35624	Otu35625	Otu35626	Otu35627	Otu35628	Otu35629	Otu35630	Otu35631	Otu35632	Otu35633	Otu35634	Otu35635	Otu35636	Otu35637	Otu35638	Otu35639	Otu35640	Otu35641	Otu35642	Otu35643	Otu35644	Otu35645	Otu35646	Otu35647	Otu35648	Otu35649	Otu35650	Otu35651	Otu35652	Otu35653	Otu35654	Otu35655	Otu35656	Otu35657	Otu35658	Otu35659	Otu35660	Otu35661	Otu35662	Otu35663	Otu35664	Otu35665	Otu35666	Otu35667	Otu35668	Otu35669	Otu35670	Otu35671	Otu35672	Otu35673	Otu35674	Otu35675	Otu35676	Otu35677	Otu35678	Otu35679	Otu35680	Otu35681	Otu35682	Otu35683	Otu35684	Otu35685	Otu35686	Otu35687	Otu35688	Otu35689	Otu35690	Otu35691	Otu35692	Otu35693	Otu35694	Otu35695	Otu35696	Otu35697	Otu35698	Otu35699	Otu35700	Otu35701	Otu35702	Otu35703	Otu35704	Otu35705	Otu35706	Otu35707	Otu35708	Otu35709	Otu35710	Otu35711	Otu35712	Otu35713	Otu35714	Otu35715	Otu35716	Otu35717	Otu35718	Otu35719	Otu35720	Otu35721	Otu35722	Otu35723	Otu35724	Otu35725	Otu35726	Otu35727	Otu35728	Otu35729	Otu35730	Otu35731	Otu35732	Otu35733	Otu35734	Otu35735	Otu35736	Otu35737	Otu35738	Otu35739	Otu35740	Otu35741	Otu35742	Otu35743	Otu35744	Otu35745	Otu35746	Otu35747	Otu35748	Otu35749	Otu35750	Otu35751	Otu35752	Otu35753	Otu35754	Otu35755	Otu35756	Otu35757	Otu35758	Otu35759	Otu35760	Otu35761	Otu35762	Otu35763	Otu35764	Otu35765	Otu35766	Otu35767	Otu35768	Otu35769	Otu35770	Otu35771	Otu35772	Otu35773	Otu35774	Otu35775	Otu35776	Otu35777	Otu35778	Otu35779	Otu35780	Otu35781	Otu35782	Otu35783	Otu35784	Otu35785	Otu35786	Otu35787	Otu35788	Otu35789	Otu35790	Otu35791	Otu35792	Otu35793	Otu35794	Otu35795	Otu35796	Otu35797	Otu35798	Otu35799	Otu35800	Otu35801	Otu35802	Otu35803	Otu35804	Otu35805	Otu35806	Otu35807	Otu35808	Otu35809	Otu35810	Otu35811	Otu35812	Otu35813	Otu35814	Otu35815	Otu35816	Otu35817	Otu35818	Otu35819	Otu35820	Otu35821	Otu35822	Otu35823	Otu35824	Otu35825	Otu35826	Otu35827	Otu35828	Otu35829	Otu35830	Otu35831	Otu35832	Otu35833	Otu35834	Otu35835	Otu35836	Otu35837	Otu35838	Otu35839	Otu35840	Otu35841	Otu35842	Otu35843	Otu35844	Otu35845	Otu35846	Otu35847	Otu35848	Otu35849	Otu35850	Otu35851	Otu35852	Otu35853	Otu35854	Otu35855	Otu35856	Otu35857	Otu35858	Otu35859	Otu35860	Otu35861	Otu35862	Otu35863	Otu35864	Otu35865	Otu35866	Otu35867	Otu35868	Otu35869	Otu35870	Otu35871	Otu35872	Otu35873	Otu35874	Otu35875	Otu35876	Otu35877	Otu35878	Otu35879	Otu35880	Otu35881	Otu35882	Otu35883	Otu35884	Otu35885	Otu35886	Otu35887	Otu35888	Otu35889	Otu35890	Otu35891	Otu35892	Otu35893	Otu35894	Otu35895	Otu35896	Otu35897	Otu35898	Otu35899	Otu35900	Otu35901	Otu35902	Otu35903	Otu35904	Otu35905	Otu35906	Otu35907	Otu35908	Otu35909	Otu35910	Otu35911	Otu35912	Otu35913	Otu35914	Otu35915	Otu35916	Otu35917	Otu35918	Otu35919	Otu35920	Otu35921	Otu35922	Otu35923	Otu35924	Otu35925	Otu35926	Otu35927	Otu35928	Otu35929	Otu35930	Otu35931	Otu35932	Otu35933	Otu35934	Otu35935	Otu35936	Otu35937	Otu35938	Otu35939	Otu35940	Otu35941	Otu35942	Otu35943	Otu35944	Otu35945	Otu35946	Otu35947	Otu35948	Otu35949	Otu35950	Otu35951	Otu35952	Otu35953	Otu35954	Otu35955	Otu35956	Otu35957	Otu35958	Otu35959	Otu35960	Otu35961	Otu35962	Otu35963	Otu35964	Otu35965	Otu35966	Otu35967	Otu35968	Otu35969	Otu35970	Otu35971	Otu35972	Otu35973	Otu35974	Otu35975	Otu35976	Otu35977	Otu35978	Otu35979	Otu35980	Otu35981	Otu35982	Otu35983	Otu35984	Otu35985	Otu35986	Otu35987	Otu35988	Otu35989	Otu35990	Otu35991	Otu35992	Otu35993	Otu35994	Otu35995	Otu35996	Otu35997	Otu35998	Otu35999	Otu36000	Otu36001	Otu36002	Otu36003	Otu36004	Otu36005	Otu36006	Otu36007	Otu36008	Otu36009	Otu36010	Otu36011	Otu36012	Otu36013	Otu36014	Otu36015	Otu36016	Otu36017	Otu36018	Otu36019	Otu36020	Otu36021	Otu36022	Otu36023	Otu36024	Otu36025	Otu36026	Otu36027	Otu36028	Otu36029	Otu36030	Otu36031	Otu36032	Otu36033	Otu36034	Otu36035	Otu36036	Otu36037	Otu36038	Otu36039	Otu36040	Otu36041	Otu36042	Otu36043	Otu36044	Otu36045	Otu36046	Otu36047	Otu36048	Otu36049	Otu36050	Otu36051	Otu36052	Otu36053	Otu36054	Otu36055	Otu36056	Otu36057	Otu36058	Otu36059	Otu36060	Otu36061	Otu36062	Otu36063	Otu36064	Otu36065	Otu36066	Otu36067	Otu36068	Otu36069	Otu36070	Otu36071	Otu36072	Otu36073	Otu36074	Otu36075	Otu36076	Otu36077	Otu36078	Otu36079	Otu36080	Otu36081	Otu36082	Otu36083	Otu36084	Otu36085	Otu36086	Otu36087	Otu36088	Otu36089	Otu36090	Otu36091	Otu36092	Otu36093	Otu36094	Otu36095	Otu36096	Otu36097	Otu36098	Otu36099	Otu36100	Otu36101	Otu36102	Otu36103	Otu36104	Otu36105	Otu36106	Otu36107	Otu36108	Otu36109	Otu36110	Otu36111	Otu36112	Otu36113	Otu36114	Otu36115	Otu36116	Otu36117	Otu36118	Otu36119	Otu36120	Otu36121	Otu36122	Otu36123	Otu36124	Otu36125	Otu36126	Otu36127	Otu36128	Otu36129	Otu36130	Otu36131	Otu36132	Otu36133	Otu36134	Otu36135	Otu36136	Otu36137	Otu36138	Otu36139	Otu36140	Otu36141	Otu36142	Otu36143	Otu36144	Otu36145	Otu36146	Otu36147	Otu36148	Otu36149	Otu36150	Otu36151	Otu36152	Otu36153	Otu36154	Otu36155	Otu36156	Otu36157	Otu36158	Otu36159	Otu36160	Otu36161	Otu36162	Otu36163	Otu36164	Otu36165	Otu36166	Otu36167	Otu36168	Otu36169	Otu36170	Otu36171	Otu36172	Otu36173	Otu36174	Otu36175	Otu36176	Otu36177	Otu36178	Otu36179	Otu36180	Otu36181	Otu36182	Otu36183	Otu36184	Otu36185	Otu36186	Otu36187	Otu36188	Otu36189	Otu36190	Otu36191	Otu36192	Otu36193	Otu36194	Otu36195	Otu36196	Otu36197	Otu36198	Otu36199	Otu36200	Otu36201	Otu36202	Otu36203	Otu36204	Otu36205	Otu36206	Otu36207	Otu36208	Otu36209	Otu36210	Otu36211	Otu36212	Otu36213	Otu36214	Otu36215	Otu36216	Otu36217	Otu36218	Otu36219	Otu36220	Otu36221	Otu36222	Otu36223	Otu36224	Otu36225	Otu36226	Otu36227	Otu36228	Otu36229	Otu36230	Otu36231	Otu36232	Otu36233	Otu36234	Otu36235	Otu36236	Otu36237	Otu36238	Otu36239	Otu36240	Otu36241	Otu36242	Otu36243	Otu36244	Otu36245	Otu36246	Otu36247	Otu36248	Otu36249	Otu36250	Otu36251	Otu36252	Otu36253	Otu36254	Otu36255	Otu36256	Otu36257	Otu36258	Otu36259	Otu36260	Otu36261	Otu36262	Otu36263	Otu36264	Otu36265	Otu36266	Otu36267	Otu36268	Otu36269	Otu36270	Otu36271	Otu36272	Otu36273	Otu36274	Otu36275	Otu36276	Otu36277	Otu36278	Otu36279	Otu36280	Otu36281	Otu36282	Otu36283	Otu36284	Otu36285	Otu36286	Otu36287	Otu36288	Otu36289	Otu36290	Otu36291	Otu36292	Otu36293	Otu36294	Otu36295	Otu36296	Otu36297	Otu36298	Otu36299	Otu36300	Otu36301	Otu36302	Otu36303	Otu36304	Otu36305	Otu36306	Otu36307	Otu36308	Otu36309	Otu36310	Otu36311	Otu36312	Otu36313	Otu36314	Otu36315	Otu36316	Otu36317	Otu36318	Otu36319	Otu36320	Otu36321	Otu36322	Otu36323	Otu36324	Otu36325	Otu36326	Otu36327	Otu36328	Otu36329	Otu36330	Otu36331	Otu36332	Otu36333	Otu36334	Otu36335	Otu36336	Otu36337	Otu36338	Otu36339	Otu36340	Otu36341	Otu36342	Otu36343	Otu36344	Otu36345	Otu36346	Otu36347	Otu36348	Otu36349	Otu36350	Otu36351	Otu36352	Otu36353	Otu36354	Otu36355	Otu36356	Otu36357	Otu36358	Otu36359	Otu36360	Otu36361	Otu36362	Otu36363	Otu36364	Otu36365	Otu36366	Otu36367	Otu36368	Otu36369	Otu36370	Otu36371	Otu36372	Otu36373	Otu36374	Otu36375	Otu36376	Otu36377	Otu36378	Otu36379	Otu36380	Otu36381	Otu36382	Otu36383	Otu36384	Otu36385	Otu36386	Otu36387	Otu36388	Otu36389	Otu36390	Otu36391	Otu36392	Otu36393	Otu36394	Otu36395	Otu36396	Otu36397	Otu36398	Otu36399	Otu36400	Otu36401	Otu36402	Otu36403	Otu36404	Otu36405	Otu36406	Otu36407	Otu36408	Otu36409	Otu36410	Otu36411	Otu36412	Otu36413	Otu36414	Otu36415	Otu36416	Otu36417	Otu36418	Otu36419	Otu36420	Otu36421	Otu36422	Otu36423	Otu36424	Otu36425	Otu36426	Otu36427	Otu36428	Otu36429	Otu36430	Otu36431	Otu36432	Otu36433	Otu36434	Otu36435	Otu36436	Otu36437	Otu36438	Otu36439	Otu36440	Otu36441	Otu36442	Otu36443	Otu36444	Otu36445	Otu36446	Otu36447	Otu36448	Otu36449	Otu36450	Otu36451	Otu36452	Otu36453	Otu36454	Otu36455	Otu36456	Otu36457	Otu36458	Otu36459	Otu36460	Otu36461	Otu36462	Otu36463	Otu36464	Otu36465	Otu36466	Otu36467	Otu36468	Otu36469	Otu36470	Otu36471	Otu36472	Otu36473	Otu36474	Otu36475	Otu36476	Otu36477	Otu36478	Otu36479	Otu36480	Otu36481	Otu36482	Otu36483	Otu36484	Otu36485	Otu36486	Otu36487	Otu36488	Otu36489	Otu36490	Otu36491	Otu36492	Otu36493	Otu36494	Otu36495	Otu36496	Otu36497	Otu36498	Otu36499	Otu36500	Otu36501	Otu36502	Otu36503	Otu36504	Otu36505	Otu36506	Otu36507	Otu36508	Otu36509	Otu36510	Otu36511	Otu36512	Otu36513	Otu36514	Otu36515	Otu36516	Otu36517	Otu36518	Otu36519	Otu36520	Otu36521	Otu36522	Otu36523	Otu36524	Otu36525	Otu36526	Otu36527	Otu36528	Otu36529	Otu36530	Otu36531	Otu36532	Otu36533	Otu36534	Otu36535	Otu36536	Otu36537	Otu36538	Otu36539	Otu36540	Otu36541	Otu36542	Otu36543	Otu36544	Otu36545	Otu36546	Otu36547	Otu36548	Otu36549	Otu36550	Otu36551	Otu36552	Otu36553	Otu36554	Otu36555	Otu36556	Otu36557	Otu36558	Otu36559	Otu36560	Otu36561	Otu36562	Otu36563	Otu36564	Otu36565	Otu36566	Otu36567	Otu36568	Otu36569	Otu36570	Otu36571	Otu36572	Otu36573	Otu36574	Otu36575	Otu36576	Otu36577	Otu36578	Otu36579	Otu36580	Otu36581	Otu36582	Otu36583	Otu36584	Otu36585	Otu36586	Otu36587	Otu36588	Otu36589	Otu36590	Otu36591	Otu36592	Otu36593	Otu36594	Otu36595	Otu36596	Otu36597	Otu36598	Otu36599	Otu36600	Otu36601	Otu36602	Otu36603	Otu36604	Otu36605	Otu36606	Otu36607	Otu36608	Otu36609	Otu36610	Otu36611	Otu36612	Otu36613	Otu36614	Otu36615	Otu36616	Otu36617	Otu36618	Otu36619	Otu36620	Otu36621	Otu36622	Otu36623	Otu36624	Otu36625	Otu36626	Otu36627	Otu36628	Otu36629	Otu36630	Otu36631	Otu36632	Otu36633	Otu36634	Otu36635	Otu36636	Otu36637	Otu36638	Otu36639	Otu36640	Otu36641	Otu36642	Otu36643	Otu36644	Otu36645	Otu36646	Otu36647	Otu36648	Otu36649	Otu36650	Otu36651	Otu36652	Otu36653	Otu36654	Otu36655	Otu36656	Otu36657	Otu36658	Otu36659	Otu36660	Otu36661	Otu36662	Otu36663	Otu36664	Otu36665	Otu36666	Otu36667	Otu36668	Otu36669	Otu36670	Otu36671	Otu36672	Otu36673	Otu36674	Otu36675	Otu36676	Otu36677	Otu36678	Otu36679	Otu36680	Otu36681	Otu36682	Otu36683	Otu36684	Otu36685	Otu36686	Otu36687	Otu36688	Otu36689	Otu36690	Otu36691	Otu36692	Otu36693	Otu36694	Otu36695	Otu36696	Otu36697	Otu36698	Otu36699	Otu36700	Otu36701	Otu36702	Otu36703	Otu36704	Otu36705	Otu36706	Otu36707	Otu36708	Otu36709	Otu36710	Otu36711	Otu36712	Otu36713	Otu36714	Otu36715	Otu36716	Otu36717	Otu36718	Otu36719	Otu36720	Otu36721	Otu36722	Otu36723	Otu36724	Otu36725	Otu36726	Otu36727	Otu36728	Otu36729	Otu36730	Otu36731	Otu36732	Otu36733	Otu36734	Otu36735	Otu36736	Otu36737	Otu36738	Otu36739	Otu36740	Otu36741	Otu36742	Otu36743	Otu36744	Otu36745	Otu36746	Otu36747	Otu36748	Otu36749	Otu36750	Otu36751	Otu36752	Otu36753	Otu36754	Otu36755	Otu36756	Otu36757	Otu36758	Otu36759	Otu36760	Otu36761	Otu36762	Otu36763	Otu36764	Otu36765	Otu36766	Otu36767	Otu36768	Otu36769	Otu36770	Otu36771	Otu36772	Otu36773	Otu36774	Otu36775	Otu36776	Otu36777	Otu36778	Otu36779	Otu36780	Otu36781	Otu36782	Otu36783	Otu36784	Otu36785	Otu36786	Otu36787	Otu36788	Otu36789	Otu36790	Otu36791	Otu36792	Otu36793	Otu36794	Otu36795	Otu36796	Otu36797	Otu36798	Otu36799	Otu36800	Otu36801	Otu36802	Otu36803	Otu36804	Otu36805	Otu36806	Otu36807	Otu36808	Otu36809	Otu36810	Otu36811	Otu36812	Otu36813	Otu36814	Otu36815	Otu36816	Otu36817	Otu36818	Otu36819	Otu36820	Otu36821	Otu36822	Otu36823	Otu36824	Otu36825	Otu36826	Otu36827	Otu36828	Otu36829	Otu36830	Otu36831	Otu36832	Otu36833	Otu36834	Otu36835	Otu36836	Otu36837	Otu36838	Otu36839	Otu36840	Otu36841	Otu36842	Otu36843	Otu36844	Otu36845	Otu36846	Otu36847	Otu36848	Otu36849	Otu36850	Otu36851	Otu36852	Otu36853	Otu36854	Otu36855	Otu36856	Otu36857	Otu36858	Otu36859	Otu36860	Otu36861	Otu36862	Otu36863	Otu36864	Otu36865	Otu36866	Otu36867	Otu36868	Otu36869	Otu36870	Otu36871	Otu36872	Otu36873	Otu36874	Otu36875	Otu36876	Otu36877	Otu36878	Otu36879	Otu36880	Otu36881	Otu36882	Otu36883	Otu36884	Otu36885	Otu36886	Otu36887	Otu36888	Otu36889	Otu36890	Otu36891	Otu36892	Otu36893	Otu36894	Otu36895	Otu36896	Otu36897	Otu36898	Otu36899	Otu36900	Otu36901	Otu36902	Otu36903	Otu36904	Otu36905	Otu36906	Otu36907	Otu36908	Otu36909	Otu36910	Otu36911	Otu36912	Otu36913	Otu36914	Otu36915	Otu36916	Otu36917	Otu36918	Otu36919	Otu36920	Otu36921	Otu36922	Otu36923	Otu36924	Otu36925	Otu36926	Otu36927	Otu36928	Otu36929	Otu36930	Otu36931	Otu36932	Otu36933	Otu36934	Otu36935	Otu36936	Otu36937	Otu36938	Otu36939	Otu36940	Otu36941	Otu36942	Otu36943	Otu36944	Otu36945	Otu36946	Otu36947	Otu36948	Otu36949	Otu36950	Otu36951	Otu36952	Otu36953	Otu36954	Otu36955	Otu36956	Otu36957	Otu36958	Otu36959	Otu36960	Otu36961	Otu36962	Otu36963	Otu36964	Otu36965	Otu36966	Otu36967	Otu36968	Otu36969	Otu36970	Otu36971	Otu36972	Otu36973	Otu36974	Otu36975	Otu36976	Otu36977	Otu36978	Otu36979	Otu36980	Otu36981	Otu36982	Otu36983	Otu36984	Otu36985	Otu36986	Otu36987	Otu36988	Otu36989	Otu36990	Otu36991	Otu36992	Otu36993	Otu36994	Otu36995	Otu36996	Otu36997	Otu36998	Otu36999	Otu37000	Otu37001	Otu37002	Otu37003	Otu37004	Otu37005	Otu37006	Otu37007	Otu37008	Otu37009	Otu37010	Otu37011	Otu37012	Otu37013	Otu37014	Otu37015	Otu37016	Otu37017	Otu37018	Otu37019	Otu37020	Otu37021	Otu37022	Otu37023	Otu37024	Otu37025	Otu37026	Otu37027	Otu37028	Otu37029	Otu37030	Otu37031	Otu37032	Otu37033	Otu37034	Otu37035	Otu37036	Otu37037	Otu37038	Otu37039	Otu37040	Otu37041	Otu37042	Otu37043	Otu37044	Otu37045	Otu37046	Otu37047	Otu37048	Otu37049	Otu37050	Otu37051	Otu37052	Otu37053	Otu37054	Otu37055	Otu37056	Otu37057	Otu37058	Otu37059	Otu37060	Otu37061	Otu37062	Otu37063	Otu37064	Otu37065	Otu37066	Otu37067	Otu37068	Otu37069	Otu37070	Otu37071	Otu37072	Otu37073	Otu37074	Otu37075	Otu37076	Otu37077	Otu37078	Otu37079	Otu37080	Otu37081	Otu37082	Otu37083	Otu37084	Otu37085	Otu37086	Otu37087	Otu37088	Otu37089	Otu37090	Otu37091	Otu37092	Otu37093	Otu37094	Otu37095	Otu37096	Otu37097	Otu37098	Otu37099	Otu37100	Otu37101	Otu37102	Otu37103	Otu37104	Otu37105	Otu37106	Otu37107	Otu37108	Otu37109	Otu37110	Otu37111	Otu37112	Otu37113	Otu37114	Otu37115	Otu37116	Otu37117	Otu37118	Otu37119	Otu37120	Otu37121	Otu37122	Otu37123	Otu37124	Otu37125	Otu37126	Otu37127	Otu37128	Otu37129	Otu37130	Otu37131	Otu37132	Otu37133	Otu37134	Otu37135	Otu37136	Otu37137	Otu37138	Otu37139	Otu37140	Otu37141	Otu37142	Otu37143	Otu37144	Otu37145	Otu37146	Otu37147	Otu37148	Otu37149	Otu37150	Otu37151	Otu37152	Otu37153	Otu37154	Otu37155	Otu37156	Otu37157	Otu37158	Otu37159	Otu37160	Otu37161	Otu37162	Otu37163	Otu37164	Otu37165	Otu37166	Otu37167	Otu37168	Otu37169	Otu37170	Otu37171	Otu37172	Otu37173	Otu37174	Otu37175	Otu37176	Otu37177	Otu37178	Otu37179	Otu37180	Otu37181	Otu37182	Otu37183	Otu37184	Otu37185	Otu37186	Otu37187	Otu37188	Otu37189	Otu37190	Otu37191	Otu37192	Otu37193	Otu37194	Otu37195	Otu37196	Otu37197	Otu37198	Otu37199	Otu37200	Otu37201	Otu37202	Otu37203	Otu37204	Otu37205	Otu37206	Otu37207	Otu37208	Otu37209	Otu37210	Otu37211	Otu37212	Otu37213	Otu37214	Otu37215	Otu37216	Otu37217	Otu37218	Otu37219	Otu37220	Otu37221	Otu37222	Otu37223	Otu37224	Otu37225	Otu37226	Otu37227	Otu37228	Otu37229	Otu37230	Otu37231	Otu37232	Otu37233	Otu37234	Otu37235	Otu37236	Otu37237	Otu37238	Otu37239	Otu37240	Otu37241	Otu37242	Otu37243	Otu37244	Otu37245	Otu37246	Otu37247	Otu37248	Otu37249	Otu37250	Otu37251	Otu37252	Otu37253	Otu37254	Otu37255	Otu37256	Otu37257	Otu37258	Otu37259	Otu37260	Otu37261	Otu37262	Otu37263	Otu37264	Otu37265	Otu37266	Otu37267	Otu37268	Otu37269	Otu37270	Otu37271	Otu37272	Otu37273	Otu37274	Otu37275	Otu37276	Otu37277	Otu37278	Otu37279	Otu37280	Otu37281	Otu37282	Otu37283	Otu37284	Otu37285	Otu37286	Otu37287	Otu37288	Otu37289	Otu37290	Otu37291	Otu37292	Otu37293	Otu37294	Otu37295	Otu37296	Otu37297	Otu37298	Otu37299	Otu37300	Otu37301	Otu37302	Otu37303	Otu37304	Otu37305	Otu37306	Otu37307	Otu37308	Otu37309	Otu37310	Otu37311	Otu37312	Otu37313	Otu37314	Otu37315	Otu37316	Otu37317	Otu37318	Otu37319	Otu37320	Otu37321	Otu37322	Otu37323	Otu37324	Otu37325	Otu37326	Otu37327	Otu37328	Otu37329	Otu37330	Otu37331	Otu37332	Otu37333	Otu37334	Otu37335	Otu37336	Otu37337	Otu37338	Otu37339	Otu37340	Otu37341	Otu37342	Otu37343	Otu37344	Otu37345	Otu37346	Otu37347	Otu37348	Otu37349	Otu37350	Otu37351	Otu37352	Otu37353	Otu37354	Otu37355	Otu37356	Otu37357	Otu37358	Otu37359	Otu37360	Otu37361	Otu37362	Otu37363	Otu37364	Otu37365	Otu37366	Otu37367	Otu37368	Otu37369	Otu37370	Otu37371	Otu37372	Otu37373	Otu37374	Otu37375	Otu37376	Otu37377	Otu37378	Otu37379	Otu37380	Otu37381	Otu37382	Otu37383	Otu37384	Otu37385	Otu37386	Otu37387	Otu37388	Otu37389	Otu37390	Otu37391	Otu37392	Otu37393	Otu37394	Otu37395	Otu37396	Otu37397	Otu37398	Otu37399	Otu37400	Otu37401	Otu37402	Otu37403	Otu37404	Otu37405	Otu37406	Otu37407	Otu37408	Otu37409	Otu37410	Otu37411	Otu37412	Otu37413	Otu37414	Otu37415	Otu37416	Otu37417	Otu37418	Otu37419	Otu37420	Otu37421	Otu37422	Otu37423	Otu37424	Otu37425	Otu37426	Otu37427	Otu37428	Otu37429	Otu37430	Otu37431	Otu37432	Otu37433	Otu37434	Otu37435	Otu37436	Otu37437	Otu37438	Otu37439	Otu37440	Otu37441	Otu37442	Otu37443	Otu37444	Otu37445	Otu37446	Otu37447	Otu37448	Otu37449	Otu37450	Otu37451	Otu37452	Otu37453	Otu37454	Otu37455	Otu37456	Otu37457	Otu37458	Otu37459	Otu37460	Otu37461	Otu37462	Otu37463	Otu37464	Otu37465	Otu37466	Otu37467	Otu37468	Otu37469	Otu37470	Otu37471	Otu37472	Otu37473	Otu37474	Otu37475	Otu37476	Otu37477	Otu37478	Otu37479	Otu37480	Otu37481	Otu37482	Otu37483	Otu37484	Otu37485	Otu37486	Otu37487	Otu37488	Otu37489	Otu37490	Otu37491	Otu37492	Otu37493	Otu37494	Otu37495	Otu37496	Otu37497	Otu37498	Otu37499	Otu37500	Otu37501	Otu37502	Otu37503	Otu37504	Otu37505	Otu37506	Otu37507	Otu37508	Otu37509	Otu37510	Otu37511	Otu37512	Otu37513	Otu37514	Otu37515	Otu37516	Otu37517	Otu37518	Otu37519	Otu37520	Otu37521	Otu37522	Otu37523	Otu37524	Otu37525	Otu37526	Otu37527	Otu37528	Otu37529	Otu37530	Otu37531	Otu37532	Otu37533	Otu37534	Otu37535	Otu37536	Otu37537	Otu37538	Otu37539	Otu37540	Otu37541	Otu37542	Otu37543	Otu37544	Otu37545	Otu37546	Otu37547	Otu37548	Otu37549	Otu37550	Otu37551	Otu37552	Otu37553	Otu37554	Otu37555	Otu37556	Otu37557	Otu37558	Otu37559	Otu37560	Otu37561	Otu37562	Otu37563	Otu37564	Otu37565	Otu37566	Otu37567	Otu37568	Otu37569	Otu37570	Otu37571	Otu37572	Otu37573	Otu37574	Otu37575	Otu37576	Otu37577	Otu37578	Otu37579	Otu37580	Otu37581	Otu37582	Otu37583	Otu37584	Otu37585	Otu37586	Otu37587	Otu37588	Otu37589	Otu37590	Otu37591	Otu37592	Otu37593	Otu37594	Otu37595	Otu37596	Otu37597	Otu37598	Otu37599	Otu37600	Otu37601	Otu37602	Otu37603	Otu37604	Otu37605	Otu37606	Otu37607	Otu37608	Otu37609	Otu37610	Otu37611	Otu37612	Otu37613	Otu37614	Otu37615	Otu37616	Otu37617	Otu37618	Otu37619	Otu37620	Otu37621	Otu37622	Otu37623	Otu37624	Otu37625	Otu37626	Otu37627	Otu37628	Otu37629	Otu37630	Otu37631	Otu37632	Otu37633	Otu37634	Otu37635	Otu37636	Otu37637	Otu37638	Otu37639	Otu37640	Otu37641	Otu37642	Otu37643	Otu37644	Otu37645	Otu37646	Otu37647	Otu37648	Otu37649	Otu37650	Otu37651	Otu37652	Otu37653	Otu37654	Otu37655	Otu37656	Otu37657	Otu37658	Otu37659	Otu37660	Otu37661	Otu37662	Otu37663	Otu37664	Otu37665	Otu37666	Otu37667	Otu37668	Otu37669	Otu37670	Otu37671	Otu37672	Otu37673	Otu37674	Otu37675	Otu37676	Otu37677	Otu37678	Otu37679	Otu37680	Otu37681	Otu37682	Otu37683	Otu37684	Otu37685	Otu37686	Otu37687	Otu37688	Otu37689	Otu37690	Otu37691	Otu37692	Otu37693	Otu37694	Otu37695	Otu37696	Otu37697	Otu37698	Otu37699	Otu37700	Otu37701	Otu37702	Otu37703	Otu37704	Otu37705	Otu37706	Otu37707	Otu37708	Otu37709	Otu37710	Otu37711	Otu37712	Otu37713	Otu37714	Otu37715	Otu37716	Otu37717	Otu37718	Otu37719	Otu37720	Otu37721	Otu37722	Otu37723	Otu37724	Otu37725	Otu37726	Otu37727	Otu37728	Otu37729	Otu37730	Otu37731	Otu37732	Otu37733	Otu37734	Otu37735	Otu37736	Otu37737	Otu37738	Otu37739	Otu37740	Otu37741	Otu37742	Otu37743	Otu37744	Otu37745	Otu37746	Otu37747	Otu37748	Otu37749	Otu37750	Otu37751	Otu37752	Otu37753	Otu37754	Otu37755	Otu37756	Otu37757	Otu37758	Otu37759	Otu37760	Otu37761	Otu37762	Otu37763	Otu37764	Otu37765	Otu37766	Otu37767	Otu37768	Otu37769	Otu37770	Otu37771	Otu37772	Otu37773	Otu37774	Otu37775	Otu37776	Otu37777	Otu37778	Otu37779	Otu37780	Otu37781	Otu37782	Otu37783	Otu37784	Otu37785	Otu37786	Otu37787	Otu37788	Otu37789	Otu37790	Otu37791	Otu37792	Otu37793	Otu37794	Otu37795	Otu37796	Otu37797	Otu37798	Otu37799	Otu37800	Otu37801	Otu37802	Otu37803	Otu37804	Otu37805	Otu37806	Otu37807	Otu37808	Otu37809	Otu37810	Otu37811	Otu37812	Otu37813	Otu37814	Otu37815	Otu37816	Otu37817	Otu37818	Otu37819	Otu37820	Otu37821	Otu37822	Otu37823	Otu37824	Otu37825	Otu37826	Otu37827	Otu37828	Otu37829	Otu37830	Otu37831	Otu37832	Otu37833	Otu37834	Otu37835	Otu37836	Otu37837	Otu37838	Otu37839	Otu37840	Otu37841	Otu37842	Otu37843	Otu37844	Otu37845	Otu37846	Otu37847	Otu37848	Otu37849	Otu37850	Otu37851	Otu37852	Otu37853	Otu37854	Otu37855	Otu37856	Otu37857	Otu37858	Otu37859	Otu37860	Otu37861	Otu37862	Otu37863	Otu37864	Otu37865	Otu37866	Otu37867	Otu37868	Otu37869	Otu37870	Otu37871	Otu37872	Otu37873	Otu37874	Otu37875	Otu37876	Otu37877	Otu37878	Otu37879	Otu37880	Otu37881	Otu37882	Otu37883	Otu37884	Otu37885	Otu37886	Otu37887	Otu37888	Otu37889	Otu37890	Otu37891	Otu37892	Otu37893	Otu37894	Otu37895	Otu37896	Otu37897	Otu37898	Otu37899	Otu37900	Otu37901	Otu37902	Otu37903	Otu37904	Otu37905	Otu37906	Otu37907	Otu37908	Otu37909	Otu37910	Otu37911	Otu37912	Otu37913	Otu37914	Otu37915	Otu37916	Otu37917	Otu37918	Otu37919	Otu37920	Otu37921	Otu37922	Otu37923	Otu37924	Otu37925	Otu37926	Otu37927	Otu37928	Otu37929	Otu37930	Otu37931	Otu37932	Otu37933	Otu37934	Otu37935	Otu37936	Otu37937	Otu37938	Otu37939	Otu37940	Otu37941	Otu37942	Otu37943	Otu37944	Otu37945	Otu37946	Otu37947	Otu37948	Otu37949	Otu37950	Otu37951	Otu37952	Otu37953	Otu37954	Otu37955	Otu37956	Otu37957	Otu37958	Otu37959	Otu37960	Otu37961	Otu37962	Otu37963	Otu37964	Otu37965	Otu37966	Otu37967	Otu37968	Otu37969	Otu37970	Otu37971	Otu37972	Otu37973	Otu37974	Otu37975	Otu37976	Otu37977	Otu37978	Otu37979	Otu37980	Otu37981	Otu37982	Otu37983	Otu37984	Otu37985	Otu37986	Otu37987	Otu37988	Otu37989	Otu37990	Otu37991	Otu37992	Otu37993	Otu37994	Otu37995	Otu37996	Otu37997	Otu37998	Otu37999	Otu38000	Otu38001	Otu38002	Otu38003	Otu38004	Otu38005	Otu38006	Otu38007	Otu38008	Otu38009	Otu38010	Otu38011	Otu38012	Otu38013	Otu38014	Otu38015	Otu38016	Otu38017	Otu38018	Otu38019	Otu38020	Otu38021	Otu38022	Otu38023	Otu38024	Otu38025	Otu38026	Otu38027	Otu38028	Otu38029	Otu38030	Otu38031	Otu38032	Otu38033	Otu38034	Otu38035	Otu38036	Otu38037	Otu38038	Otu38039	Otu38040	Otu38041	Otu38042	Otu38043	Otu38044	Otu38045	Otu38046	Otu38047	Otu38048	Otu38049	Otu38050	Otu38051	Otu38052	Otu38053	Otu38054	Otu38055	Otu38056	Otu38057	Otu38058	Otu38059	Otu38060	Otu38061	Otu38062	Otu38063	Otu38064	Otu38065	Otu38066	Otu38067	Otu38068	Otu38069	Otu38070	Otu38071	Otu38072	Otu38073	Otu38074	Otu38075	Otu38076	Otu38077	Otu38078	Otu38079	Otu38080	Otu38081	Otu38082	Otu38083	Otu38084	Otu38085	Otu38086	Otu38087	Otu38088	Otu38089	Otu38090	Otu38091	Otu38092	Otu38093	Otu38094	Otu38095	Otu38096	Otu38097	Otu38098	Otu38099	Otu38100	Otu38101	Otu38102	Otu38103	Otu38104	Otu38105	Otu38106	Otu38107	Otu38108	Otu38109	Otu38110	Otu38111	Otu38112	Otu38113	Otu38114	Otu38115	Otu38116	Otu38117	Otu38118	Otu38119	Otu38120	Otu38121	Otu38122	Otu38123	Otu38124	Otu38125	Otu38126	Otu38127	Otu38128	Otu38129	Otu38130	Otu38131	Otu38132	Otu38133	Otu38134	Otu38135	Otu38136	Otu38137	Otu38138	Otu38139	Otu38140	Otu38141	Otu38142	Otu38143	Otu38144	Otu38145	Otu38146	Otu38147	Otu38148	Otu38149	Otu38150	Otu38151	Otu38152	Otu38153	Otu38154	Otu38155	Otu38156	Otu38157	Otu38158	Otu38159	Otu38160	Otu38161	Otu38162	Otu38163	Otu38164	Otu38165	Otu38166	Otu38167	Otu38168	Otu38169	Otu38170	Otu38171	Otu38172	Otu38173	Otu38174	Otu38175	Otu38176	Otu38177	Otu38178	Otu38179	Otu38180	Otu38181	Otu38182	Otu38183	Otu38184	Otu38185	Otu38186	Otu38187	Otu38188	Otu38189	Otu38190	Otu38191	Otu38192	Otu38193	Otu38194	Otu38195	Otu38196	Otu38197	Otu38198	Otu38199	Otu38200	Otu38201	Otu38202	Otu38203	Otu38204	Otu38205	Otu38206	Otu38207	Otu38208	Otu38209	Otu38210	Otu38211	Otu38212	Otu38213	Otu38214	Otu38215	Otu38216	Otu38217	Otu38218	Otu38219	Otu38220	Otu38221	Otu38222	Otu38223	Otu38224	Otu38225	Otu38226	Otu38227	Otu38228	Otu38229	Otu38230	Otu38231	Otu38232	Otu38233	Otu38234	Otu38235	Otu38236	Otu38237	Otu38238	Otu38239	Otu38240	Otu38241	Otu38242	Otu38243	Otu38244	Otu38245	Otu38246	Otu38247	Otu38248	Otu38249	Otu38250	Otu38251	Otu38252	Otu38253	Otu38254	Otu38255	Otu38256	Otu38257	Otu38258	Otu38259	Otu38260	Otu38261	Otu38262	Otu38263	Otu38264	Otu38265	Otu38266	Otu38267	Otu38268	Otu38269	Otu38270	Otu38271	Otu38272	Otu38273	Otu38274	Otu38275	Otu38276	Otu38277	Otu38278	Otu38279	Otu38280	Otu38281	Otu38282	Otu38283	Otu38284	Otu38285	Otu38286	Otu38287	Otu38288	Otu38289	Otu38290	Otu38291	Otu38292	Otu38293	Otu38294	Otu38295	Otu38296	Otu38297	Otu38298	Otu38299	Otu38300	Otu38301	Otu38302	Otu38303	Otu38304	Otu38305	Otu38306	Otu38307	Otu38308	Otu38309	Otu38310	Otu38311	Otu38312	Otu38313	Otu38314	Otu38315	Otu38316	Otu38317	Otu38318	Otu38319	Otu38320	Otu38321	Otu38322	Otu38323	Otu38324	Otu38325	Otu38326	Otu38327	Otu38328	Otu38329	Otu38330	Otu38331	Otu38332	Otu38333	Otu38334	Otu38335	Otu38336	Otu38337	Otu38338	Otu38339	Otu38340	Otu38341	Otu38342	Otu38343	Otu38344	Otu38345	Otu38346	Otu38347	Otu38348	Otu38349	Otu38350	Otu38351	Otu38352	Otu38353	Otu38354	Otu38355	Otu38356	Otu38357	Otu38358	Otu38359	Otu38360	Otu38361	Otu38362	Otu38363	Otu38364	Otu38365	Otu38366	Otu38367	Otu38368	Otu38369	Otu38370	Otu38371	Otu38372	Otu38373	Otu38374	Otu38375	Otu38376	Otu38377	Otu38378	Otu38379	Otu38380	Otu38381	Otu38382	Otu38383	Otu38384	Otu38385	Otu38386	Otu38387	Otu38388	Otu38389	Otu38390	Otu38391	Otu38392	Otu38393	Otu38394	Otu38395	Otu38396	Otu38397	Otu38398	Otu38399	Otu38400	Otu38401	Otu38402	Otu38403	Otu38404	Otu38405	Otu38406	Otu38407	Otu38408	Otu38409	Otu38410	Otu38411	Otu38412	Otu38413	Otu38414	Otu38415	Otu38416	Otu38417	Otu38418	Otu38419	Otu38420	Otu38421	Otu38422	Otu38423	Otu38424	Otu38425	Otu38426	Otu38427	Otu38428	Otu38429	Otu38430	Otu38431	Otu38432	Otu38433	Otu38434	Otu38435	Otu38436	Otu38437	Otu38438	Otu38439	Otu38440	Otu38441	Otu38442	Otu38443	Otu38444	Otu38445	Otu38446	Otu38447	Otu38448	Otu38449	Otu38450	Otu38451	Otu38452	Otu38453	Otu38454	Otu38455	Otu38456	Otu38457	Otu38458	Otu38459	Otu38460	Otu38461	Otu38462	Otu38463	Otu38464	Otu38465	Otu38466	Otu38467	Otu38468	Otu38469	Otu38470	Otu38471	Otu38472	Otu38473	Otu38474	Otu38475	Otu38476	Otu38477	Otu38478	Otu38479	Otu38480	Otu38481	Otu38482	Otu38483	Otu38484	Otu38485	Otu38486	Otu38487	Otu38488	Otu38489	Otu38490	Otu38491	Otu38492	Otu38493	Otu38494	Otu38495	Otu38496	Otu38497	Otu38498	Otu38499	Otu38500	Otu38501	Otu38502	Otu38503	Otu38504	Otu38505	Otu38506	Otu38507	Otu38508	Otu38509	Otu38510	Otu38511	Otu38512	Otu38513	Otu38514	Otu38515	Otu38516	Otu38517	Otu38518	Otu38519	Otu38520	Otu38521	Otu38522	Otu38523	Otu38524	Otu38525	Otu38526	Otu38527	Otu38528	Otu38529	Otu38530	Otu38531	Otu38532	Otu38533	Otu38534	Otu38535	Otu38536	Otu38537	Otu38538	Otu38539	Otu38540	Otu38541	Otu38542	Otu38543	Otu38544	Otu38545	Otu38546	Otu38547	Otu38548	Otu38549	Otu38550	Otu38551	Otu38552	Otu38553	Otu38554	Otu38555	Otu38556	Otu38557	Otu38558	Otu38559	Otu38560	Otu38561	Otu38562	Otu38563	Otu38564	Otu38565	Otu38566	Otu38567	Otu38568	Otu38569	Otu38570	Otu38571	Otu38572	Otu38573	Otu38574	Otu38575	Otu38576	Otu38577	Otu38578	Otu38579	Otu38580	Otu38581	Otu38582	Otu38583	Otu38584	Otu38585	Otu38586	Otu38587	Otu38588	Otu38589	Otu38590	Otu38591	Otu38592	Otu38593	Otu38594	Otu38595	Otu38596	Otu38597	Otu38598	Otu38599	Otu38600	Otu38601	Otu38602	Otu38603	Otu38604	Otu38605	Otu38606	Otu38607	Otu38608	Otu38609	Otu38610	Otu38611	Otu38612	Otu38613	Otu38614	Otu38615	Otu38616	Otu38617	Otu38618	Otu38619	Otu38620	Otu38621	Otu38622	Otu38623	Otu38624	Otu38625	Otu38626	Otu38627	Otu38628	Otu38629	Otu38630	Otu38631	Otu38632	Otu38633	Otu38634	Otu38635	Otu38636	Otu38637	Otu38638	Otu38639	Otu38640	Otu38641	Otu38642	Otu38643	Otu38644	Otu38645	Otu38646	Otu38647	Otu38648	Otu38649	Otu38650	Otu38651	Otu38652	Otu38653	Otu38654	Otu38655	Otu38656	Otu38657	Otu38658	Otu38659	Otu38660	Otu38661	Otu38662	Otu38663	Otu38664	Otu38665	Otu38666	Otu38667	Otu38668	Otu38669	Otu38670	Otu38671	Otu38672	Otu38673	Otu38674	Otu38675	Otu38676	Otu38677	Otu38678	Otu38679	Otu38680	Otu38681	Otu38682	Otu38683	Otu38684	Otu38685	Otu38686	Otu38687	Otu38688	Otu38689	Otu38690	Otu38691	Otu38692	Otu38693	Otu38694	Otu38695	Otu38696	Otu38697	Otu38698	Otu38699	Otu38700	Otu38701	Otu38702	Otu38703	Otu38704	Otu38705	Otu38706	Otu38707	Otu38708	Otu38709	Otu38710	Otu38711	Otu38712	Otu38713	Otu38714	Otu38715	Otu38716	Otu38717	Otu38718	Otu38719	Otu38720	Otu38721	Otu38722	Otu38723	Otu38724	Otu38725	Otu38726	Otu38727	Otu38728	Otu38729	Otu38730	Otu38731	Otu38732	Otu38733	Otu38734	Otu38735	Otu38736	Otu38737	Otu38738	Otu38739	Otu38740	Otu38741	Otu38742	Otu38743	Otu38744	Otu38745	Otu38746	Otu38747	Otu38748	Otu38749	Otu38750	Otu38751	Otu38752	Otu38753	Otu38754	Otu38755	Otu38756	Otu38757	Otu38758	Otu38759	Otu38760	Otu38761	Otu38762	Otu38763	Otu38764	Otu38765	Otu38766	Otu38767	Otu38768	Otu38769	Otu38770	Otu38771	Otu38772	Otu38773	Otu38774	Otu38775	Otu38776	Otu38777	Otu38778	Otu38779	Otu38780	Otu38781	Otu38782	Otu38783	Otu38784	Otu38785	Otu38786	Otu38787	Otu38788	Otu38789	Otu38790	Otu38791	Otu38792	Otu38793	Otu38794	Otu38795	Otu38796	Otu38797	Otu38798	Otu38799	Otu38800	Otu38801	Otu38802	Otu38803	Otu38804	Otu38805	Otu38806	Otu38807	Otu38808	Otu38809	Otu38810	Otu38811	Otu38812	Otu38813	Otu38814	Otu38815	Otu38816	Otu38817	Otu38818	Otu38819	Otu38820	Otu38821	Otu38822	Otu38823	Otu38824	Otu38825	Otu38826	Otu38827	Otu38828	Otu38829	Otu38830	Otu38831	Otu38832	Otu38833	Otu38834	Otu38835	Otu38836	Otu38837	Otu38838	Otu38839	Otu38840	Otu38841	Otu38842	Otu38843	Otu38844	Otu38845	Otu38846	Otu38847	Otu38848	Otu38849	Otu38850	Otu38851	Otu38852	Otu38853	Otu38854	Otu38855	Otu38856	Otu38857	Otu38858	Otu38859	Otu38860	Otu38861	Otu38862	Otu38863	Otu38864	Otu38865	Otu38866	Otu38867	Otu38868	Otu38869	Otu38870	Otu38871	Otu38872	Otu38873	Otu38874	Otu38875	Otu38876	Otu38877	Otu38878	Otu38879	Otu38880	Otu38881	Otu38882	Otu38883	Otu38884	Otu38885	Otu38886	Otu38887	Otu38888	Otu38889	Otu38890	Otu38891	Otu38892	Otu38893	Otu38894	Otu38895	Otu38896	Otu38897	Otu38898	Otu38899	Otu38900	Otu38901	Otu38902	Otu38903	Otu38904	Otu38905	Otu38906	Otu38907	Otu38908	Otu38909	Otu38910	Otu38911	Otu38912	Otu38913	Otu38914	Otu38915	Otu38916	Otu38917	Otu38918	Otu38919	Otu38920	Otu38921	Otu38922	Otu38923	Otu38924	Otu38925	Otu38926	Otu38927	Otu38928	Otu38929	Otu38930	Otu38931	Otu38932	Otu38933	Otu38934	Otu38935	Otu38936	Otu38937	Otu38938	Otu38939	Otu38940	Otu38941	Otu38942	Otu38943	Otu38944	Otu38945	Otu38946	Otu38947	Otu38948	Otu38949	Otu38950	Otu38951	Otu38952	Otu38953	Otu38954	Otu38955	Otu38956	Otu38957	Otu38958	Otu38959	Otu38960	Otu38961	Otu38962	Otu38963	Otu38964	Otu38965	Otu38966	Otu38967	Otu38968	Otu38969	Otu38970	Otu38971	Otu38972	Otu38973	Otu38974	Otu38975	Otu38976	Otu38977	Otu38978	Otu38979	Otu38980	Otu38981	Otu38982	Otu38983	Otu38984	Otu38985	Otu38986	Otu38987	Otu38988	Otu38989	Otu38990	Otu38991	Otu38992	Otu38993	Otu38994	Otu38995	Otu38996	Otu38997	Otu38998	Otu38999	Otu39000	Otu39001	Otu39002	Otu39003	Otu39004	Otu39005	Otu39006	Otu39007	Otu39008	Otu39009	Otu39010	Otu39011	Otu39012	Otu39013	Otu39014	Otu39015	Otu39016	Otu39017	Otu39018	Otu39019	Otu39020	Otu39021	Otu39022	Otu39023	Otu39024	Otu39025	Otu39026	Otu39027	Otu39028	Otu39029	Otu39030	Otu39031	Otu39032	Otu39033	Otu39034	Otu39035	Otu39036	Otu39037	Otu39038	Otu39039	Otu39040	Otu39041	Otu39042	Otu39043	Otu39044	Otu39045	Otu39046	Otu39047	Otu39048	Otu39049	Otu39050	Otu39051	Otu39052	Otu39053	Otu39054	Otu39055	Otu39056	Otu39057	Otu39058	Otu39059	Otu39060	Otu39061	Otu39062	Otu39063	Otu39064	Otu39065	Otu39066	Otu39067	Otu39068	Otu39069	Otu39070	Otu39071	Otu39072	Otu39073	Otu39074	Otu39075	Otu39076	Otu39077	Otu39078	Otu39079	Otu39080	Otu39081	Otu39082	Otu39083	Otu39084	Otu39085	Otu39086	Otu39087	Otu39088	Otu39089	Otu39090	Otu39091	Otu39092	Otu39093	Otu39094	Otu39095	Otu39096	Otu39097	Otu39098	Otu39099	Otu39100	Otu39101	Otu39102	Otu39103	Otu39104	Otu39105	Otu39106	Otu39107	Otu39108	Otu39109	Otu39110	Otu39111	Otu39112	Otu39113	Otu39114	Otu39115	Otu39116	Otu39117	Otu39118	Otu39119	Otu39120	Otu39121	Otu39122	Otu39123	Otu39124	Otu39125	Otu39126	Otu39127	Otu39128	Otu39129	Otu39130	Otu39131	Otu39132	Otu39133	Otu39134	Otu39135	Otu39136	Otu39137	Otu39138	Otu39139	Otu39140	Otu39141	Otu39142	Otu39143	Otu39144	Otu39145	Otu39146	Otu39147	Otu39148	Otu39149	Otu39150	Otu39151	Otu39152	Otu39153	Otu39154	Otu39155	Otu39156	Otu39157	Otu39158	Otu39159	Otu39160	Otu39161	Otu39162	Otu39163	Otu39164	Otu39165	Otu39166	Otu39167	Otu39168	Otu39169	Otu39170	Otu39171	Otu39172	Otu39173	Otu39174	Otu39175	Otu39176	Otu39177	Otu39178	Otu39179	Otu39180	Otu39181	Otu39182	Otu39183	Otu39184	Otu39185	Otu39186	Otu39187	Otu39188	Otu39189	Otu39190	Otu39191	Otu39192	Otu39193	Otu39194	Otu39195	Otu39196	Otu39197	Otu39198	Otu39199	Otu39200	Otu39201	Otu39202	Otu39203	Otu39204	Otu39205	Otu39206	Otu39207	Otu39208	Otu39209	Otu39210	Otu39211	Otu39212	Otu39213	Otu39214	Otu39215	Otu39216	Otu39217	Otu39218	Otu39219	Otu39220	Otu39221	Otu39222	Otu39223	Otu39224	Otu39225	Otu39226	Otu39227	Otu39228	Otu39229	Otu39230	Otu39231	Otu39232	Otu39233	Otu39234	Otu39235	Otu39236	Otu39237	Otu39238	Otu39239	Otu39240	Otu39241	Otu39242	Otu39243	Otu39244	Otu39245	Otu39246	Otu39247	Otu39248	Otu39249	Otu39250	Otu39251	Otu39252	Otu39253	Otu39254	Otu39255	Otu39256	Otu39257	Otu39258	Otu39259	Otu39260	Otu39261	Otu39262	Otu39263	Otu39264	Otu39265	Otu39266	Otu39267	Otu39268	Otu39269	Otu39270	Otu39271	Otu39272	Otu39273	Otu39274	Otu39275	Otu39276	Otu39277	Otu39278	Otu39279	Otu39280	Otu39281	Otu39282	Otu39283	Otu39284	Otu39285	Otu39286	Otu39287	Otu39288	Otu39289	Otu39290	Otu39291	Otu39292	Otu39293	Otu39294	Otu39295	Otu39296	Otu39297	Otu39298	Otu39299	Otu39300	Otu39301	Otu39302	Otu39303	Otu39304	Otu39305	Otu39306	Otu39307	Otu39308	Otu39309	Otu39310	Otu39311	Otu39312	Otu39313	Otu39314	Otu39315	Otu39316	Otu39317	Otu39318	Otu39319	Otu39320	Otu39321	Otu39322	Otu39323	Otu39324	Otu39325	Otu39326	Otu39327	Otu39328	Otu39329	Otu39330	Otu39331	Otu39332	Otu39333	Otu39334	Otu39335	Otu39336	Otu39337	Otu39338	Otu39339	Otu39340	Otu39341	Otu39342	Otu39343	Otu39344	Otu39345	Otu39346	Otu39347	Otu39348	Otu39349	Otu39350	Otu39351	Otu39352	Otu39353	Otu39354	Otu39355	Otu39356	Otu39357	Otu39358	Otu39359	Otu39360	Otu39361	Otu39362	Otu39363	Otu39364	Otu39365	Otu39366	Otu39367	Otu39368	Otu39369	Otu39370	Otu39371	Otu39372	Otu39373	Otu39374	Otu39375	Otu39376	Otu39377	Otu39378	Otu39379	Otu39380	Otu39381	Otu39382	Otu39383	Otu39384	Otu39385	Otu39386	Otu39387	Otu39388	Otu39389	Otu39390	Otu39391	Otu39392	Otu39393	Otu39394	Otu39395	Otu39396	Otu39397	Otu39398	Otu39399	Otu39400	Otu39401	Otu39402	Otu39403	Otu39404	Otu39405	Otu39406	Otu39407	Otu39408	Otu39409	Otu39410	Otu39411	Otu39412	Otu39413	Otu39414	Otu39415	Otu39416	Otu39417	Otu39418	Otu39419	Otu39420	Otu39421	Otu39422	Otu39423	Otu39424	Otu39425	Otu39426	Otu39427	Otu39428	Otu39429	Otu39430	Otu39431	Otu39432	Otu39433	Otu39434	Otu39435	Otu39436	Otu39437	Otu39438	Otu39439	Otu39440	Otu39441	Otu39442	Otu39443	Otu39444	Otu39445	Otu39446	Otu39447	Otu39448	Otu39449	Otu39450	Otu39451	Otu39452	Otu39453	Otu39454	Otu39455	Otu39456	Otu39457	Otu39458	Otu39459	Otu39460	Otu39461	Otu39462	Otu39463	Otu39464	Otu39465	Otu39466	Otu39467	Otu39468	Otu39469	Otu39470	Otu39471	Otu39472	Otu39473	Otu39474	Otu39475	Otu39476	Otu39477	Otu39478	Otu39479	Otu39480	Otu39481	Otu39482	Otu39483	Otu39484	Otu39485	Otu39486	Otu39487	Otu39488	Otu39489	Otu39490	Otu39491	Otu39492	Otu39493	Otu39494	Otu39495	Otu39496	Otu39497	Otu39498	Otu39499	Otu39500	Otu39501	Otu39502	Otu39503	Otu39504	Otu39505	Otu39506	Otu39507	Otu39508	Otu39509	Otu39510	Otu39511	Otu39512	Otu39513	Otu39514	Otu39515	Otu39516	Otu39517	Otu39518	Otu39519	Otu39520	Otu39521	Otu39522	Otu39523	Otu39524	Otu39525	Otu39526	Otu39527	Otu39528	Otu39529	Otu39530	Otu39531	Otu39532	Otu39533	Otu39534	Otu39535	Otu39536	Otu39537	Otu39538	Otu39539	Otu39540	Otu39541	Otu39542	Otu39543	Otu39544	Otu39545	Otu39546	Otu39547	Otu39548	Otu39549	Otu39550	Otu39551	Otu39552	Otu39553	Otu39554	Otu39555	Otu39556	Otu39557	Otu39558	Otu39559	Otu39560	Otu39561	Otu39562	Otu39563	Otu39564	Otu39565	Otu39566	Otu39567	Otu39568	Otu39569	Otu39570	Otu39571	Otu39572	Otu39573	Otu39574	Otu39575	Otu39576	Otu39577	Otu39578	Otu39579	Otu39580	Otu39581	Otu39582	Otu39583	Otu39584	Otu39585	Otu39586	Otu39587	Otu39588	Otu39589	Otu39590	Otu39591	Otu39592	Otu39593	Otu39594	Otu39595	Otu39596	Otu39597	Otu39598	Otu39599	Otu39600	Otu39601	Otu39602	Otu39603	Otu39604	Otu39605	Otu39606	Otu39607	Otu39608	Otu39609	Otu39610	Otu39611	Otu39612	Otu39613	Otu39614	Otu39615	Otu39616	Otu39617	Otu39618	Otu39619	Otu39620	Otu39621	Otu39622	Otu39623	Otu39624	Otu39625	Otu39626	Otu39627	Otu39628	Otu39629	Otu39630	Otu39631	Otu39632	Otu39633	Otu39634	Otu39635	Otu39636	Otu39637	Otu39638	Otu39639	Otu39640	Otu39641	Otu39642	Otu39643	Otu39644	Otu39645	Otu39646	Otu39647	Otu39648	Otu39649	Otu39650	Otu39651	Otu39652	Otu39653	Otu39654	Otu39655	Otu39656	Otu39657	Otu39658	Otu39659	Otu39660	Otu39661	Otu39662	Otu39663	Otu39664	Otu39665	Otu39666	Otu39667	Otu39668	Otu39669	Otu39670	Otu39671	Otu39672	Otu39673	Otu39674	Otu39675	Otu39676	Otu39677	Otu39678	Otu39679	Otu39680	Otu39681	Otu39682	Otu39683	Otu39684	Otu39685	Otu39686	Otu39687	Otu39688	Otu39689	Otu39690	Otu39691	Otu39692	Otu39693	Otu39694	Otu39695	Otu39696	Otu39697	Otu39698	Otu39699	Otu39700	Otu39701	Otu39702	Otu39703	Otu39704	Otu39705	Otu39706	Otu39707	Otu39708	Otu39709	Otu39710	Otu39711	Otu39712	Otu39713	Otu39714	Otu39715	Otu39716	Otu39717	Otu39718	Otu39719	Otu39720	Otu39721	Otu39722	Otu39723	Otu39724	Otu39725	Otu39726	Otu39727	Otu39728	Otu39729	Otu39730	Otu39731	Otu39732	Otu39733	Otu39734	Otu39735	Otu39736	Otu39737	Otu39738	Otu39739	Otu39740	Otu39741	Otu39742	Otu39743	Otu39744	Otu39745	Otu39746	Otu39747	Otu39748	Otu39749	Otu39750	Otu39751	Otu39752	Otu39753	Otu39754	Otu39755	Otu39756	Otu39757	Otu39758	Otu39759	Otu39760	Otu39761	Otu39762	Otu39763	Otu39764	Otu39765	Otu39766	Otu39767	Otu39768	Otu39769	Otu39770	Otu39771	Otu39772	Otu39773	Otu39774	Otu39775	Otu39776	Otu39777	Otu39778	Otu39779	Otu39780	Otu39781	Otu39782	Otu39783	Otu39784	Otu39785	Otu39786	Otu39787	Otu39788	Otu39789	Otu39790	Otu39791	Otu39792	Otu39793	Otu39794	Otu39795	Otu39796	Otu39797	Otu39798	Otu39799	Otu39800	Otu39801	Otu39802	Otu39803	Otu39804	Otu39805	Otu39806	Otu39807	Otu39808	Otu39809	Otu39810	Otu39811	Otu39812	Otu39813	Otu39814	Otu39815	Otu39816	Otu39817	Otu39818	Otu39819	Otu39820	Otu39821	Otu39822	Otu39823	Otu39824	Otu39825	Otu39826	Otu39827	Otu39828	Otu39829	Otu39830	Otu39831	Otu39832	Otu39833	Otu39834	Otu39835	Otu39836	Otu39837	Otu39838	Otu39839	Otu39840	Otu39841	Otu39842	Otu39843	Otu39844	Otu39845	Otu39846	Otu39847	Otu39848	Otu39849	Otu39850	Otu39851	Otu39852	Otu39853	Otu39854	Otu39855	Otu39856	Otu39857	Otu39858	Otu39859	Otu39860	Otu39861	Otu39862	Otu39863	Otu39864	Otu39865	Otu39866	Otu39867	Otu39868	Otu39869	Otu39870	Otu39871	Otu39872	Otu39873	Otu39874	Otu39875	Otu39876	Otu39877	Otu39878	Otu39879	Otu39880	Otu39881	Otu39882	Otu39883	Otu39884	Otu39885	Otu39886	Otu39887	Otu39888	Otu39889	Otu39890	Otu39891	Otu39892	Otu39893	Otu39894	Otu39895	Otu39896	Otu39897	Otu39898	Otu39899	Otu39900	Otu39901	Otu39902	Otu39903	Otu39904	Otu39905	Otu39906	Otu39907	Otu39908	Otu39909	Otu39910	Otu39911	Otu39912	Otu39913	Otu39914	Otu39915	Otu39916	Otu39917	Otu39918	Otu39919	Otu39920	Otu39921	Otu39922	Otu39923	Otu39924	Otu39925	Otu39926	Otu39927	Otu39928	Otu39929	Otu39930	Otu39931	Otu39932	Otu39933	Otu39934	Otu39935	Otu39936	Otu39937	Otu39938	Otu39939	Otu39940	Otu39941	Otu39942	Otu39943	Otu39944	Otu39945	Otu39946	Otu39947	Otu39948	Otu39949	Otu39950	Otu39951	Otu39952	Otu39953	Otu39954	Otu39955	Otu39956	Otu39957	Otu39958	Otu39959	Otu39960	Otu39961	Otu39962	Otu39963	Otu39964	Otu39965	Otu39966	Otu39967	Otu39968	Otu39969	Otu39970	Otu39971	Otu39972	Otu39973	Otu39974	Otu39975	Otu39976	Otu39977	Otu39978	Otu39979	Otu39980	Otu39981	Otu39982	Otu39983	Otu39984	Otu39985	Otu39986	Otu39987	Otu39988	Otu39989	Otu39990	Otu39991	Otu39992	Otu39993	Otu39994	Otu39995	Otu39996	Otu39997	Otu39998	Otu39999	Otu40000	Otu40001	Otu40002	Otu40003	Otu40004	Otu40005	Otu40006	Otu40007	Otu40008	Otu40009	Otu40010	Otu40011	Otu40012	Otu40013	Otu40014	Otu40015	Otu40016	Otu40017	Otu40018	Otu40019	Otu40020	Otu40021	Otu40022	Otu40023	Otu40024	Otu40025	Otu40026	Otu40027	Otu40028	Otu40029	Otu40030	Otu40031	Otu40032	Otu40033	Otu40034	Otu40035	Otu40036	Otu40037	Otu40038	Otu40039	Otu40040	Otu40041	Otu40042	Otu40043	Otu40044	Otu40045	Otu40046	Otu40047	Otu40048	Otu40049	Otu40050	Otu40051	Otu40052	Otu40053	Otu40054	Otu40055	Otu40056	Otu40057	Otu40058	Otu40059	Otu40060	Otu40061	Otu40062	Otu40063	Otu40064	Otu40065	Otu40066	Otu40067	Otu40068	Otu40069	Otu40070	Otu40071	Otu40072	Otu40073	Otu40074	Otu40075	Otu40076	Otu40077	Otu40078	Otu40079	Otu40080	Otu40081	Otu40082	Otu40083	Otu40084	Otu40085	Otu40086	Otu40087	Otu40088	Otu40089	Otu40090	Otu40091	Otu40092	Otu40093	Otu40094	Otu40095	Otu40096	Otu40097	Otu40098	Otu40099	Otu40100	Otu40101	Otu40102	Otu40103	Otu40104	Otu40105	Otu40106	Otu40107	Otu40108	Otu40109	Otu40110	Otu40111	Otu40112	Otu40113	Otu40114	Otu40115	Otu40116	Otu40117	Otu40118	Otu40119	Otu40120	Otu40121	Otu40122	Otu40123	Otu40124	Otu40125	Otu40126	Otu40127	Otu40128	Otu40129	Otu40130	Otu40131	Otu40132	Otu40133	Otu40134	Otu40135	Otu40136	Otu40137	Otu40138	Otu40139	Otu40140	Otu40141	Otu40142	Otu40143	Otu40144	Otu40145	Otu40146	Otu40147	Otu40148	Otu40149	Otu40150	Otu40151	Otu40152	Otu40153	Otu40154	Otu40155	Otu40156	Otu40157	Otu40158	Otu40159	Otu40160	Otu40161	Otu40162	Otu40163	Otu40164	Otu40165	Otu40166	Otu40167	Otu40168	Otu40169	Otu40170	Otu40171	Otu40172	Otu40173	Otu40174	Otu40175	Otu40176	Otu40177	Otu40178	Otu40179	Otu40180	Otu40181	Otu40182	Otu40183	Otu40184	Otu40185	Otu40186	Otu40187	Otu40188	Otu40189	Otu40190	Otu40191	Otu40192	Otu40193	Otu40194	Otu40195	Otu40196	Otu40197	Otu40198	Otu40199	Otu40200	Otu40201	Otu40202	Otu40203	Otu40204	Otu40205	Otu40206	Otu40207	Otu40208	Otu40209	Otu40210	Otu40211	Otu40212	Otu40213	Otu40214	Otu40215	Otu40216	Otu40217	Otu40218	Otu40219	Otu40220	Otu40221	Otu40222	Otu40223	Otu40224	Otu40225	Otu40226	Otu40227	Otu40228	Otu40229	Otu40230	Otu40231	Otu40232	Otu40233	Otu40234	Otu40235	Otu40236	Otu40237	Otu40238	Otu40239	Otu40240	Otu40241	Otu40242	Otu40243	Otu40244	Otu40245	Otu40246	Otu40247	Otu40248	Otu40249	Otu40250	Otu40251	Otu40252	Otu40253	Otu40254	Otu40255	Otu40256	Otu40257	Otu40258	Otu40259	Otu40260	Otu40261	Otu40262	Otu40263	Otu40264	Otu40265	Otu40266	Otu40267	Otu40268	Otu40269	Otu40270	Otu40271	Otu40272	Otu40273	Otu40274	Otu40275	Otu40276	Otu40277	Otu40278	Otu40279	Otu40280	Otu40281	Otu40282	Otu40283	Otu40284	Otu40285	Otu40286	Otu40287	Otu40288	Otu40289	Otu40290	Otu40291	Otu40292	Otu40293	Otu40294	Otu40295	Otu40296	Otu40297	Otu40298	Otu40299	Otu40300	Otu40301	Otu40302	Otu40303	Otu40304	Otu40305	Otu40306	Otu40307	Otu40308	Otu40309	Otu40310	Otu40311	Otu40312	Otu40313	Otu40314	Otu40315	Otu40316	Otu40317	Otu40318	Otu40319	Otu40320	Otu40321	Otu40322	Otu40323	Otu40324	Otu40325	Otu40326	Otu40327	Otu40328	Otu40329	Otu40330	Otu40331	Otu40332	Otu40333	Otu40334	Otu40335	Otu40336	Otu40337	Otu40338	Otu40339	Otu40340	Otu40341	Otu40342	Otu40343	Otu40344	Otu40345	Otu40346	Otu40347	Otu40348	Otu40349	Otu40350	Otu40351	Otu40352	Otu40353	Otu40354	Otu40355	Otu40356	Otu40357	Otu40358	Otu40359	Otu40360	Otu40361	Otu40362	Otu40363	Otu40364	Otu40365	Otu40366	Otu40367	Otu40368	Otu40369	Otu40370	Otu40371	Otu40372	Otu40373	Otu40374	Otu40375	Otu40376	Otu40377	Otu40378	Otu40379	Otu40380	Otu40381	Otu40382	Otu40383	Otu40384	Otu40385	Otu40386	Otu40387	Otu40388	Otu40389	Otu40390	Otu40391	Otu40392	Otu40393	Otu40394	Otu40395	Otu40396	Otu40397	Otu40398	Otu40399	Otu40400	Otu40401	Otu40402	Otu40403	Otu40404	Otu40405	Otu40406	Otu40407	Otu40408	Otu40409	Otu40410	Otu40411	Otu40412	Otu40413	Otu40414	Otu40415	Otu40416	Otu40417	Otu40418	Otu40419	Otu40420	Otu40421	Otu40422	Otu40423	Otu40424	Otu40425	Otu40426	Otu40427	Otu40428	Otu40429	Otu40430	Otu40431	Otu40432	Otu40433	Otu40434	Otu40435	Otu40436	Otu40437	Otu40438	Otu40439	Otu40440	Otu40441	Otu40442	Otu40443	Otu40444	Otu40445	Otu40446	Otu40447	Otu40448	Otu40449	Otu40450	Otu40451	Otu40452	Otu40453	Otu40454	Otu40455	Otu40456	Otu40457	Otu40458	Otu40459	Otu40460	Otu40461	Otu40462	Otu40463	Otu40464	Otu40465	Otu40466	Otu40467	Otu40468	Otu40469	Otu40470	Otu40471	Otu40472	Otu40473	Otu40474	Otu40475	Otu40476	Otu40477	Otu40478	Otu40479	Otu40480	Otu40481	Otu40482	Otu40483	Otu40484	Otu40485	Otu40486	Otu40487	Otu40488	Otu40489	Otu40490	Otu40491	Otu40492	Otu40493	Otu40494	Otu40495	Otu40496	Otu40497	Otu40498	Otu40499	Otu40500	Otu40501	Otu40502	Otu40503	Otu40504	Otu40505	Otu40506	Otu40507	Otu40508	Otu40509	Otu40510	Otu40511	Otu40512	Otu40513	Otu40514	Otu40515	Otu40516	Otu40517	Otu40518	Otu40519	Otu40520	Otu40521	Otu40522	Otu40523	Otu40524	Otu40525	Otu40526	Otu40527	Otu40528	Otu40529	Otu40530	Otu40531	Otu40532	Otu40533	Otu40534	Otu40535	Otu40536	Otu40537	Otu40538	Otu40539	Otu40540	Otu40541	Otu40542	Otu40543	Otu40544	Otu40545	Otu40546	Otu40547	Otu40548	Otu40549	Otu40550	Otu40551	Otu40552	Otu40553	Otu40554	Otu40555	Otu40556	Otu40557	Otu40558	Otu40559	Otu40560	Otu40561	Otu40562	Otu40563	Otu40564	Otu40565	Otu40566	Otu40567	Otu40568	Otu40569	Otu40570	Otu40571	Otu40572	Otu40573	Otu40574	Otu40575	Otu40576	Otu40577	Otu40578	Otu40579	Otu40580	Otu40581	Otu40582	Otu40583	Otu40584	Otu40585	Otu40586	Otu40587	Otu40588	Otu40589	Otu40590	Otu40591	Otu40592	Otu40593	Otu40594	Otu40595	Otu40596	Otu40597	Otu40598	Otu40599	Otu40600	Otu40601	Otu40602	Otu40603	Otu40604	Otu40605	Otu40606	Otu40607	Otu40608	Otu40609	Otu40610	Otu40611	Otu40612	Otu40613	Otu40614	Otu40615	Otu40616	Otu40617	Otu40618	Otu40619	Otu40620	Otu40621	Otu40622	Otu40623	Otu40624	Otu40625	Otu40626	Otu40627	Otu40628	Otu40629	Otu40630	Otu40631	Otu40632	Otu40633	Otu40634	Otu40635	Otu40636	Otu40637	Otu40638	Otu40639	Otu40640	Otu40641	Otu40642	Otu40643	Otu40644	Otu40645	Otu40646	Otu40647	Otu40648	Otu40649	Otu40650	Otu40651	Otu40652	Otu40653	Otu40654	Otu40655	Otu40656	Otu40657	Otu40658	Otu40659	Otu40660	Otu40661	Otu40662	Otu40663	Otu40664	Otu40665	Otu40666	Otu40667	Otu40668	Otu40669	Otu40670	Otu40671	Otu40672	Otu40673	Otu40674	Otu40675	Otu40676	Otu40677	Otu40678	Otu40679	Otu40680	Otu40681	Otu40682	Otu40683	Otu40684	Otu40685	Otu40686	Otu40687	Otu40688	Otu40689	Otu40690	Otu40691	Otu40692	Otu40693	Otu40694	Otu40695	Otu40696	Otu40697	Otu40698	Otu40699	Otu40700	Otu40701	Otu40702	Otu40703	Otu40704	Otu40705	Otu40706	Otu40707	Otu40708	Otu40709	Otu40710	Otu40711	Otu40712	Otu40713	Otu40714	Otu40715	Otu40716	Otu40717	Otu40718	Otu40719	Otu40720	Otu40721	Otu40722	Otu40723	Otu40724	Otu40725	Otu40726	Otu40727	Otu40728	Otu40729	Otu40730	Otu40731	Otu40732	Otu40733	Otu40734	Otu40735	Otu40736	Otu40737	Otu40738	Otu40739	Otu40740	Otu40741	Otu40742	Otu40743	Otu40744	Otu40745	Otu40746	Otu40747	Otu40748	Otu40749	Otu40750	Otu40751	Otu40752	Otu40753	Otu40754	Otu40755	Otu40756	Otu40757	Otu40758	Otu40759	Otu40760	Otu40761	Otu40762	Otu40763	Otu40764	Otu40765	Otu40766	Otu40767	Otu40768	Otu40769	Otu40770	Otu40771	Otu40772	Otu40773	Otu40774	Otu40775	Otu40776	Otu40777	Otu40778	Otu40779	Otu40780	Otu40781	Otu40782	Otu40783	Otu40784	Otu40785	Otu40786	Otu40787	Otu40788	Otu40789	Otu40790	Otu40791	Otu40792	Otu40793	Otu40794	Otu40795	Otu40796	Otu40797	Otu40798	Otu40799	Otu40800	Otu40801	Otu40802	Otu40803	Otu40804	Otu40805	Otu40806	Otu40807	Otu40808	Otu40809	Otu40810	Otu40811	Otu40812	Otu40813	Otu40814	Otu40815	Otu40816	Otu40817	Otu40818	Otu40819	Otu40820	Otu40821	Otu40822	Otu40823	Otu40824	Otu40825	Otu40826	Otu40827	Otu40828	Otu40829	Otu40830	Otu40831	Otu40832	Otu40833	Otu40834	Otu40835	Otu40836	Otu40837	Otu40838	Otu40839	Otu40840	Otu40841	Otu40842	Otu40843	Otu40844	Otu40845	Otu40846	Otu40847	Otu40848	Otu40849	Otu40850	Otu40851	Otu40852	Otu40853	Otu40854	Otu40855	Otu40856	Otu40857	Otu40858	Otu40859	Otu40860	Otu40861	Otu40862	Otu40863	Otu40864	Otu40865	Otu40866	Otu40867	Otu40868	Otu40869	Otu40870	Otu40871	Otu40872	Otu40873	Otu40874	Otu40875	Otu40876	Otu40877	Otu40878	Otu40879	Otu40880	Otu40881	Otu40882	Otu40883	Otu40884	Otu40885	Otu40886	Otu40887	Otu40888	Otu40889	Otu40890	Otu40891	Otu40892	Otu40893	Otu40894	Otu40895	Otu40896	Otu40897	Otu40898	Otu40899	Otu40900	Otu40901	Otu40902	Otu40903	Otu40904	Otu40905	Otu40906	Otu40907	Otu40908	Otu40909	Otu40910	Otu40911	Otu40912	Otu40913	Otu40914	Otu40915	Otu40916	Otu40917	Otu40918	Otu40919	Otu40920	Otu40921	Otu40922	Otu40923	Otu40924	Otu40925	Otu40926	Otu40927	Otu40928	Otu40929	Otu40930	Otu40931	Otu40932	Otu40933	Otu40934	Otu40935	Otu40936	Otu40937	Otu40938	Otu40939	Otu40940	Otu40941	Otu40942	Otu40943	Otu40944	Otu40945	Otu40946	Otu40947	Otu40948	Otu40949	Otu40950	Otu40951	Otu40952	Otu40953	Otu40954	Otu40955	Otu40956	Otu40957	Otu40958	Otu40959	Otu40960	Otu40961	Otu40962	Otu40963	Otu40964	Otu40965	Otu40966	Otu40967	Otu40968	Otu40969	Otu40970	Otu40971	Otu40972	Otu40973	Otu40974	Otu40975	Otu40976	Otu40977	Otu40978	Otu40979	Otu40980	Otu40981	Otu40982	Otu40983	Otu40984	Otu40985	Otu40986	Otu40987	Otu40988	Otu40989	Otu40990	Otu40991	Otu40992	Otu40993	Otu40994	Otu40995	Otu40996	Otu40997	Otu40998	Otu40999	Otu41000	Otu41001	Otu41002	Otu41003	Otu41004	Otu41005	Otu41006	Otu41007	Otu41008	Otu41009	Otu41010	Otu41011	Otu41012	Otu41013	Otu41014	Otu41015	Otu41016	Otu41017	Otu41018	Otu41019	Otu41020	Otu41021	Otu41022	Otu41023	Otu41024	Otu41025	Otu41026	Otu41027	Otu41028	Otu41029	Otu41030	Otu41031	Otu41032	Otu41033	Otu41034	Otu41035	Otu41036	Otu41037	Otu41038	Otu41039	Otu41040	Otu41041	Otu41042	Otu41043	Otu41044	Otu41045	Otu41046	Otu41047	Otu41048	Otu41049	Otu41050	Otu41051	Otu41052	Otu41053	Otu41054	Otu41055	Otu41056	Otu41057	Otu41058	Otu41059	Otu41060	Otu41061	Otu41062	Otu41063	Otu41064	Otu41065	Otu41066	Otu41067	Otu41068	Otu41069	Otu41070	Otu41071	Otu41072	Otu41073	Otu41074	Otu41075	Otu41076	Otu41077	Otu41078	Otu41079	Otu41080	Otu41081	Otu41082	Otu41083	Otu41084	Otu41085	Otu41086	Otu41087	Otu41088	Otu41089	Otu41090	Otu41091	Otu41092	Otu41093	Otu41094	Otu41095	Otu41096	Otu41097	Otu41098	Otu41099	Otu41100	Otu41101	Otu41102	Otu41103	Otu41104	Otu41105	Otu41106	Otu41107	Otu41108	Otu41109	Otu41110	Otu41111	Otu41112	Otu41113	Otu41114	Otu41115	Otu41116	Otu41117	Otu41118	Otu41119	Otu41120	Otu41121	Otu41122	Otu41123	Otu41124	Otu41125	Otu41126	Otu41127	Otu41128	Otu41129	Otu41130	Otu41131	Otu41132	Otu41133	Otu41134	Otu41135	Otu41136	Otu41137	Otu41138	Otu41139	Otu41140	Otu41141	Otu41142	Otu41143	Otu41144	Otu41145	Otu41146	Otu41147	Otu41148	Otu41149	Otu41150	Otu41151	Otu41152	Otu41153	Otu41154	Otu41155	Otu41156	Otu41157	Otu41158	Otu41159	Otu41160	Otu41161	Otu41162	Otu41163	Otu41164	Otu41165	Otu41166	Otu41167	Otu41168	Otu41169	Otu41170	Otu41171	Otu41172	Otu41173	Otu41174	Otu41175	Otu41176	Otu41177	Otu41178	Otu41179	Otu41180	Otu41181	Otu41182	Otu41183	Otu41184	Otu41185	Otu41186	Otu41187	Otu41188	Otu41189	Otu41190	Otu41191	Otu41192	Otu41193	Otu41194	Otu41195	Otu41196	Otu41197	Otu41198	Otu41199	Otu41200	Otu41201	Otu41202	Otu41203	Otu41204	Otu41205	Otu41206	Otu41207	Otu41208	Otu41209	Otu41210	Otu41211	Otu41212	Otu41213	Otu41214	Otu41215	Otu41216	Otu41217	Otu41218	Otu41219	Otu41220	Otu41221	Otu41222	Otu41223	Otu41224	Otu41225	Otu41226	Otu41227	Otu41228	Otu41229	Otu41230	Otu41231	Otu41232	Otu41233	Otu41234	Otu41235	Otu41236	Otu41237	Otu41238	Otu41239	Otu41240	Otu41241	Otu41242	Otu41243	Otu41244	Otu41245	Otu41246	Otu41247	Otu41248	Otu41249	Otu41250	Otu41251	Otu41252	Otu41253	Otu41254	Otu41255	Otu41256	Otu41257	Otu41258	Otu41259	Otu41260	Otu41261	Otu41262	Otu41263	Otu41264	Otu41265	Otu41266	Otu41267	Otu41268	Otu41269	Otu41270	Otu41271	Otu41272	Otu41273	Otu41274	Otu41275	Otu41276	Otu41277	Otu41278	Otu41279	Otu41280	Otu41281	Otu41282	Otu41283	Otu41284	Otu41285	Otu41286	Otu41287	Otu41288	Otu41289	Otu41290	Otu41291	Otu41292	Otu41293	Otu41294	Otu41295	Otu41296	Otu41297	Otu41298	Otu41299	Otu41300	Otu41301	Otu41302	Otu41303	Otu41304	Otu41305	Otu41306	Otu41307	Otu41308	Otu41309	Otu41310	Otu41311	Otu41312	Otu41313	Otu41314	Otu41315	Otu41316	Otu41317	Otu41318	Otu41319	Otu41320	Otu41321	Otu41322	Otu41323	Otu41324	Otu41325	Otu41326	Otu41327	Otu41328	Otu41329	Otu41330	Otu41331	Otu41332	Otu41333	Otu41334	Otu41335	Otu41336	Otu41337	Otu41338	Otu41339	Otu41340	Otu41341	Otu41342	Otu41343	Otu41344	Otu41345	Otu41346	Otu41347	Otu41348	Otu41349	Otu41350	Otu41351	Otu41352	Otu41353	Otu41354	Otu41355	Otu41356	Otu41357	Otu41358	Otu41359	Otu41360	Otu41361	Otu41362	Otu41363	Otu41364	Otu41365	Otu41366	Otu41367	Otu41368	Otu41369	Otu41370	Otu41371	Otu41372	Otu41373	Otu41374	Otu41375	Otu41376	Otu41377	Otu41378	Otu41379	Otu41380	Otu41381	Otu41382	Otu41383	Otu41384	Otu41385	Otu41386	Otu41387	Otu41388	Otu41389	Otu41390	Otu41391	Otu41392	Otu41393	Otu41394	Otu41395	Otu41396	Otu41397	Otu41398	Otu41399	Otu41400	Otu41401	Otu41402	Otu41403	Otu41404	Otu41405	Otu41406	Otu41407	Otu41408	Otu41409	Otu41410	Otu41411	Otu41412	Otu41413	Otu41414	Otu41415	Otu41416	Otu41417	Otu41418	Otu41419	Otu41420	Otu41421	Otu41422	Otu41423	Otu41424	Otu41425	Otu41426	Otu41427	Otu41428	Otu41429	Otu41430	Otu41431	Otu41432	Otu41433	Otu41434	Otu41435	Otu41436	Otu41437	Otu41438	Otu41439	Otu41440	Otu41441	Otu41442	Otu41443	Otu41444	Otu41445	Otu41446	Otu41447	Otu41448	Otu41449	Otu41450	Otu41451	Otu41452	Otu41453	Otu41454	Otu41455	Otu41456	Otu41457	Otu41458	Otu41459	Otu41460	Otu41461	Otu41462	Otu41463	Otu41464	Otu41465	Otu41466	Otu41467	Otu41468	Otu41469	Otu41470	Otu41471	Otu41472	Otu41473	Otu41474	Otu41475	Otu41476	Otu41477	Otu41478	Otu41479	Otu41480	Otu41481	Otu41482	Otu41483	Otu41484	Otu41485	Otu41486	Otu41487	Otu41488	Otu41489	Otu41490	Otu41491	Otu41492	Otu41493	Otu41494	Otu41495	Otu41496	Otu41497	Otu41498	Otu41499	Otu41500	Otu41501	Otu41502	Otu41503	Otu41504	Otu41505	Otu41506	Otu41507	Otu41508	Otu41509	Otu41510	Otu41511	Otu41512	Otu41513	Otu41514	Otu41515	Otu41516	Otu41517	Otu41518	Otu41519	Otu41520	Otu41521	Otu41522	Otu41523	Otu41524	Otu41525	Otu41526	Otu41527	Otu41528	Otu41529	Otu41530	Otu41531	Otu41532	Otu41533	Otu41534	Otu41535	Otu41536	Otu41537	Otu41538	Otu41539	Otu41540	Otu41541	Otu41542	Otu41543	Otu41544	Otu41545	Otu41546	Otu41547	Otu41548	Otu41549	Otu41550	Otu41551	Otu41552	Otu41553	Otu41554	Otu41555	Otu41556	Otu41557	Otu41558	Otu41559	Otu41560	Otu41561	Otu41562	Otu41563	Otu41564	Otu41565	Otu41566	Otu41567	Otu41568	Otu41569	Otu41570	Otu41571	Otu41572	Otu41573	Otu41574	Otu41575	Otu41576	Otu41577	Otu41578	Otu41579	Otu41580	Otu41581	Otu41582	Otu41583	Otu41584	Otu41585	Otu41586	Otu41587	Otu41588	Otu41589	Otu41590	Otu41591	Otu41592	Otu41593	Otu41594	Otu41595	Otu41596	Otu41597	Otu41598	Otu41599	Otu41600	Otu41601	Otu41602	Otu41603	Otu41604	Otu41605	Otu41606	Otu41607	Otu41608	Otu41609	Otu41610	Otu41611	Otu41612	Otu41613	Otu41614	Otu41615	Otu41616	Otu41617	Otu41618	Otu41619	Otu41620	Otu41621	Otu41622	Otu41623	Otu41624	Otu41625	Otu41626	Otu41627	Otu41628	Otu41629	Otu41630	Otu41631	Otu41632	Otu41633	Otu41634	Otu41635	Otu41636	Otu41637	Otu41638	Otu41639	Otu41640	Otu41641	Otu41642	Otu41643	Otu41644	Otu41645	Otu41646	Otu41647	Otu41648	Otu41649	Otu41650	Otu41651	Otu41652	Otu41653	Otu41654	Otu41655	Otu41656	Otu41657	Otu41658	Otu41659	Otu41660	Otu41661	Otu41662	Otu41663	Otu41664	Otu41665	Otu41666	Otu41667	Otu41668	Otu41669	Otu41670	Otu41671	Otu41672	Otu41673	Otu41674	Otu41675	Otu41676	Otu41677	Otu41678	Otu41679	Otu41680	Otu41681	Otu41682	Otu41683	Otu41684	Otu41685	Otu41686	Otu41687	Otu41688	Otu41689	Otu41690	Otu41691	Otu41692	Otu41693	Otu41694	Otu41695	Otu41696	Otu41697	Otu41698	Otu41699	Otu41700	Otu41701	Otu41702	Otu41703	Otu41704	Otu41705	Otu41706	Otu41707	Otu41708	Otu41709	Otu41710	Otu41711	Otu41712	Otu41713	Otu41714	Otu41715	Otu41716	Otu41717	Otu41718	Otu41719	Otu41720	Otu41721	Otu41722	Otu41723	Otu41724	Otu41725	Otu41726	Otu41727	Otu41728	Otu41729	Otu41730	Otu41731	Otu41732	Otu41733	Otu41734	Otu41735	Otu41736	Otu41737	Otu41738	Otu41739	Otu41740	Otu41741	Otu41742	Otu41743	Otu41744	Otu41745	Otu41746	Otu41747	Otu41748	Otu41749	Otu41750	Otu41751	Otu41752	Otu41753	Otu41754	Otu41755	Otu41756	Otu41757	Otu41758	Otu41759	Otu41760	Otu41761	Otu41762	Otu41763	Otu41764	Otu41765	Otu41766	Otu41767	Otu41768	Otu41769	Otu41770	Otu41771	Otu41772	Otu41773	Otu41774	Otu41775	Otu41776	Otu41777	Otu41778	Otu41779	Otu41780	Otu41781	Otu41782	Otu41783	Otu41784	Otu41785	Otu41786	Otu41787	Otu41788	Otu41789	Otu41790	Otu41791	Otu41792	Otu41793	Otu41794	Otu41795	Otu41796	Otu41797	Otu41798	Otu41799	Otu41800	Otu41801	Otu41802	Otu41803	Otu41804	Otu41805	Otu41806	Otu41807	Otu41808	Otu41809	Otu41810	Otu41811	Otu41812	Otu41813	Otu41814	Otu41815	Otu41816	Otu41817	Otu41818	Otu41819	Otu41820	Otu41821	Otu41822	Otu41823	Otu41824	Otu41825	Otu41826	Otu41827	Otu41828	Otu41829	Otu41830	Otu41831	Otu41832	Otu41833	Otu41834	Otu41835	Otu41836	Otu41837	Otu41838	Otu41839	Otu41840	Otu41841	Otu41842	Otu41843	Otu41844	Otu41845	Otu41846	Otu41847	Otu41848	Otu41849	Otu41850	Otu41851	Otu41852	Otu41853	Otu41854	Otu41855	Otu41856	Otu41857	Otu41858	Otu41859	Otu41860	Otu41861	Otu41862	Otu41863	Otu41864	Otu41865	Otu41866	Otu41867	Otu41868	Otu41869	Otu41870	Otu41871	Otu41872	Otu41873	Otu41874	Otu41875	Otu41876	Otu41877	Otu41878	Otu41879	Otu41880	Otu41881	Otu41882	Otu41883	Otu41884	Otu41885	Otu41886	Otu41887	Otu41888	Otu41889	Otu41890	Otu41891	Otu41892	Otu41893	Otu41894	Otu41895	Otu41896	Otu41897	Otu41898	Otu41899	Otu41900	Otu41901	Otu41902	Otu41903	Otu41904	Otu41905	Otu41906	Otu41907	Otu41908	Otu41909	Otu41910	Otu41911	Otu41912	Otu41913	Otu41914	Otu41915	Otu41916	Otu41917	Otu41918	Otu41919	Otu41920	Otu41921	Otu41922	Otu41923	Otu41924	Otu41925	Otu41926	Otu41927	Otu41928	Otu41929	Otu41930	Otu41931	Otu41932	Otu41933	Otu41934	Otu41935	Otu41936	Otu41937	Otu41938	Otu41939	Otu41940	Otu41941	Otu41942	Otu41943	Otu41944	Otu41945	Otu41946	Otu41947	Otu41948	Otu41949	Otu41950	Otu41951	Otu41952	Otu41953	Otu41954	Otu41955	Otu41956	Otu41957	Otu41958	Otu41959	Otu41960	Otu41961	Otu41962	Otu41963	Otu41964	Otu41965	Otu41966	Otu41967	Otu41968	Otu41969	Otu41970	Otu41971	Otu41972	Otu41973	Otu41974	Otu41975	Otu41976	Otu41977	Otu41978	Otu41979	Otu41980	Otu41981	Otu41982	Otu41983	Otu41984	Otu41985	Otu41986	Otu41987	Otu41988	Otu41989	Otu41990	Otu41991	Otu41992	Otu41993	Otu41994	Otu41995	Otu41996	Otu41997	Otu41998	Otu41999	Otu42000	Otu42001	Otu42002	Otu42003	Otu42004	Otu42005	Otu42006	Otu42007	Otu42008	Otu42009	Otu42010	Otu42011	Otu42012	Otu42013	Otu42014	Otu42015	Otu42016	Otu42017	Otu42018	Otu42019	Otu42020	Otu42021	Otu42022	Otu42023	Otu42024	Otu42025	Otu42026	Otu42027	Otu42028	Otu42029	Otu42030	Otu42031	Otu42032	Otu42033	Otu42034	Otu42035	Otu42036	Otu42037	Otu42038	Otu42039	Otu42040	Otu42041	Otu42042	Otu42043	Otu42044	Otu42045	Otu42046	Otu42047	Otu42048	Otu42049	Otu42050	Otu42051	Otu42052	Otu42053	Otu42054	Otu42055	Otu42056	Otu42057	Otu42058	Otu42059	Otu42060	Otu42061	Otu42062	Otu42063	Otu42064	Otu42065	Otu42066	Otu42067	Otu42068	Otu42069	Otu42070	Otu42071	Otu42072	Otu42073	Otu42074	Otu42075	Otu42076	Otu42077	Otu42078	Otu42079	Otu42080	Otu42081	Otu42082	Otu42083	Otu42084	Otu42085	Otu42086	Otu42087	Otu42088	Otu42089	Otu42090	Otu42091	Otu42092	Otu42093	Otu42094	Otu42095	Otu42096	Otu42097	Otu42098	Otu42099	Otu42100	Otu42101	Otu42102	Otu42103	Otu42104	Otu42105	Otu42106	Otu42107	Otu42108	Otu42109	Otu42110	Otu42111	Otu42112	Otu42113	Otu42114	Otu42115	Otu42116	Otu42117	Otu42118	Otu42119	Otu42120	Otu42121	Otu42122	Otu42123	Otu42124	Otu42125	Otu42126	Otu42127	Otu42128	Otu42129	Otu42130	Otu42131	Otu42132	Otu42133	Otu42134	Otu42135	Otu42136	Otu42137	Otu42138	Otu42139	Otu42140	Otu42141	Otu42142	Otu42143	Otu42144	Otu42145	Otu42146	Otu42147	Otu42148	Otu42149	Otu42150	Otu42151	Otu42152	Otu42153	Otu42154	Otu42155	Otu42156	Otu42157	Otu42158	Otu42159	Otu42160	Otu42161	Otu42162	Otu42163	Otu42164	Otu42165	Otu42166	Otu42167	Otu42168	Otu42169	Otu42170	Otu42171	Otu42172	Otu42173	Otu42174	Otu42175	Otu42176	Otu42177	Otu42178	Otu42179	Otu42180	Otu42181	Otu42182	Otu42183	Otu42184	Otu42185	Otu42186	Otu42187	Otu42188	Otu42189	Otu42190	Otu42191	Otu42192	Otu42193	Otu42194	Otu42195	Otu42196	Otu42197	Otu42198	Otu42199	Otu42200	Otu42201	Otu42202	Otu42203	Otu42204	Otu42205	Otu42206	Otu42207	Otu42208	Otu42209	Otu42210	Otu42211	Otu42212	Otu42213	Otu42214	Otu42215	Otu42216	Otu42217	Otu42218	Otu42219	Otu42220	Otu42221	Otu42222	Otu42223	Otu42224	Otu42225	Otu42226	Otu42227	Otu42228	Otu42229	Otu42230	Otu42231	Otu42232	Otu42233	Otu42234	Otu42235	Otu42236	Otu42237	Otu42238	Otu42239	Otu42240	Otu42241	Otu42242	Otu42243	Otu42244	Otu42245	Otu42246	Otu42247	Otu42248	Otu42249	Otu42250	Otu42251	Otu42252	Otu42253	Otu42254	Otu42255	Otu42256	Otu42257	Otu42258	Otu42259	Otu42260	Otu42261	Otu42262	Otu42263	Otu42264	Otu42265	Otu42266	Otu42267	Otu42268	Otu42269	Otu42270	Otu42271	Otu42272	Otu42273	Otu42274	Otu42275	Otu42276	Otu42277	Otu42278	Otu42279	Otu42280	Otu42281	Otu42282	Otu42283	Otu42284	Otu42285	Otu42286	Otu42287	Otu42288	Otu42289	Otu42290	Otu42291	Otu42292	Otu42293	Otu42294	Otu42295	Otu42296	Otu42297	Otu42298	Otu42299	Otu42300	Otu42301	Otu42302	Otu42303	Otu42304	Otu42305	Otu42306	Otu42307	Otu42308	Otu42309	Otu42310	Otu42311	Otu42312	Otu42313	Otu42314	Otu42315	Otu42316	Otu42317	Otu42318	Otu42319	Otu42320	Otu42321	Otu42322	Otu42323	Otu42324	Otu42325	Otu42326	Otu42327	Otu42328	Otu42329	Otu42330	Otu42331	Otu42332	Otu42333	Otu42334	Otu42335	Otu42336	Otu42337	Otu42338	Otu42339	Otu42340	Otu42341	Otu42342	Otu42343	Otu42344	Otu42345	Otu42346	Otu42347	Otu42348	Otu42349	Otu42350	Otu42351	Otu42352	Otu42353	Otu42354	Otu42355	Otu42356	Otu42357	Otu42358	Otu42359	Otu42360	Otu42361	Otu42362	Otu42363	Otu42364	Otu42365	Otu42366	Otu42367	Otu42368	Otu42369	Otu42370	Otu42371	Otu42372	Otu42373	Otu42374	Otu42375	Otu42376	Otu42377	Otu42378	Otu42379	Otu42380	Otu42381	Otu42382	Otu42383	Otu42384	Otu42385	Otu42386	Otu42387	Otu42388	Otu42389	Otu42390	Otu42391	Otu42392	Otu42393	Otu42394	Otu42395	Otu42396	Otu42397	Otu42398	Otu42399	Otu42400	Otu42401	Otu42402	Otu42403	Otu42404	Otu42405	Otu42406	Otu42407	Otu42408	Otu42409	Otu42410	Otu42411	Otu42412	Otu42413	Otu42414	Otu42415	Otu42416	Otu42417	Otu42418	Otu42419	Otu42420	Otu42421	Otu42422	Otu42423	Otu42424	Otu42425	Otu42426	Otu42427	Otu42428	Otu42429	Otu42430	Otu42431	Otu42432	Otu42433	Otu42434	Otu42435	Otu42436	Otu42437	Otu42438	Otu42439	Otu42440	Otu42441	Otu42442	Otu42443	Otu42444	Otu42445	Otu42446	Otu42447	Otu42448	Otu42449	Otu42450	Otu42451	Otu42452	Otu42453	Otu42454	Otu42455	Otu42456	Otu42457	Otu42458	Otu42459	Otu42460	Otu42461	Otu42462	Otu42463	Otu42464	Otu42465	Otu42466	Otu42467	Otu42468	Otu42469	Otu42470	Otu42471	Otu42472	Otu42473	Otu42474	Otu42475	Otu42476	Otu42477	Otu42478	Otu42479	Otu42480	Otu42481	Otu42482	Otu42483	Otu42484	Otu42485	Otu42486	Otu42487	Otu42488	Otu42489	Otu42490	Otu42491	Otu42492	Otu42493	Otu42494	Otu42495	Otu42496	Otu42497	Otu42498	Otu42499	Otu42500	Otu42501	Otu42502	Otu42503	Otu42504	Otu42505	Otu42506	Otu42507	Otu42508	Otu42509	Otu42510	Otu42511	Otu42512	Otu42513	Otu42514	Otu42515	Otu42516	Otu42517	Otu42518	Otu42519	Otu42520	Otu42521	Otu42522	Otu42523	Otu42524	Otu42525	Otu42526	Otu42527	Otu42528	Otu42529	Otu42530	Otu42531	Otu42532	Otu42533	Otu42534	Otu42535	Otu42536	Otu42537	Otu42538	Otu42539	Otu42540	Otu42541	Otu42542	Otu42543	Otu42544	Otu42545	Otu42546	Otu42547	Otu42548	Otu42549	Otu42550	Otu42551	Otu42552	Otu42553	Otu42554	Otu42555	Otu42556	Otu42557	Otu42558	Otu42559	Otu42560	Otu42561	Otu42562	Otu42563	Otu42564	Otu42565	Otu42566	Otu42567	Otu42568	Otu42569	Otu42570	Otu42571	Otu42572	Otu42573	Otu42574	Otu42575	Otu42576	Otu42577	Otu42578	Otu42579	Otu42580	Otu42581	Otu42582	Otu42583	Otu42584	Otu42585	Otu42586	Otu42587	Otu42588	Otu42589	Otu42590	Otu42591	Otu42592	Otu42593	Otu42594	Otu42595	Otu42596	Otu42597	Otu42598	Otu42599	Otu42600	Otu42601	Otu42602	Otu42603	Otu42604	Otu42605	Otu42606	Otu42607	Otu42608	Otu42609	Otu42610	Otu42611	Otu42612	Otu42613	Otu42614	Otu42615	Otu42616	Otu42617	Otu42618	Otu42619	Otu42620	Otu42621	Otu42622	Otu42623	Otu42624	Otu42625	Otu42626	Otu42627	Otu42628	Otu42629	Otu42630	Otu42631	Otu42632	Otu42633	Otu42634	Otu42635	Otu42636	Otu42637	Otu42638	Otu42639	Otu42640	Otu42641	Otu42642	Otu42643	Otu42644	Otu42645	Otu42646	Otu42647	Otu42648	Otu42649	Otu42650	Otu42651	Otu42652	Otu42653	Otu42654	Otu42655	Otu42656	Otu42657	Otu42658	Otu42659	Otu42660	Otu42661	Otu42662	Otu42663	Otu42664	Otu42665	Otu42666	Otu42667	Otu42668	Otu42669	Otu42670	Otu42671	Otu42672	Otu42673	Otu42674	Otu42675	Otu42676	Otu42677	Otu42678	Otu42679	Otu42680	Otu42681	Otu42682	Otu42683	Otu42684	Otu42685	Otu42686	Otu42687	Otu42688	Otu42689	Otu42690	Otu42691	Otu42692	Otu42693	Otu42694	Otu42695	Otu42696	Otu42697	Otu42698	Otu42699	Otu42700	Otu42701	Otu42702	Otu42703	Otu42704	Otu42705	Otu42706	Otu42707	Otu42708	Otu42709	Otu42710	Otu42711	Otu42712	Otu42713	Otu42714	Otu42715	Otu42716	Otu42717	Otu42718	Otu42719	Otu42720	Otu42721	Otu42722	Otu42723	Otu42724	Otu42725	Otu42726	Otu42727	Otu42728	Otu42729	Otu42730	Otu42731	Otu42732	Otu42733	Otu42734	Otu42735	Otu42736	Otu42737	Otu42738	Otu42739	Otu42740	Otu42741	Otu42742	Otu42743	Otu42744	Otu42745	Otu42746	Otu42747	Otu42748	Otu42749	Otu42750	Otu42751	Otu42752	Otu42753	Otu42754	Otu42755	Otu42756	Otu42757	Otu42758	Otu42759	Otu42760	Otu42761	Otu42762	Otu42763	Otu42764	Otu42765	Otu42766	Otu42767	Otu42768	Otu42769	Otu42770	Otu42771	Otu42772	Otu42773	Otu42774	Otu42775	Otu42776	Otu42777	Otu42778	Otu42779	Otu42780	Otu42781	Otu42782	Otu42783	Otu42784	Otu42785	Otu42786	Otu42787	Otu42788	Otu42789	Otu42790	Otu42791	Otu42792	Otu42793	Otu42794	Otu42795	Otu42796	Otu42797	Otu42798	Otu42799	Otu42800	Otu42801	Otu42802	Otu42803	Otu42804	Otu42805	Otu42806	Otu42807	Otu42808	Otu42809	Otu42810	Otu42811	Otu42812	Otu42813	Otu42814	Otu42815	Otu42816	Otu42817	Otu42818	Otu42819	Otu42820	Otu42821	Otu42822	Otu42823	Otu42824	Otu42825	Otu42826	Otu42827	Otu42828	Otu42829	Otu42830	Otu42831	Otu42832	Otu42833	Otu42834	Otu42835	Otu42836	Otu42837	Otu42838	Otu42839	Otu42840	Otu42841	Otu42842	Otu42843	Otu42844	Otu42845	Otu42846	Otu42847	Otu42848	Otu42849	Otu42850	Otu42851	Otu42852	Otu42853	Otu42854	Otu42855	Otu42856	Otu42857	Otu42858	Otu42859	Otu42860	Otu42861	Otu42862	Otu42863	Otu42864	Otu42865	Otu42866	Otu42867	Otu42868	Otu42869	Otu42870	Otu42871	Otu42872	Otu42873	Otu42874	Otu42875	Otu42876	Otu42877	Otu42878	Otu42879	Otu42880	Otu42881	Otu42882	Otu42883	Otu42884	Otu42885	Otu42886	Otu42887	Otu42888	Otu42889	Otu42890	Otu42891	Otu42892	Otu42893	Otu42894	Otu42895	Otu42896	Otu42897	Otu42898	Otu42899	Otu42900	Otu42901	Otu42902	Otu42903	Otu42904	Otu42905	Otu42906	Otu42907	Otu42908	Otu42909	Otu42910	Otu42911	Otu42912	Otu42913	Otu42914	Otu42915	Otu42916	Otu42917	Otu42918	Otu42919	Otu42920	Otu42921	Otu42922	Otu42923	Otu42924	Otu42925	Otu42926	Otu42927	Otu42928	Otu42929	Otu42930	Otu42931	Otu42932	Otu42933	Otu42934	Otu42935	Otu42936	Otu42937	Otu42938	Otu42939	Otu42940	Otu42941	Otu42942	Otu42943	Otu42944	Otu42945	Otu42946	Otu42947	Otu42948	Otu42949	Otu42950	Otu42951	Otu42952	Otu42953	Otu42954	Otu42955	Otu42956	Otu42957	Otu42958	Otu42959	Otu42960	Otu42961	Otu42962	Otu42963	Otu42964	Otu42965	Otu42966	Otu42967	Otu42968	Otu42969	Otu42970	Otu42971	Otu42972	Otu42973	Otu42974	Otu42975	Otu42976	Otu42977	Otu42978	Otu42979	Otu42980	Otu42981	Otu42982	Otu42983	Otu42984	Otu42985	Otu42986	Otu42987	Otu42988	Otu42989	Otu42990	Otu42991	Otu42992	Otu42993	Otu42994	Otu42995	Otu42996	Otu42997	Otu42998	Otu42999	Otu43000	Otu43001	Otu43002	Otu43003	Otu43004	Otu43005	Otu43006	Otu43007	Otu43008	Otu43009	Otu43010	Otu43011	Otu43012	Otu43013	Otu43014	Otu43015	Otu43016	Otu43017	Otu43018	Otu43019	Otu43020	Otu43021	Otu43022	Otu43023	Otu43024	Otu43025	Otu43026	Otu43027	Otu43028	Otu43029	Otu43030	Otu43031	Otu43032	Otu43033	Otu43034	Otu43035	Otu43036	Otu43037	Otu43038	Otu43039	Otu43040	Otu43041	Otu43042	Otu43043	Otu43044	Otu43045	Otu43046	Otu43047	Otu43048	Otu43049	Otu43050	Otu43051	Otu43052	Otu43053	Otu43054	Otu43055	Otu43056	Otu43057	Otu43058	Otu43059	Otu43060	Otu43061	Otu43062	Otu43063	Otu43064	Otu43065	Otu43066	Otu43067	Otu43068	Otu43069	Otu43070	Otu43071	Otu43072	Otu43073	Otu43074	Otu43075	Otu43076	Otu43077	Otu43078	Otu43079	Otu43080	Otu43081	Otu43082	Otu43083	Otu43084	Otu43085	Otu43086	Otu43087	Otu43088	Otu43089	Otu43090	Otu43091	Otu43092	Otu43093	Otu43094	Otu43095	Otu43096	Otu43097	Otu43098	Otu43099	Otu43100	Otu43101	Otu43102	Otu43103	Otu43104	Otu43105	Otu43106	Otu43107	Otu43108	Otu43109	Otu43110	Otu43111	Otu43112	Otu43113	Otu43114	Otu43115	Otu43116	Otu43117	Otu43118	Otu43119	Otu43120	Otu43121	Otu43122	Otu43123	Otu43124	Otu43125	Otu43126	Otu43127	Otu43128	Otu43129	Otu43130	Otu43131	Otu43132	Otu43133	Otu43134	Otu43135	Otu43136	Otu43137	Otu43138	Otu43139	Otu43140	Otu43141	Otu43142	Otu43143	Otu43144	Otu43145	Otu43146	Otu43147	Otu43148	Otu43149	Otu43150	Otu43151	Otu43152	Otu43153	Otu43154	Otu43155	Otu43156	Otu43157	Otu43158	Otu43159	Otu43160	Otu43161	Otu43162	Otu43163	Otu43164	Otu43165	Otu43166	Otu43167	Otu43168	Otu43169	Otu43170	Otu43171	Otu43172	Otu43173	Otu43174	Otu43175	Otu43176	Otu43177	Otu43178	Otu43179	Otu43180	Otu43181	Otu43182	Otu43183	Otu43184	Otu43185	Otu43186	Otu43187	Otu43188	Otu43189	Otu43190	Otu43191	Otu43192	Otu43193	Otu43194	Otu43195	Otu43196	Otu43197	Otu43198	Otu43199	Otu43200	Otu43201	Otu43202	Otu43203	Otu43204	Otu43205	Otu43206	Otu43207	Otu43208	Otu43209	Otu43210	Otu43211	Otu43212	Otu43213	Otu43214	Otu43215	Otu43216	Otu43217	Otu43218	Otu43219	Otu43220	Otu43221	Otu43222	Otu43223	Otu43224	Otu43225	Otu43226	Otu43227	Otu43228	Otu43229	Otu43230	Otu43231	Otu43232	Otu43233	Otu43234	Otu43235	Otu43236	Otu43237	Otu43238	Otu43239	Otu43240	Otu43241	Otu43242	Otu43243	Otu43244	Otu43245	Otu43246	Otu43247	Otu43248	Otu43249	Otu43250	Otu43251	Otu43252	Otu43253	Otu43254	Otu43255	Otu43256	Otu43257	Otu43258	Otu43259	Otu43260	Otu43261	Otu43262	Otu43263	Otu43264	Otu43265	Otu43266	Otu43267	Otu43268	Otu43269	Otu43270	Otu43271	Otu43272	Otu43273	Otu43274	Otu43275	Otu43276	Otu43277	Otu43278	Otu43279	Otu43280	Otu43281	Otu43282	Otu43283	Otu43284	Otu43285	Otu43286	Otu43287	Otu43288	Otu43289	Otu43290	Otu43291	Otu43292	Otu43293	Otu43294	Otu43295	Otu43296	Otu43297	Otu43298	Otu43299	Otu43300	Otu43301	Otu43302	Otu43303	Otu43304	Otu43305	Otu43306	Otu43307	Otu43308	Otu43309	Otu43310	Otu43311	Otu43312	Otu43313	Otu43314	Otu43315	Otu43316	Otu43317	Otu43318	Otu43319	Otu43320	Otu43321	Otu43322	Otu43323	Otu43324	Otu43325	Otu43326	Otu43327	Otu43328	Otu43329	Otu43330	Otu43331	Otu43332	Otu43333	Otu43334	Otu43335	Otu43336	Otu43337	Otu43338	Otu43339	Otu43340	Otu43341	Otu43342	Otu43343	Otu43344	Otu43345	Otu43346	Otu43347	Otu43348	Otu43349	Otu43350	Otu43351	Otu43352	Otu43353	Otu43354	Otu43355	Otu43356	Otu43357	Otu43358	Otu43359	Otu43360	Otu43361	Otu43362	Otu43363	Otu43364	Otu43365	Otu43366	Otu43367	Otu43368	Otu43369	Otu43370	Otu43371	Otu43372	Otu43373	Otu43374	Otu43375	Otu43376	Otu43377	Otu43378	Otu43379	Otu43380	Otu43381	Otu43382	Otu43383	Otu43384	Otu43385	Otu43386	Otu43387	Otu43388	Otu43389	Otu43390	Otu43391	Otu43392	Otu43393	Otu43394	Otu43395	Otu43396	Otu43397	Otu43398	Otu43399	Otu43400	Otu43401	Otu43402	Otu43403	Otu43404	Otu43405	Otu43406	Otu43407	Otu43408	Otu43409	Otu43410	Otu43411	Otu43412	Otu43413	Otu43414	Otu43415	Otu43416	Otu43417	Otu43418	Otu43419	Otu43420	Otu43421	Otu43422	Otu43423	Otu43424	Otu43425	Otu43426	Otu43427	Otu43428	Otu43429	Otu43430	Otu43431	Otu43432	Otu43433	Otu43434	Otu43435	Otu43436	Otu43437	Otu43438	Otu43439	Otu43440	Otu43441	Otu43442	Otu43443	Otu43444	Otu43445	Otu43446	Otu43447	Otu43448	Otu43449	Otu43450	Otu43451	Otu43452	Otu43453	Otu43454	Otu43455	Otu43456	Otu43457	Otu43458	Otu43459	Otu43460	Otu43461	Otu43462	Otu43463	Otu43464	Otu43465	Otu43466	Otu43467	Otu43468	Otu43469	Otu43470	Otu43471	Otu43472	Otu43473	Otu43474	Otu43475	Otu43476	Otu43477	Otu43478	Otu43479	Otu43480	Otu43481	Otu43482	Otu43483	Otu43484	Otu43485	Otu43486	Otu43487	Otu43488	Otu43489	Otu43490	Otu43491	Otu43492	Otu43493	Otu43494	Otu43495	Otu43496	Otu43497	Otu43498	Otu43499	Otu43500	Otu43501	Otu43502	Otu43503	Otu43504	Otu43505	Otu43506	Otu43507	Otu43508	Otu43509	Otu43510	Otu43511	Otu43512	Otu43513	Otu43514	Otu43515	Otu43516	Otu43517	Otu43518	Otu43519	Otu43520	Otu43521	Otu43522	Otu43523	Otu43524	Otu43525	Otu43526	Otu43527	Otu43528	Otu43529	Otu43530	Otu43531	Otu43532	Otu43533	Otu43534	Otu43535	Otu43536	Otu43537	Otu43538	Otu43539	Otu43540	Otu43541	Otu43542	Otu43543	Otu43544	Otu43545	Otu43546	Otu43547	Otu43548	Otu43549	Otu43550	Otu43551	Otu43552	Otu43553	Otu43554	Otu43555	Otu43556	Otu43557	Otu43558	Otu43559	Otu43560	Otu43561	Otu43562	Otu43563	Otu43564	Otu43565	Otu43566	Otu43567	Otu43568	Otu43569	Otu43570	Otu43571	Otu43572	Otu43573	Otu43574	Otu43575	Otu43576	Otu43577	Otu43578	Otu43579	Otu43580	Otu43581	Otu43582	Otu43583	Otu43584	Otu43585	Otu43586	Otu43587	Otu43588	Otu43589	Otu43590	Otu43591	Otu43592	Otu43593	Otu43594	Otu43595	Otu43596	Otu43597	Otu43598	Otu43599	Otu43600	Otu43601	Otu43602	Otu43603	Otu43604	Otu43605	Otu43606	Otu43607	Otu43608	Otu43609	Otu43610	Otu43611	Otu43612	Otu43613	Otu43614	Otu43615	Otu43616	Otu43617	Otu43618	Otu43619	Otu43620	Otu43621	Otu43622	Otu43623	Otu43624	Otu43625	Otu43626	Otu43627	Otu43628	Otu43629	Otu43630	Otu43631	Otu43632	Otu43633	Otu43634	Otu43635	Otu43636	Otu43637	Otu43638	Otu43639	Otu43640	Otu43641	Otu43642	Otu43643	Otu43644	Otu43645	Otu43646	Otu43647	Otu43648	Otu43649	Otu43650	Otu43651	Otu43652	Otu43653	Otu43654	Otu43655	Otu43656	Otu43657	Otu43658	Otu43659	Otu43660	Otu43661	Otu43662	Otu43663	Otu43664	Otu43665	Otu43666	Otu43667	Otu43668	Otu43669	Otu43670	Otu43671	Otu43672	Otu43673	Otu43674	Otu43675	Otu43676	Otu43677	Otu43678	Otu43679	Otu43680	Otu43681	Otu43682	Otu43683	Otu43684	Otu43685	Otu43686	Otu43687	Otu43688	Otu43689	Otu43690	Otu43691	Otu43692	Otu43693	Otu43694	Otu43695	Otu43696	Otu43697	Otu43698	Otu43699	Otu43700	Otu43701	Otu43702	Otu43703	Otu43704	Otu43705	Otu43706	Otu43707	Otu43708	Otu43709	Otu43710	Otu43711	Otu43712	Otu43713	Otu43714	Otu43715	Otu43716	Otu43717	Otu43718	Otu43719	Otu43720	Otu43721	Otu43722	Otu43723	Otu43724	Otu43725	Otu43726	Otu43727	Otu43728	Otu43729	Otu43730	Otu43731	Otu43732	Otu43733	Otu43734	Otu43735	Otu43736	Otu43737	Otu43738	Otu43739	Otu43740	Otu43741	Otu43742	Otu43743	Otu43744	Otu43745	Otu43746	Otu43747	Otu43748	Otu43749	Otu43750	Otu43751	Otu43752	Otu43753	Otu43754	Otu43755	Otu43756	Otu43757	Otu43758	Otu43759	Otu43760	Otu43761	Otu43762	Otu43763	Otu43764	Otu43765	Otu43766	Otu43767	Otu43768	Otu43769	Otu43770	Otu43771	Otu43772	Otu43773	Otu43774	Otu43775	Otu43776	Otu43777	Otu43778	Otu43779	Otu43780	Otu43781	Otu43782	Otu43783	Otu43784	Otu43785	Otu43786	Otu43787	Otu43788	Otu43789	Otu43790	Otu43791	Otu43792	Otu43793	Otu43794	Otu43795	Otu43796	Otu43797	Otu43798	Otu43799	Otu43800	Otu43801	Otu43802	Otu43803	Otu43804	Otu43805	Otu43806	Otu43807	Otu43808	Otu43809	Otu43810	Otu43811	Otu43812	Otu43813	Otu43814	Otu43815	Otu43816	Otu43817	Otu43818	Otu43819	Otu43820	Otu43821	Otu43822	Otu43823	Otu43824	Otu43825	Otu43826	Otu43827	Otu43828	Otu43829	Otu43830	Otu43831	Otu43832	Otu43833	Otu43834	Otu43835	Otu43836	Otu43837	Otu43838	Otu43839	Otu43840	Otu43841	Otu43842	Otu43843	Otu43844	Otu43845	Otu43846	Otu43847	Otu43848	Otu43849	Otu43850	Otu43851	Otu43852	Otu43853	Otu43854	Otu43855	Otu43856	Otu43857	Otu43858	Otu43859	Otu43860	Otu43861	Otu43862	Otu43863	Otu43864	Otu43865	Otu43866	Otu43867	Otu43868	Otu43869	Otu43870	Otu43871	Otu43872	Otu43873	Otu43874	Otu43875	Otu43876	Otu43877	Otu43878	Otu43879	Otu43880	Otu43881	Otu43882	Otu43883	Otu43884	Otu43885	Otu43886	Otu43887	Otu43888	Otu43889	Otu43890	Otu43891	Otu43892	Otu43893	Otu43894	Otu43895	Otu43896	Otu43897	Otu43898	Otu43899	Otu43900	Otu43901	Otu43902	Otu43903	Otu43904	Otu43905	Otu43906	Otu43907	Otu43908	Otu43909	Otu43910	Otu43911	Otu43912	Otu43913	Otu43914	Otu43915	Otu43916	Otu43917	Otu43918	Otu43919	Otu43920	Otu43921	Otu43922	Otu43923	Otu43924	Otu43925	Otu43926	Otu43927	Otu43928	Otu43929	Otu43930	Otu43931	Otu43932	Otu43933	Otu43934	Otu43935	Otu43936	Otu43937	Otu43938	Otu43939	Otu43940	Otu43941	Otu43942	Otu43943	Otu43944	Otu43945	Otu43946	Otu43947	Otu43948	Otu43949	Otu43950	Otu43951	Otu43952	Otu43953	Otu43954	Otu43955	Otu43956	Otu43957	Otu43958	Otu43959	Otu43960	Otu43961	Otu43962	Otu43963	Otu43964	Otu43965	Otu43966	Otu43967	Otu43968	Otu43969	Otu43970	Otu43971	Otu43972	Otu43973	Otu43974	Otu43975	Otu43976	Otu43977	Otu43978	Otu43979	Otu43980	Otu43981	Otu43982	Otu43983	Otu43984	Otu43985	Otu43986	Otu43987	Otu43988	Otu43989	Otu43990	Otu43991	Otu43992	Otu43993	Otu43994	Otu43995	Otu43996	Otu43997	Otu43998	Otu43999	Otu44000	Otu44001	Otu44002	Otu44003	Otu44004	Otu44005	Otu44006	Otu44007	Otu44008	Otu44009	Otu44010	Otu44011	Otu44012	Otu44013	Otu44014	Otu44015	Otu44016	Otu44017	Otu44018	Otu44019	Otu44020	Otu44021	Otu44022	Otu44023	Otu44024	Otu44025	Otu44026	Otu44027	Otu44028	Otu44029	Otu44030	Otu44031	Otu44032	Otu44033	Otu44034	Otu44035	Otu44036	Otu44037	Otu44038	Otu44039	Otu44040	Otu44041	Otu44042	Otu44043	Otu44044	Otu44045	Otu44046	Otu44047	Otu44048	Otu44049	Otu44050	Otu44051	Otu44052	Otu44053	Otu44054	Otu44055	Otu44056	Otu44057	Otu44058	Otu44059	Otu44060	Otu44061	Otu44062	Otu44063	Otu44064	Otu44065	Otu44066	Otu44067	Otu44068	Otu44069	Otu44070	Otu44071	Otu44072	Otu44073	Otu44074	Otu44075	Otu44076	Otu44077	Otu44078	Otu44079	Otu44080	Otu44081	Otu44082	Otu44083	Otu44084	Otu44085	Otu44086	Otu44087	Otu44088	Otu44089	Otu44090	Otu44091	Otu44092	Otu44093	Otu44094	Otu44095	Otu44096	Otu44097	Otu44098	Otu44099	Otu44100	Otu44101	Otu44102	Otu44103	Otu44104	Otu44105	Otu44106	Otu44107	Otu44108	Otu44109	Otu44110	Otu44111	Otu44112	Otu44113	Otu44114	Otu44115	Otu44116	Otu44117	Otu44118	Otu44119	Otu44120	Otu44121	Otu44122	Otu44123	Otu44124	Otu44125	Otu44126	Otu44127	Otu44128	Otu44129	Otu44130	Otu44131	Otu44132	Otu44133	Otu44134	Otu44135	Otu44136	Otu44137	Otu44138	Otu44139	Otu44140	Otu44141	Otu44142	Otu44143	Otu44144	Otu44145	Otu44146	Otu44147	Otu44148	Otu44149	Otu44150	Otu44151	Otu44152	Otu44153	Otu44154	Otu44155	Otu44156	Otu44157	Otu44158	Otu44159	Otu44160	Otu44161	Otu44162	Otu44163	Otu44164	Otu44165	Otu44166	Otu44167	Otu44168	Otu44169	Otu44170	Otu44171	Otu44172	Otu44173	Otu44174	Otu44175	Otu44176	Otu44177	Otu44178	Otu44179	Otu44180	Otu44181	Otu44182	Otu44183	Otu44184	Otu44185	Otu44186	Otu44187	Otu44188	Otu44189	Otu44190	Otu44191	Otu44192	Otu44193	Otu44194	Otu44195	Otu44196	Otu44197	Otu44198	Otu44199	Otu44200	Otu44201	Otu44202	Otu44203	Otu44204	Otu44205	Otu44206	Otu44207	Otu44208	Otu44209	Otu44210	Otu44211	Otu44212	Otu44213	Otu44214	Otu44215	Otu44216	Otu44217	Otu44218	Otu44219	Otu44220	Otu44221	Otu44222	Otu44223	Otu44224	Otu44225	Otu44226	Otu44227	Otu44228	Otu44229	Otu44230	Otu44231	Otu44232	Otu44233	Otu44234	Otu44235	Otu44236	Otu44237	Otu44238	Otu44239	Otu44240	Otu44241	Otu44242	Otu44243	Otu44244	Otu44245	Otu44246	Otu44247	Otu44248	Otu44249	Otu44250	Otu44251	Otu44252	Otu44253	Otu44254	Otu44255	Otu44256	Otu44257	Otu44258	Otu44259	Otu44260	Otu44261	Otu44262	Otu44263	Otu44264	Otu44265	Otu44266	Otu44267	Otu44268	Otu44269	Otu44270	Otu44271	Otu44272	Otu44273	Otu44274	Otu44275	Otu44276	Otu44277	Otu44278	Otu44279	Otu44280	Otu44281	Otu44282	Otu44283	Otu44284	Otu44285	Otu44286	Otu44287	Otu44288	Otu44289	Otu44290	Otu44291	Otu44292	Otu44293	Otu44294	Otu44295	Otu44296	Otu44297	Otu44298	Otu44299	Otu44300	Otu44301	Otu44302	Otu44303	Otu44304	Otu44305	Otu44306	Otu44307	Otu44308	Otu44309	Otu44310	Otu44311	Otu44312	Otu44313	Otu44314	Otu44315	Otu44316	Otu44317	Otu44318	Otu44319	Otu44320	Otu44321	Otu44322	Otu44323	Otu44324	Otu44325	Otu44326	Otu44327	Otu44328	Otu44329	Otu44330	Otu44331	Otu44332	Otu44333	Otu44334	Otu44335	Otu44336	Otu44337	Otu44338	Otu44339	Otu44340	Otu44341	Otu44342	Otu44343	Otu44344	Otu44345	Otu44346	Otu44347	Otu44348	Otu44349	Otu44350	Otu44351	Otu44352	Otu44353	Otu44354	Otu44355	Otu44356	Otu44357	Otu44358	Otu44359	Otu44360	Otu44361	Otu44362	Otu44363	Otu44364	Otu44365	Otu44366	Otu44367	Otu44368	Otu44369	Otu44370	Otu44371	Otu44372	Otu44373	Otu44374	Otu44375	Otu44376	Otu44377	Otu44378	Otu44379	Otu44380	Otu44381	Otu44382	Otu44383	Otu44384	Otu44385	Otu44386	Otu44387	Otu44388	Otu44389	Otu44390	Otu44391	Otu44392	Otu44393	Otu44394	Otu44395	Otu44396	Otu44397	Otu44398	Otu44399	Otu44400	Otu44401	Otu44402	Otu44403	Otu44404	Otu44405	Otu44406	Otu44407	Otu44408	Otu44409	Otu44410	Otu44411	Otu44412	Otu44413	Otu44414	Otu44415	Otu44416	Otu44417	Otu44418	Otu44419	Otu44420	Otu44421	Otu44422	Otu44423	Otu44424	Otu44425	Otu44426	Otu44427	Otu44428	Otu44429	Otu44430	Otu44431	Otu44432	Otu44433	Otu44434	Otu44435	Otu44436	Otu44437	Otu44438	Otu44439	Otu44440	Otu44441	Otu44442	Ot
[truncated: 13,237,671 more chars]
