# Supplementary material for: Evaluating gut microbiota profiles from archived fecal samples
Source: BMC Gastroenterol. 2018 Nov 8;18:171. doi: 10.1186/s12876-018-0896-6 (PMC6225565; doi:10.1186/s12876-018-0896-6)
Supplement: Supplementary file 3 — Taxonomical information for all OTUs. (TXT 9091 kb) [file 12876_2018_896_MOESM3_ESM.txt]

Otu00001	35823	Bacteria(100);Firmicutes(100);Clostridia(100);Clostridiales(100);Ruminococcaceae(100);Subdoligranulum(100);Subdoligranulum_unclassified(100);Subdoligranulum_unclassified(100);
Otu00002	19256	Bacteria(100);Firmicutes(100);Clostridia(100);Clostridiales(100);Lachnospiraceae(100);Roseburia(100);Roseburia_unclassified(100);Roseburia_unclassified(100);
Otu00003	18878	Bacteria(100);Firmicutes(100);Clostridia(100);Clostridiales(100);Peptostreptococcaceae(100);Incertae_Sedis(100);Incertae_Sedis_unclassified(100);Incertae_Sedis_unclassified(100);
Otu00004	14684	Bacteria(100);Verrucomicrobia(100);Verrucomicrobiae(100);Verrucomicrobiales(100);Verrucomicrobiaceae(100);Akkermansia(100);Akkermansia_unclassified(100);Akkermansia_unclassified(100);
Otu00005	13955	Bacteria(100);Firmicutes(100);Clostridia(100);Clostridiales(100);Ruminococcaceae(100);Oscillibacter(100);Oscillibacter_unclassified(100);Oscillibacter_unclassified(100);
Otu00006	8953	Bacteria(100);Firmicutes(100);Clostridia(100);Clostridiales(100);Ruminococcaceae(100);Faecalibacterium(100);Faecalibacterium_unclassified(100);Faecalibacterium_unclassified(100);
Otu00007	7170	Bacteria(100);Firmicutes(100);Clostridia(100);Clostridiales(100);Ruminococcaceae(100);Subdoligranulum(100);Subdoligranulum_unclassified(100);Subdoligranulum_unclassified(100);
Otu00008	6561	Bacteria(100);Firmicutes(100);Clostridia(100);Clostridiales(100);Lachnospiraceae(100);Incertae_Sedis(100);Incertae_Sedis_unclassified(100);Incertae_Sedis_unclassified(100);
Otu00009	6382	Bacteria(100);Firmicutes(100);Clostridia(100);Clostridiales(100);Lachnospiraceae(100);Blautia(100);Blautia_unclassified(100);Blautia_unclassified(100);
Otu00010	5687	Bacteria(100);Firmicutes(100);Clostridia(100);Clostridiales(100);Lachnospiraceae(100);uncultured(100);uncultured_unclassified(100);uncultured_unclassified(100);
Otu00011	5670	Bacteria(100);Actinobacteria(100);Actinobacteria(100);Actinobacteridae(100);Bifidobacteriales(100);Bifidobacteriaceae(100);Bifidobacterium(100);Bifidobacterium_unclassified(100);
Otu00012	4980	Bacteria(100);Firmicutes(100);Clostridia(100);Clostridiales(100);Ruminococcaceae(100);Faecalibacterium(100);Faecalibacterium_unclassified(100);Faecalibacterium_unclassified(100);
Otu00013	4658	Bacteria(100);Firmicutes(100);Clostridia(100);Clostridiales(100);Ruminococcaceae(100);Incertae_Sedis(100);Incertae_Sedis_unclassified(100);Incertae_Sedis_unclassified(100);
Otu00014	4401	Bacteria(100);Firmicutes(100);Clostridia(100);Clostridiales(100);Ruminococcaceae(100);Ruminococcaceae_unclassified(100);Ruminococcaceae_unclassified(100);Ruminococcaceae_unclassified(100);
Otu00015	4165	Bacteria(100);Firmicutes(100);Clostridia(100);Clostridiales(100);Ruminococcaceae(100);Faecalibacterium(100);Faecalibacterium_unclassified(100);Faecalibacterium_unclassified(100);
Otu00016	4071	Bacteria(100);Firmicutes(100);Clostridia(100);Clostridiales(100);Lachnospiraceae(100);Incertae_Sedis(100);Incertae_Sedis_unclassified(100);Incertae_Sedis_unclassified(100);
Otu00017	3821	Bacteria(100);Firmicutes(100);Clostridia(100);Clostridiales(100);Lachnospiraceae(100);Blautia(100);Blautia_unclassified(100);Blautia_unclassified(100);
Otu00018	3756	Bacteria(100);Firmicutes(100);Clostridia(100);Clostridiales(100);Lachnospiraceae(100);Lachnospiraceae_unclassified(100);Lachnospiraceae_unclassified(100);Lachnospiraceae_unclassified(100);
Otu00019	3396	Bacteria(100);Firmicutes(100);Clostridia(100);Clostridiales(100);Peptostreptococcaceae(100);Incertae_Sedis(100);Incertae_Sedis_unclassified(100);Incertae_Sedis_unclassified(100);
Otu00020	3313	Bacteria(100);Firmicutes(100);Clostridia(100);Clostridiales(100);Ruminococcaceae(100);Ruminococcaceae_unclassified(100);Ruminococcaceae_unclassified(100);Ruminococcaceae_unclassified(100);
Otu00021	3259	Bacteria(100);Firmicutes(100);Clostridia(100);Clostridiales(100);Ruminococcaceae(100);Ruminococcaceae_unclassified(100);Ruminococcaceae_unclassified(100);Ruminococcaceae_unclassified(100);
Otu00022	3138	Bacteria(100);Firmicutes(100);Clostridia(100);Clostridiales(100);Ruminococcaceae(100);Ruminococcus(100);Ruminococcus_unclassified(100);Ruminococcus_unclassified(100);
Otu00023	3102	Bacteria(100);Firmicutes(100);Clostridia(100);Clostridiales(100);Ruminococcaceae(100);Ruminococcaceae_unclassified(100);Ruminococcaceae_unclassified(100);Ruminococcaceae_unclassified(100);
Otu00024	3071	Bacteria(100);Firmicutes(100);Clostridia(100);Clostridiales(100);Lachnospiraceae(100);Roseburia(100);Roseburia_unclassified(100);Roseburia_unclassified(100);
Otu00025	2991	Bacteria(100);Firmicutes(100);Clostridia(100);Clostridiales(100);Ruminococcaceae(100);Ruminococcaceae_unclassified(100);Ruminococcaceae_unclassified(100);Ruminococcaceae_unclassified(100);
Otu00026	2950	Bacteria(100);Firmicutes(100);Clostridia(100);Clostridiales(100);Clostridiaceae(100);Clostridium(100);Clostridium_unclassified(100);Clostridium_unclassified(100);
Otu00027	2936	Bacteria(100);Firmicutes(100);Clostridia(100);Clostridiales(100);Ruminococcaceae(100);Ruminococcaceae_unclassified(100);Ruminococcaceae_unclassified(100);Ruminococcaceae_unclassified(100);
Otu00028	2744	Bacteria(100);Firmicutes(100);Clostridia(100);Clostridiales(100);Ruminococcaceae(100);Faecalibacterium(100);Faecalibacterium_unclassified(100);Faecalibacterium_unclassified(100);
Otu00029	2637	Bacteria(100);Firmicutes(100);Clostridia(100);Clostridiales(100);Lachnospiraceae(100);Blautia(100);Blautia_unclassified(100);Blautia_unclassified(100);
Otu00030	2504	Bacteria(100);Firmicutes(100);Clostridia(100);Clostridiales(100);Lachnospiraceae(100);Blautia(100);Blautia_unclassified(100);Blautia_unclassified(100);
Otu00031	2317	Bacteria(100);Firmicutes(100);Clostridia(100);Clostridiales(100);Ruminococcaceae(100);uncultured(100);uncultured_unclassified(100);uncultured_unclassified(100);
Otu00032	2257	Bacteria(100);Firmicutes(100);Clostridia(100);Clostridiales(100);Lachnospiraceae(100);Lachnospiraceae_unclassified(100);Lachnospiraceae_unclassified(100);Lachnospiraceae_unclassified(100);
Otu00033	2251	Bacteria(100);Firmicutes(100);Clostridia(100);Clostridiales(100);Ruminococcaceae(100);Faecalibacterium(100);Faecalibacterium_unclassified(100);Faecalibacterium_unclassified(100);
Otu00034	2211	Bacteria(100);Firmicutes(100);Clostridia(100);Clostridiales(100);Lachnospiraceae(100);uncultured(100);uncultured_unclassified(100);uncultured_unclassified(100);
Otu00035	2077	Bacteria(100);Firmicutes(100);Clostridia(100);Clostridiales(100);Lachnospiraceae(100);Coprococcus(100);Coprococcus_unclassified(100);Coprococcus_unclassified(100);
Otu00036	2065	Bacteria(100);Firmicutes(100);Clostridia(100);Clostridiales(100);Lachnospiraceae(100);Incertae_Sedis(100);Incertae_Sedis_unclassified(100);Incertae_Sedis_unclassified(100);
Otu00037	2061	Bacteria(100);Firmicutes(100);Clostridia(100);Clostridiales(100);Lachnospiraceae(100);Incertae_Sedis(100);Incertae_Sedis_unclassified(100);Incertae_Sedis_unclassified(100);
Otu00038	2014	Bacteria(100);Actinobacteria(100);Actinobacteria(100);Actinobacteridae(100);Bifidobacteriales(100);Bifidobacteriaceae(100);Bifidobacterium(100);Bifidobacterium_unclassified(100);
Otu00039	1949	Bacteria(100);Firmicutes(100);Clostridia(100);Clostridiales(100);Clostridiaceae(100);Clostridium(100);Clostridium_unclassified(100);Clostridium_unclassified(100);
Otu00040	1885	Bacteria(100);Firmicutes(100);Clostridia(100);Clostridiales(100);Ruminococcaceae(100);Ruminococcaceae_unclassified(100);Ruminococcaceae_unclassified(100);Ruminococcaceae_unclassified(100);
Otu00041	1808	Bacteria(100);Firmicutes(100);Clostridia(100);Clostridiales(100);Lachnospiraceae(100);Coprococcus(100);Coprococcus_unclassified(100);Coprococcus_unclassified(100);
Otu00042	1805	Bacteria(100);Firmicutes(100);Clostridia(100);Clostridiales(100);Lachnospiraceae(100);Lachnospiraceae_unclassified(100);Lachnospiraceae_unclassified(100);Lachnospiraceae_unclassified(100);
Otu00043	1748	Bacteria(100);Firmicutes(100);Clostridia(100);Clostridiales(100);Lachnospiraceae(100);Lachnospiraceae_unclassified(100);Lachnospiraceae_unclassified(100);Lachnospiraceae_unclassified(100);
Otu00044	1731	Bacteria(100);Firmicutes(100);Clostridia(100);Clostridiales(100);Lachnospiraceae(100);Incertae_Sedis(100);Incertae_Sedis_unclassified(100);Incertae_Sedis_unclassified(100);
Otu00045	1668	Bacteria(100);Firmicutes(100);Clostridia(100);Clostridiales(100);Peptostreptococcaceae(100);Incertae_Sedis(100);Incertae_Sedis_unclassified(100);Incertae_Sedis_unclassified(100);
Otu00046	1570	Bacteria(100);Firmicutes(100);Clostridia(100);Clostridiales(100);Ruminococcaceae(100);Faecalibacterium(100);Faecalibacterium_unclassified(100);Faecalibacterium_unclassified(100);
Otu00047	1420	Bacteria(100);Firmicutes(100);Clostridia(100);Clostridiales(100);Lachnospiraceae(100);Incertae_Sedis(100);Incertae_Sedis_unclassified(100);Incertae_Sedis_unclassified(100);
Otu00048	1338	Bacteria(100);Firmicutes(100);Clostridia(100);Clostridiales(100);Ruminococcaceae(100);Ruminococcaceae_unclassified(100);Ruminococcaceae_unclassified(100);Ruminococcaceae_unclassified(100);
Otu00049	1319	Bacteria(100);Firmicutes(100);Clostridia(100);Clostridiales(100);Lachnospiraceae(100);Butyrivibrio(100);Butyrivibrio_unclassified(100);Butyrivibrio_unclassified(100);
Otu00050	1265	Bacteria(100);Firmicutes(100);Clostridia(100);Clostridiales(100);Ruminococcaceae(100);uncultured(100);uncultured_unclassified(100);uncultured_unclassified(100);
Otu00051	1241	Bacteria(100);Firmicutes(100);Clostridia(100);Clostridiales(100);Ruminococcaceae(100);Ruminococcaceae_unclassified(100);Ruminococcaceae_unclassified(100);Ruminococcaceae_unclassified(100);
Otu00052	1195	Bacteria(100);Firmicutes(100);Clostridia(100);Clostridiales(100);Ruminococcaceae(100);Subdoligranulum(100);Subdoligranulum_unclassified(100);Subdoligranulum_unclassified(100);
Otu00053	1186	Bacteria(100);Firmicutes(100);Clostridia(100);Clostridiales(100);Lachnospiraceae(100);Coprococcus(100);Coprococcus_unclassified(100);Coprococcus_unclassified(100);
Otu00054	1178	Bacteria(100);Firmicutes(100);Clostridia(100);Clostridiales(100);Ruminococcaceae(100);Ruminococcaceae_unclassified(100);Ruminococcaceae_unclassified(100);Ruminococcaceae_unclassified(100);
Otu00055	1147	Bacteria(100);Firmicutes(100);Clostridia(100);Clostridiales(100);Clostridiales_unclassified(100);Clostridiales_unclassified(100);Clostridiales_unclassified(100);Clostridiales_unclassified(100);
Otu00056	1132	Bacteria(100);Firmicutes(100);Clostridia(100);Clostridiales(100);Lachnospiraceae(100);Lachnospiraceae_unclassified(100);Lachnospiraceae_unclassified(100);Lachnospiraceae_unclassified(100);
Otu00057	1123	Bacteria(100);Firmicutes(100);Clostridia(100);Clostridiales(100);Lachnospiraceae(100);Lachnospiraceae_unclassified(100);Lachnospiraceae_unclassified(100);Lachnospiraceae_unclassified(100);
Otu00058	1096	Bacteria(100);Firmicutes(100);Clostridia(100);Clostridiales(100);Peptostreptococcaceae(100);Incertae_Sedis(100);Incertae_Sedis_unclassified(100);Incertae_Sedis_unclassified(100);
Otu00059	1094	Bacteria(100);Firmicutes(100);Clostridia(100);Clostridiales(100);Ruminococcaceae(100);Ruminococcaceae_unclassified(100);Ruminococcaceae_unclassified(100);Ruminococcaceae_unclassified(100);
Otu00060	1079	Bacteria(100);Firmicutes(100);Clostridia(100);Clostridiales(100);Clostridiales_unclassified(100);Clostridiales_unclassified(100);Clostridiales_unclassified(100);Clostridiales_unclassified(100);
Otu00061	1009	Bacteria(100);Firmicutes(100);Clostridia(100);Clostridiales(100);Ruminococcaceae(100);Faecalibacterium(100);Faecalibacterium_unclassified(100);Faecalibacterium_unclassified(100);
Otu00062	995	Bacteria(100);Firmicutes(100);Clostridia(100);Clostridiales(100);Ruminococcaceae(100);Oscillibacter(100);Oscillibacter_unclassified(100);Oscillibacter_unclassified(100);
Otu00063	961	Bacteria(100);Firmicutes(100);Clostridia(100);Clostridiales(100);Ruminococcaceae(100);uncultured(100);uncultured_unclassified(100);uncultured_unclassified(100);
Otu00064	961	Bacteria(100);Firmicutes(100);Clostridia(100);Clostridiales(100);Ruminococcaceae(100);Ruminococcus(100);Ruminococcus_unclassified(100);Ruminococcus_unclassified(100);
Otu00065	947	Bacteria(100);Firmicutes(100);Clostridia(100);Clostridiales(100);Ruminococcaceae(100);Subdoligranulum(100);Subdoligranulum_unclassified(100);Subdoligranulum_unclassified(100);
Otu00066	934	Bacteria(100);Firmicutes(100);Clostridia(100);Clostridiales(100);Ruminococcaceae(100);uncultured(100);uncultured_unclassified(100);uncultured_unclassified(100);
Otu00067	930	Bacteria(100);Firmicutes(100);Clostridia(100);Clostridiales(100);Ruminococcaceae(100);Faecalibacterium(100);Faecalibacterium_unclassified(100);Faecalibacterium_unclassified(100);
Otu00068	926	Bacteria(100);Firmicutes(100);Clostridia(100);Clostridiales(100);Ruminococcaceae(100);Faecalibacterium(100);Faecalibacterium_unclassified(100);Faecalibacterium_unclassified(100);
Otu00069	924	Bacteria(100);Firmicutes(100);Clostridia(100);Clostridiales(100);Ruminococcaceae(100);Faecalibacterium(100);Faecalibacterium_unclassified(100);Faecalibacterium_unclassified(100);
Otu00070	910	Bacteria(100);Firmicutes(100);Clostridia(100);Clostridiales(100);Lachnospiraceae(100);Lachnospira(100);Lachnospira_unclassified(100);Lachnospira_unclassified(100);
Otu00071	901	Bacteria(100);Firmicutes(100);Clostridia(100);Clostridiales(100);Ruminococcaceae(100);Subdoligranulum(100);Subdoligranulum_unclassified(100);Subdoligranulum_unclassified(100);
Otu00072	893	Bacteria(100);Firmicutes(100);Clostridia(100);Clostridiales(100);Lachnospiraceae(100);Roseburia(100);Roseburia_unclassified(100);Roseburia_unclassified(100);
Otu00073	882	Bacteria(100);Firmicutes(100);Clostridia(100);Clostridiales(100);Ruminococcaceae(100);uncultured(100);uncultured_unclassified(100);uncultured_unclassified(100);
Otu00074	873	Bacteria(100);Firmicutes(100);Clostridia(100);Clostridiales(100);Ruminococcaceae(100);uncultured(100);uncultured_unclassified(100);uncultured_unclassified(100);
Otu00075	873	Bacteria(100);Firmicutes(100);Clostridia(100);Clostridiales(100);Ruminococcaceae(100);Ruminococcaceae_unclassified(100);Ruminococcaceae_unclassified(100);Ruminococcaceae_unclassified(100);
Otu00076	873	Bacteria(100);Firmicutes(100);Clostridia(100);Clostridiales(100);Lachnospiraceae(100);Lachnospiraceae_unclassified(100);Lachnospiraceae_unclassified(100);Lachnospiraceae_unclassified(100);
Otu00077	855	Bacteria(100);Firmicutes(100);Clostridia(100);Clostridiales(100);Ruminococcaceae(100);Faecalibacterium(100);Faecalibacterium_unclassified(100);Faecalibacterium_unclassified(100);
Otu00078	846	Bacteria(100);Firmicutes(100);Clostridia(100);Clostridiales(100);Lachnospiraceae(100);Incertae_Sedis(100);Incertae_Sedis_unclassified(100);Incertae_Sedis_unclassified(100);
Otu00079	846	Bacteria(100);Proteobacteria(100);Gammaproteobacteria(100);Aeromonadales(100);Succinivibrionaceae(100);Succinivibrio(100);Succinivibrio_unclassified(100);Succinivibrio_unclassified(100);
Otu00080	831	Bacteria(100);Firmicutes(100);Clostridia(100);Clostridiales(100);Lachnospiraceae(100);Incertae_Sedis(100);Incertae_Sedis_unclassified(100);Incertae_Sedis_unclassified(100);
Otu00081	820	Bacteria(100);Firmicutes(100);Clostridia(100);Clostridiales(100);Ruminococcaceae(100);Faecalibacterium(100);Faecalibacterium_unclassified(100);Faecalibacterium_unclassified(100);
Otu00082	811	Bacteria(100);Firmicutes(100);Clostridia(100);Clostridiales(100);Lachnospiraceae(100);Incertae_Sedis(100);Incertae_Sedis_unclassified(100);Incertae_Sedis_unclassified(100);
Otu00083	808	Bacteria(100);Firmicutes(100);Clostridia(100);Clostridiales(100);Lachnospiraceae(100);Roseburia(100);Roseburia_unclassified(100);Roseburia_unclassified(100);
Otu00084	797	Bacteria(100);Actinobacteria(100);Actinobacteria(100);Coriobacteridae(100);Coriobacteriales(100);Coriobacterineae(100);Coriobacteriaceae(100);Coriobacteriaceae_unclassified(100);
Otu00085	796	Bacteria(100);Firmicutes(100);Clostridia(100);Clostridiales(100);Ruminococcaceae(100);Ruminococcaceae_unclassified(100);Ruminococcaceae_unclassified(100);Ruminococcaceae_unclassified(100);
Otu00086	795	Bacteria(100);Firmicutes(100);Clostridia(100);Clostridiales(100);Lachnospiraceae(100);uncultured(100);uncultured_unclassified(100);uncultured_unclassified(100);
Otu00087	773	Bacteria(100);Actinobacteria(100);Actinobacteria(100);Coriobacteridae(100);Coriobacteriales(100);Coriobacterineae(100);Coriobacteriaceae(100);Olsenella(100);
Otu00088	763	Bacteria(100);Firmicutes(100);Clostridia(100);Clostridiales(100);Lachnospiraceae(100);Incertae_Sedis(100);Incertae_Sedis_unclassified(100);Incertae_Sedis_unclassified(100);
Otu00089	759	Bacteria(100);Firmicutes(100);Clostridia(100);Clostridiales(100);Peptostreptococcaceae(100);Incertae_Sedis(100);Incertae_Sedis_unclassified(100);Incertae_Sedis_unclassified(100);
Otu00090	741	Bacteria(100);Firmicutes(100);Clostridia(100);Clostridiales(100);Lachnospiraceae(100);Roseburia(100);Roseburia_unclassified(100);Roseburia_unclassified(100);
Otu00091	741	Bacteria(100);Firmicutes(100);Clostridia(100);Clostridiales(100);Ruminococcaceae(100);Incertae_Sedis(100);Incertae_Sedis_unclassified(100);Incertae_Sedis_unclassified(100);
Otu00092	734	Bacteria(100);Firmicutes(100);Clostridia(100);Clostridiales(100);Lachnospiraceae(100);Dorea(100);Dorea_unclassified(100);Dorea_unclassified(100);
Otu00093	727	Bacteria(100);Firmicutes(100);Clostridia(100);Clostridiales(100);Lachnospiraceae(100);Incertae_Sedis(100);Incertae_Sedis_unclassified(100);Incertae_Sedis_unclassified(100);
Otu00094	719	Bacteria(100);Actinobacteria(100);Actinobacteria(100);Coriobacteridae(100);Coriobacteriales(100);Coriobacterineae(100);Coriobacteriaceae(100);Collinsella(100);
Otu00095	697	Bacteria(100);Firmicutes(100);Clostridia(100);Clostridiales(100);Lachnospiraceae(100);Coprococcus(100);Coprococcus_unclassified(100);Coprococcus_unclassified(100);
Otu00096	686	Bacteria(100);Firmicutes(100);Clostridia(100);Clostridiales(100);Lachnospiraceae(100);Lachnospiraceae_unclassified(100);Lachnospiraceae_unclassified(100);Lachnospiraceae_unclassified(100);
Otu00097	656	Bacteria(100);Firmicutes(100);Clostridia(100);Clostridiales(100);Lachnospiraceae(100);Lachnospiraceae_unclassified(100);Lachnospiraceae_unclassified(100);Lachnospiraceae_unclassified(100);
Otu00098	622	Bacteria(100);Firmicutes(100);Clostridia(100);Clostridiales(100);Ruminococcaceae(100);Ruminococcaceae_unclassified(100);Ruminococcaceae_unclassified(100);Ruminococcaceae_unclassified(100);
Otu00099	610	Bacteria(100);Firmicutes(100);Clostridia(100);Clostridiales(100);Lachnospiraceae(100);Coprococcus(100);Coprococcus_unclassified(100);Coprococcus_unclassified(100);
Otu00100	600	Bacteria(100);Firmicutes(100);Clostridia(100);Clostridiales(100);Ruminococcaceae(100);uncultured(100);uncultured_unclassified(100);uncultured_unclassified(100);
Otu00101	600	Bacteria(100);Firmicutes(100);Clostridia(100);Clostridiales(100);Lachnospiraceae(100);Lachnospiraceae_unclassified(100);Lachnospiraceae_unclassified(100);Lachnospiraceae_unclassified(100);
Otu00102	585	Bacteria(100);Firmicutes(100);Clostridia(100);Clostridiales(100);Ruminococcaceae(100);Ruminococcus(100);Ruminococcus_unclassified(100);Ruminococcus_unclassified(100);
Otu00103	570	Bacteria(100);Firmicutes(100);Clostridia(100);Clostridiales(100);Ruminococcaceae(100);uncultured(100);uncultured_unclassified(100);uncultured_unclassified(100);
Otu00104	566	Bacteria(100);Firmicutes(100);Clostridia(100);Clostridiales(100);Lachnospiraceae(100);Lachnospiraceae_unclassified(100);Lachnospiraceae_unclassified(100);Lachnospiraceae_unclassified(100);
Otu00105	565	Bacteria(100);Firmicutes(100);Clostridia(100);Clostridiales(100);Ruminococcaceae(100);Faecalibacterium(100);Faecalibacterium_unclassified(100);Faecalibacterium_unclassified(100);
Otu00106	554	Bacteria(100);Firmicutes(100);Clostridia(100);Clostridiales(100);Ruminococcaceae(100);Faecalibacterium(100);Faecalibacterium_unclassified(100);Faecalibacterium_unclassified(100);
Otu00107	553	Bacteria(100);Firmicutes(100);Clostridia(100);Clostridiales(100);Ruminococcaceae(100);Oscillibacter(100);Oscillibacter_unclassified(100);Oscillibacter_unclassified(100);
Otu00108	534	Bacteria(100);Firmicutes(100);Clostridia(100);Clostridiales(100);Lachnospiraceae(100);Incertae_Sedis(100);Incertae_Sedis_unclassified(100);Incertae_Sedis_unclassified(100);
Otu00109	533	Bacteria(100);Firmicutes(100);Clostridia(100);Clostridiales(100);Ruminococcaceae(100);Oscillibacter(100);Oscillibacter_unclassified(100);Oscillibacter_unclassified(100);
Otu00110	530	Bacteria(100);Firmicutes(100);Clostridia(100);Clostridiales(100);Ruminococcaceae(100);uncultured(100);uncultured_unclassified(100);uncultured_unclassified(100);
Otu00111	528	Bacteria(100);Firmicutes(100);Clostridia(100);Clostridiales(100);Ruminococcaceae(100);Ruminococcus(100);Ruminococcus_unclassified(100);Ruminococcus_unclassified(100);
Otu00112	519	Bacteria(100);Firmicutes(100);Clostridia(100);Clostridiales(100);Ruminococcaceae(100);Faecalibacterium(100);Faecalibacterium_unclassified(100);Faecalibacterium_unclassified(100);
Otu00113	515	Bacteria(100);Firmicutes(100);Clostridia(100);Clostridiales(100);Ruminococcaceae(100);Ruminococcaceae_unclassified(100);Ruminococcaceae_unclassified(100);Ruminococcaceae_unclassified(100);
Otu00114	513	Bacteria(100);Firmicutes(100);Clostridia(100);Clostridiales(100);Ruminococcaceae(100);uncultured(100);uncultured_unclassified(100);uncultured_unclassified(100);
Otu00115	511	Bacteria(100);Firmicutes(100);Clostridia(100);Clostridiales(100);Clostridiales_unclassified(100);Clostridiales_unclassified(100);Clostridiales_unclassified(100);Clostridiales_unclassified(100);
Otu00116	503	Bacteria(100);Firmicutes(100);Clostridia(100);Clostridiales(100);Ruminococcaceae(100);Ruminococcaceae_unclassified(100);Ruminococcaceae_unclassified(100);Ruminococcaceae_unclassified(100);
Otu00117	494	Bacteria(100);Firmicutes(100);Clostridia(100);Clostridiales(100);Lachnospiraceae(100);Roseburia(100);Roseburia_unclassified(100);Roseburia_unclassified(100);
Otu00118	494	Bacteria(100);Firmicutes(100);Clostridia(100);Clostridiales(100);Ruminococcaceae(100);Faecalibacterium(100);Faecalibacterium_unclassified(100);Faecalibacterium_unclassified(100);
Otu00119	493	Bacteria(100);Firmicutes(100);Clostridia(100);Clostridiales(100);Ruminococcaceae(100);uncultured(100);uncultured_unclassified(100);uncultured_unclassified(100);
Otu00120	490	Bacteria(100);Firmicutes(100);Clostridia(100);Clostridiales(100);Lachnospiraceae(100);Lachnospiraceae_unclassified(100);Lachnospiraceae_unclassified(100);Lachnospiraceae_unclassified(100);
Otu00121	484	Bacteria(100);Firmicutes(100);Clostridia(100);Clostridiales(100);Lachnospiraceae(100);Blautia(100);Blautia_unclassified(100);Blautia_unclassified(100);
Otu00122	474	Bacteria(100);Firmicutes(100);Clostridia(100);Clostridiales(100);Ruminococcaceae(100);uncultured(100);uncultured_unclassified(100);uncultured_unclassified(100);
Otu00123	472	Bacteria(100);Firmicutes(100);Clostridia(100);Clostridiales(100);Lachnospiraceae(100);Blautia(100);Blautia_unclassified(100);Blautia_unclassified(100);
Otu00124	460	Bacteria(100);Firmicutes(100);Clostridia(100);Clostridiales(100);Peptostreptococcaceae(100);Incertae_Sedis(100);Incertae_Sedis_unclassified(100);Incertae_Sedis_unclassified(100);
Otu00125	457	Bacteria(100);Firmicutes(100);Clostridia(100);Clostridiales(100);Lachnospiraceae(100);Blautia(100);Blautia_unclassified(100);Blautia_unclassified(100);
Otu00126	456	Bacteria(100);Firmicutes(100);Clostridia(100);Clostridiales(100);Lachnospiraceae(100);Roseburia(100);Roseburia_unclassified(100);Roseburia_unclassified(100);
Otu00127	454	Bacteria(100);Firmicutes(100);Clostridia(100);Clostridiales(100);Lachnospiraceae(100);Incertae_Sedis(100);Incertae_Sedis_unclassified(100);Incertae_Sedis_unclassified(100);
Otu00128	451	Bacteria(100);Firmicutes(100);Clostridia(100);Clostridiales(100);Lachnospiraceae(100);Incertae_Sedis(100);Incertae_Sedis_unclassified(100);Incertae_Sedis_unclassified(100);
Otu00129	448	Bacteria(100);Firmicutes(100);Clostridia(100);Clostridiales(100);Ruminococcaceae(100);Incertae_Sedis(100);Incertae_Sedis_unclassified(100);Incertae_Sedis_unclassified(100);
Otu00130	442	Bacteria(100);Firmicutes(100);Clostridia(100);Clostridiales(100);Ruminococcaceae(100);Ruminococcaceae_unclassified(100);Ruminococcaceae_unclassified(100);Ruminococcaceae_unclassified(100);
Otu00131	433	Bacteria(100);Firmicutes(100);Clostridia(100);Clostridiales(100);Ruminococcaceae(100);Subdoligranulum(100);Subdoligranulum_unclassified(100);Subdoligranulum_unclassified(100);
Otu00132	431	Bacteria(100);Firmicutes(100);Clostridia(100);Clostridiales(100);Lachnospiraceae(100);Incertae_Sedis(100);Incertae_Sedis_unclassified(100);Incertae_Sedis_unclassified(100);
Otu00133	430	Bacteria(100);Firmicutes(100);Clostridia(100);Clostridiales(100);Ruminococcaceae(100);Incertae_Sedis(100);Incertae_Sedis_unclassified(100);Incertae_Sedis_unclassified(100);
Otu00134	426	Bacteria(100);Firmicutes(100);Clostridia(100);Clostridiales(100);Lachnospiraceae(100);Blautia(100);Blautia_unclassified(100);Blautia_unclassified(100);
Otu00135	421	Bacteria(100);Firmicutes(100);Clostridia(100);Clostridiales(100);Ruminococcaceae(100);Ruminococcaceae_unclassified(100);Ruminococcaceae_unclassified(100);Ruminococcaceae_unclassified(100);
Otu00136	417	Bacteria(100);Firmicutes(100);Clostridia(100);Clostridiales(100);Ruminococcaceae(100);Subdoligranulum(100);Subdoligranulum_unclassified(100);Subdoligranulum_unclassified(100);
Otu00137	410	Bacteria(100);Firmicutes(100);Clostridia(100);Clostridiales(100);Ruminococcaceae(100);Ruminococcaceae_unclassified(100);Ruminococcaceae_unclassified(100);Ruminococcaceae_unclassified(100);
Otu00138	388	Bacteria(100);Firmicutes(100);Clostridia(100);Clostridiales(100);Lachnospiraceae(100);Incertae_Sedis(100);Incertae_Sedis_unclassified(100);Incertae_Sedis_unclassified(100);
Otu00139	388	Bacteria(100);Firmicutes(100);Clostridia(100);Clostridiales(100);Ruminococcaceae(100);uncultured(100);uncultured_unclassified(100);uncultured_unclassified(100);
Otu00140	382	Bacteria(100);Firmicutes(100);Clostridia(100);Clostridiales(100);Lachnospiraceae(100);Lachnospiraceae_unclassified(100);Lachnospiraceae_unclassified(100);Lachnospiraceae_unclassified(100);
Otu00141	381	Bacteria(100);Proteobacteria(100);Alphaproteobacteria(100);Rhodospirillales(100);Rhodospirillales_unclassified(100);Rhodospirillales_unclassified(100);Rhodospirillales_unclassified(100);Rhodospirillales_unclassified(100);
Otu00142	381	Bacteria(100);Firmicutes(100);Clostridia(100);Clostridiales(100);Ruminococcaceae(100);Ruminococcaceae_unclassified(100);Ruminococcaceae_unclassified(100);Ruminococcaceae_unclassified(100);
Otu00143	380	Bacteria(100);Firmicutes(100);Clostridia(100);Clostridiales(100);Ruminococcaceae(100);Ruminococcus(100);Ruminococcus_unclassified(100);Ruminococcus_unclassified(100);
Otu00144	368	Bacteria(100);Firmicutes(100);Clostridia(100);Clostridiales(100);Lachnospiraceae(100);Lachnospiraceae_unclassified(100);Lachnospiraceae_unclassified(100);Lachnospiraceae_unclassified(100);
Otu00145	367	Bacteria(100);Firmicutes(100);Clostridia(100);Clostridiales(100);Ruminococcaceae(100);Ruminococcaceae_unclassified(100);Ruminococcaceae_unclassified(100);Ruminococcaceae_unclassified(100);
Otu00146	361	Bacteria(100);Firmicutes(100);Clostridia(100);Clostridiales(100);Lachnospiraceae(100);uncultured(100);uncultured_unclassified(100);uncultured_unclassified(100);
Otu00147	358	Bacteria(100);Firmicutes(100);Clostridia(100);Clostridiales(100);Lachnospiraceae(100);Roseburia(100);Roseburia_unclassified(100);Roseburia_unclassified(100);
Otu00148	356	Bacteria(100);Firmicutes(100);Clostridia(100);Clostridiales(100);Ruminococcaceae(100);Faecalibacterium(100);Faecalibacterium_unclassified(100);Faecalibacterium_unclassified(100);
Otu00149	356	Bacteria(100);Bacteria_unclassified(100);Bacteria_unclassified(100);Bacteria_unclassified(100);Bacteria_unclassified(100);Bacteria_unclassified(100);Bacteria_unclassified(100);Bacteria_unclassified(100);
Otu00150	356	Bacteria(100);Firmicutes(100);Clostridia(100);Clostridiales(100);Ruminococcaceae(100);Faecalibacterium(100);Faecalibacterium_unclassified(100);Faecalibacterium_unclassified(100);
Otu00151	356	Bacteria(100);Actinobacteria(100);Actinobacteria(100);Coriobacteridae(100);Coriobacteriales(100);Coriobacterineae(100);Coriobacteriaceae(100);Coriobacteriaceae_unclassified(100);
Otu00152	355	Bacteria(100);Firmicutes(100);Clostridia(100);Clostridiales(100);Lachnospiraceae(100);Incertae_Sedis(100);Incertae_Sedis_unclassified(100);Incertae_Sedis_unclassified(100);
Otu00153	351	Bacteria(100);Firmicutes(100);Clostridia(100);Clostridiales(100);Ruminococcaceae(100);uncultured(100);uncultured_unclassified(100);uncultured_unclassified(100);
Otu00154	346	Bacteria(100);Firmicutes(100);Clostridia(100);Clostridiales(100);Lachnospiraceae(100);Incertae_Sedis(100);Incertae_Sedis_unclassified(100);Incertae_Sedis_unclassified(100);
Otu00155	346	Bacteria(100);Firmicutes(100);Clostridia(100);Clostridiales(100);Ruminococcaceae(100);Ruminococcus(100);Ruminococcus_unclassified(100);Ruminococcus_unclassified(100);
Otu00156	345	Bacteria(100);Firmicutes(100);Clostridia(100);Clostridiales(100);Ruminococcaceae(100);uncultured(100);uncultured_unclassified(100);uncultured_unclassified(100);
Otu00157	340	Bacteria(100);Firmicutes(100);Clostridia(100);Clostridiales(100);Ruminococcaceae(100);Ruminococcaceae_unclassified(100);Ruminococcaceae_unclassified(100);Ruminococcaceae_unclassified(100);
Otu00158	338	Bacteria(100);Firmicutes(100);Clostridia(100);Clostridiales(100);Ruminococcaceae(100);Ruminococcus(100);Ruminococcus_unclassified(100);Ruminococcus_unclassified(100);
Otu00159	335	Bacteria(100);Firmicutes(100);Clostridia(100);Clostridiales(100);Ruminococcaceae(100);uncultured(100);uncultured_unclassified(100);uncultured_unclassified(100);
Otu00160	334	Bacteria(100);Firmicutes(100);Clostridia(100);Clostridiales(100);Ruminococcaceae(100);Ruminococcaceae_unclassified(100);Ruminococcaceae_unclassified(100);Ruminococcaceae_unclassified(100);
Otu00161	332	Bacteria(100);Firmicutes(100);Clostridia(100);Clostridiales(100);Ruminococcaceae(100);Ruminococcaceae_unclassified(100);Ruminococcaceae_unclassified(100);Ruminococcaceae_unclassified(100);
Otu00162	323	Bacteria(100);Firmicutes(100);Clostridia(100);Clostridiales(100);Ruminococcaceae(100);Ruminococcaceae_unclassified(100);Ruminococcaceae_unclassified(100);Ruminococcaceae_unclassified(100);
Otu00163	323	Bacteria(100);Firmicutes(100);Clostridia(100);Clostridiales(100);Lachnospiraceae(100);uncultured(100);uncultured_unclassified(100);uncultured_unclassified(100);
Otu00164	322	Bacteria(100);Firmicutes(100);Clostridia(100);Clostridiales(100);Ruminococcaceae(100);Faecalibacterium(100);Faecalibacterium_unclassified(100);Faecalibacterium_unclassified(100);
Otu00165	318	Bacteria(100);Firmicutes(100);Clostridia(100);Clostridiales(100);Ruminococcaceae(100);Ruminococcaceae_unclassified(100);Ruminococcaceae_unclassified(100);Ruminococcaceae_unclassified(100);
Otu00166	311	Bacteria(100);Firmicutes(100);Clostridia(100);Clostridiales(100);Ruminococcaceae(100);uncultured(100);uncultured_unclassified(100);uncultured_unclassified(100);
Otu00167	305	Bacteria(100);Firmicutes(100);Clostridia(100);Clostridiales(100);Lachnospiraceae(100);Incertae_Sedis(100);Incertae_Sedis_unclassified(100);Incertae_Sedis_unclassified(100);
Otu00168	305	Bacteria(100);Firmicutes(100);Clostridia(100);Clostridiales(100);Ruminococcaceae(100);Ruminococcaceae_unclassified(100);Ruminococcaceae_unclassified(100);Ruminococcaceae_unclassified(100);
Otu00169	303	Bacteria(100);Firmicutes(100);Clostridia(100);Clostridiales(100);Ruminococcaceae(100);Ruminococcaceae_unclassified(100);Ruminococcaceae_unclassified(100);Ruminococcaceae_unclassified(100);
Otu00170	303	Bacteria(100);Firmicutes(100);Clostridia(100);Clostridiales(100);Ruminococcaceae(100);uncultured(100);uncultured_unclassified(100);uncultured_unclassified(100);
Otu00171	302	Bacteria(100);Firmicutes(100);Clostridia(100);Clostridiales(100);Lachnospiraceae(100);Lachnospiraceae_unclassified(100);Lachnospiraceae_unclassified(100);Lachnospiraceae_unclassified(100);
Otu00172	301	Bacteria(100);Actinobacteria(100);Actinobacteria(100);Actinobacteridae(100);Bifidobacteriales(100);Bifidobacteriaceae(100);Bifidobacterium(100);Bifidobacterium_unclassified(100);
Otu00173	300	Bacteria(100);Firmicutes(100);Clostridia(100);Clostridiales(100);Ruminococcaceae(100);Ruminococcaceae_unclassified(100);Ruminococcaceae_unclassified(100);Ruminococcaceae_unclassified(100);
Otu00174	295	Bacteria(100);Firmicutes(100);Clostridia(100);Clostridiales(100);Ruminococcaceae(100);Ruminococcaceae_unclassified(100);Ruminococcaceae_unclassified(100);Ruminococcaceae_unclassified(100);
Otu00175	292	Bacteria(100);Firmicutes(100);Clostridia(100);Clostridiales(100);Lachnospiraceae(100);Lachnospiraceae_unclassified(100);Lachnospiraceae_unclassified(100);Lachnospiraceae_unclassified(100);
Otu00176	292	Bacteria(100);Firmicutes(100);Clostridia(100);Clostridiales(100);Ruminococcaceae(100);Subdoligranulum(100);Subdoligranulum_unclassified(100);Subdoligranulum_unclassified(100);
Otu00177	291	Bacteria(100);Firmicutes(100);Clostridia(100);Clostridiales(100);Ruminococcaceae(100);Incertae_Sedis(100);Incertae_Sedis_unclassified(100);Incertae_Sedis_unclassified(100);
Otu00178	288	Bacteria(100);Firmicutes(100);Clostridia(100);Clostridiales(100);Ruminococcaceae(100);uncultured(100);uncultured_unclassified(100);uncultured_unclassified(100);
Otu00179	288	Bacteria(100);Firmicutes(100);Clostridia(100);Clostridiales(100);Lachnospiraceae(100);uncultured(100);uncultured_unclassified(100);uncultured_unclassified(100);
Otu00180	281	Bacteria(100);Actinobacteria(100);Actinobacteria(100);Coriobacteridae(100);Coriobacteriales(100);Coriobacterineae(100);Coriobacteriaceae(100);Slackia(100);
Otu00181	278	Bacteria(100);Firmicutes(100);Clostridia(100);Clostridiales(100);Clostridiales_unclassified(100);Clostridiales_unclassified(100);Clostridiales_unclassified(100);Clostridiales_unclassified(100);
Otu00182	276	Bacteria(100);Firmicutes(100);Clostridia(100);Clostridiales(100);Lachnospiraceae(100);Incertae_Sedis(100);Incertae_Sedis_unclassified(100);Incertae_Sedis_unclassified(100);
Otu00183	271	Bacteria(100);Firmicutes(100);Clostridia(100);Clostridiales(100);Ruminococcaceae(100);Incertae_Sedis(100);Incertae_Sedis_unclassified(100);Incertae_Sedis_unclassified(100);
Otu00184	270	Bacteria(100);Firmicutes(100);Clostridia(100);Clostridiales(100);Lachnospiraceae(100);Incertae_Sedis(100);Incertae_Sedis_unclassified(100);Incertae_Sedis_unclassified(100);
Otu00185	268	Bacteria(100);Firmicutes(100);Clostridia(100);Clostridiales(100);Ruminococcaceae(100);Ruminococcaceae_unclassified(100);Ruminococcaceae_unclassified(100);Ruminococcaceae_unclassified(100);
Otu00186	268	Bacteria(100);Firmicutes(100);Clostridia(100);Clostridiales(100);Ruminococcaceae(100);Incertae_Sedis(100);Incertae_Sedis_unclassified(100);Incertae_Sedis_unclassified(100);
Otu00187	266	Bacteria(100);Firmicutes(100);Clostridia(100);Clostridiales(100);Lachnospiraceae(100);uncultured(100);uncultured_unclassified(100);uncultured_unclassified(100);
Otu00188	266	Bacteria(100);Firmicutes(100);Clostridia(100);Clostridiales(100);Lachnospiraceae(100);Blautia(100);Blautia_unclassified(100);Blautia_unclassified(100);
Otu00189	264	Bacteria(100);Firmicutes(100);Clostridia(100);Clostridiales(100);Lachnospiraceae(100);Incertae_Sedis(100);Incertae_Sedis_unclassified(100);Incertae_Sedis_unclassified(100);
Otu00190	263	Bacteria(100);Firmicutes(100);Clostridia(100);Clostridiales(100);Lachnospiraceae(100);Incertae_Sedis(100);Incertae_Sedis_unclassified(100);Incertae_Sedis_unclassified(100);
Otu00191	258	Bacteria(100);Firmicutes(100);Clostridia(100);Clostridiales(100);Lachnospiraceae(100);Incertae_Sedis(100);Incertae_Sedis_unclassified(100);Incertae_Sedis_unclassified(100);
Otu00192	257	Bacteria(100);Firmicutes(100);Clostridia(100);Clostridiales(100);Ruminococcaceae(100);uncultured(100);uncultured_unclassified(100);uncultured_unclassified(100);
Otu00193	255	Bacteria(100);Firmicutes(100);Clostridia(100);Clostridiales(100);Lachnospiraceae(100);Incertae_Sedis(100);Incertae_Sedis_unclassified(100);Incertae_Sedis_unclassified(100);
Otu00194	255	Bacteria(100);Firmicutes(100);Clostridia(100);Clostridiales(100);Lachnospiraceae(100);Lachnospiraceae_unclassified(100);Lachnospiraceae_unclassified(100);Lachnospiraceae_unclassified(100);
Otu00195	253	Bacteria(100);Firmicutes(100);Clostridia(100);Clostridiales(100);Lachnospiraceae(100);Howardella(100);Howardella_unclassified(100);Howardella_unclassified(100);
Otu00196	252	Bacteria(100);Bacteroidetes(100);Bacteroidia(100);Bacteroidales(100);Bacteroidales_unclassified(100);Bacteroidales_unclassified(100);Bacteroidales_unclassified(100);Bacteroidales_unclassified(100);
Otu00197	251	Bacteria(100);Firmicutes(100);Clostridia(100);Clostridiales(100);Clostridiaceae(100);Clostridium(100);Clostridium_unclassified(100);Clostridium_unclassified(100);
Otu00198	247	Bacteria(100);Firmicutes(100);Clostridia(100);Clostridiales(100);Ruminococcaceae(100);Ruminococcaceae_unclassified(100);Ruminococcaceae_unclassified(100);Ruminococcaceae_unclassified(100);
Otu00199	247	Bacteria(100);Firmicutes(100);Clostridia(100);Clostridiales(100);Lachnospiraceae(100);Incertae_Sedis(100);Incertae_Sedis_unclassified(100);Incertae_Sedis_unclassified(100);
Otu00200	246	Bacteria(100);Firmicutes(100);Clostridia(100);Clostridiales(100);Ruminococcaceae(100);Ruminococcaceae_unclassified(100);Ruminococcaceae_unclassified(100);Ruminococcaceae_unclassified(100);
Otu00201	244	Bacteria(100);Firmicutes(100);Clostridia(100);Clostridiales(100);Clostridiales_unclassified(100);Clostridiales_unclassified(100);Clostridiales_unclassified(100);Clostridiales_unclassified(100);
Otu00202	243	Bacteria(100);Firmicutes(100);Clostridia(100);Clostridiales(100);Ruminococcaceae(100);Ruminococcus(100);Ruminococcus_unclassified(100);Ruminococcus_unclassified(100);
Otu00203	243	Bacteria(100);Firmicutes(100);Clostridia(100);Clostridiales(100);Lachnospiraceae(100);Lachnospiraceae_unclassified(100);Lachnospiraceae_unclassified(100);Lachnospiraceae_unclassified(100);
Otu00204	241	Bacteria(100);Firmicutes(100);Clostridia(100);Clostridiales(100);Ruminococcaceae(100);uncultured(100);uncultured_unclassified(100);uncultured_unclassified(100);
Otu00205	241	Bacteria(100);Firmicutes(100);Clostridia(100);Clostridiales(100);Lachnospiraceae(100);Lachnospiraceae_unclassified(100);Lachnospiraceae_unclassified(100);Lachnospiraceae_unclassified(100);
Otu00206	240	Bacteria(100);Firmicutes(100);Clostridia(100);Clostridiales(100);Ruminococcaceae(100);Oscillibacter(100);Oscillibacter_unclassified(100);Oscillibacter_unclassified(100);
Otu00207	240	Bacteria(100);Firmicutes(100);Clostridia(100);Clostridiales(100);Lachnospiraceae(100);uncultured(100);uncultured_unclassified(100);uncultured_unclassified(100);
Otu00208	237	Bacteria(100);Firmicutes(100);Clostridia(100);Clostridiales(100);Ruminococcaceae(100);Ruminococcaceae_unclassified(100);Ruminococcaceae_unclassified(100);Ruminococcaceae_unclassified(100);
Otu00209	236	Bacteria(100);Firmicutes(100);Clostridia(100);Clostridiales(100);Ruminococcaceae(100);Incertae_Sedis(100);Incertae_Sedis_unclassified(100);Incertae_Sedis_unclassified(100);
Otu00210	234	Bacteria(100);Firmicutes(100);Clostridia(100);Clostridiales(100);Lachnospiraceae(100);uncultured(100);uncultured_unclassified(100);uncultured_unclassified(100);
Otu00211	234	Bacteria(100);Firmicutes(100);Clostridia(100);Clostridiales(100);Ruminococcaceae(100);Ruminococcaceae_unclassified(100);Ruminococcaceae_unclassified(100);Ruminococcaceae_unclassified(100);
Otu00212	233	Bacteria(100);Firmicutes(100);Clostridia(100);Clostridiales(100);Family_XIII_Incertae_Sedis(100);uncultured(100);uncultured_unclassified(100);uncultured_unclassified(100);
Otu00213	232	Bacteria(100);Firmicutes(100);Clostridia(100);Clostridiales(100);Ruminococcaceae(100);Faecalibacterium(100);Faecalibacterium_unclassified(100);Faecalibacterium_unclassified(100);
Otu00214	231	Bacteria(100);Bacteria_unclassified(100);Bacteria_unclassified(100);Bacteria_unclassified(100);Bacteria_unclassified(100);Bacteria_unclassified(100);Bacteria_unclassified(100);Bacteria_unclassified(100);
Otu00215	230	Bacteria(100);Firmicutes(100);Clostridia(100);Clostridiales(100);Ruminococcaceae(100);Ruminococcaceae_unclassified(100);Ruminococcaceae_unclassified(100);Ruminococcaceae_unclassified(100);
Otu00216	229	Bacteria(100);Actinobacteria(100);Actinobacteria(100);Coriobacteridae(100);Coriobacteriales(100);Coriobacterineae(100);Coriobacteriaceae(100);Coriobacteriaceae_unclassified(94);
Otu00217	228	Bacteria(100);Firmicutes(100);Clostridia(100);Clostridiales(100);Lachnospiraceae(100);Dorea(100);Dorea_unclassified(100);Dorea_unclassified(100);
Otu00218	228	Bacteria(100);Firmicutes(100);Clostridia(100);Clostridiales(100);Lachnospiraceae(100);Roseburia(100);Roseburia_unclassified(100);Roseburia_unclassified(100);
Otu00219	227	Bacteria(100);Firmicutes(100);Clostridia(100);Clostridiales(100);Lachnospiraceae(100);Blautia(100);Blautia_unclassified(100);Blautia_unclassified(100);
Otu00220	225	Bacteria(100);Firmicutes(100);Clostridia(100);Clostridiales(100);Lachnospiraceae(100);Roseburia(100);Roseburia_unclassified(100);Roseburia_unclassified(100);
Otu00221	224	Bacteria(100);Firmicutes(100);Clostridia(100);Clostridiales(100);Lachnospiraceae(100);Blautia(100);Blautia_unclassified(100);Blautia_unclassified(100);
Otu00222	224	Bacteria(100);Firmicutes(100);Clostridia(100);Clostridiales(100);Lachnospiraceae(100);Blautia(100);Blautia_unclassified(100);Blautia_unclassified(100);
Otu00223	222	Bacteria(100);Firmicutes(100);Clostridia(100);Clostridiales(100);Ruminococcaceae(100);Incertae_Sedis(100);Incertae_Sedis_unclassified(100);Incertae_Sedis_unclassified(100);
Otu00224	221	Bacteria(100);Firmicutes(100);Clostridia(100);Clostridiales(100);Lachnospiraceae(100);Incertae_Sedis(100);Incertae_Sedis_unclassified(100);Incertae_Sedis_unclassified(100);
Otu00225	220	Bacteria(100);Firmicutes(100);Clostridia(100);Clostridiales(100);Clostridiales_unclassified(100);Clostridiales_unclassified(100);Clostridiales_unclassified(100);Clostridiales_unclassified(100);
Otu00226	220	Bacteria(100);Firmicutes(100);Clostridia(100);Clostridiales(100);Lachnospiraceae(100);Incertae_Sedis(100);Incertae_Sedis_unclassified(100);Incertae_Sedis_unclassified(100);
Otu00227	219	Bacteria(100);Firmicutes(100);Clostridia(100);Clostridiales(100);Clostridiales_unclassified(100);Clostridiales_unclassified(100);Clostridiales_unclassified(100);Clostridiales_unclassified(100);
Otu00228	217	Bacteria(100);Firmicutes(100);Clostridia(100);Clostridiales(100);Lachnospiraceae(100);Incertae_Sedis(100);Incertae_Sedis_unclassified(100);Incertae_Sedis_unclassified(100);
Otu00229	216	Bacteria(100);Firmicutes(100);Clostridia(100);Clostridiales(100);Ruminococcaceae(100);uncultured(100);uncultured_unclassified(100);uncultured_unclassified(100);
Otu00230	214	Bacteria(100);Firmicutes(100);Clostridia(100);Clostridiales(100);Peptostreptococcaceae(100);Incertae_Sedis(100);Incertae_Sedis_unclassified(100);Incertae_Sedis_unclassified(100);
Otu00231	213	Bacteria(100);Firmicutes(100);Clostridia(100);Clostridiales(100);Ruminococcaceae(100);Ruminococcaceae_unclassified(100);Ruminococcaceae_unclassified(100);Ruminococcaceae_unclassified(100);
Otu00232	213	Bacteria(100);Firmicutes(100);Clostridia(100);Clostridiales(100);Ruminococcaceae(100);Subdoligranulum(100);Subdoligranulum_unclassified(100);Subdoligranulum_unclassified(100);
Otu00233	212	Bacteria(100);Lentisphaerae(100);Lentisphaeria(100);Victivallales(100);Victivallaceae(100);Victivallis(100);Victivallis_unclassified(100);Victivallis_unclassified(100);
Otu00234	211	Bacteria(100);Firmicutes(100);Clostridia(100);Clostridiales(100);Ruminococcaceae(100);Ruminococcus(100);Ruminococcus_unclassified(100);Ruminococcus_unclassified(100);
Otu00235	211	Bacteria(100);Actinobacteria(100);Actinobacteria(100);Actinobacteria_unclassified(100);Actinobacteria_unclassified(100);Actinobacteria_unclassified(100);Actinobacteria_unclassified(100);Actinobacteria_unclassified(100);
Otu00236	210	Bacteria(100);Firmicutes(100);Clostridia(100);Clostridiales(100);Ruminococcaceae(100);Ruminococcus(100);Ruminococcus_unclassified(100);Ruminococcus_unclassified(100);
Otu00237	208	Bacteria(100);Firmicutes(100);Clostridia(100);Clostridiales(100);Lachnospiraceae(100);Blautia(100);Blautia_unclassified(100);Blautia_unclassified(100);
Otu00238	207	Bacteria(100);Firmicutes(100);Clostridia(100);Clostridiales(100);Ruminococcaceae(100);Ruminococcaceae_unclassified(100);Ruminococcaceae_unclassified(100);Ruminococcaceae_unclassified(100);
Otu00239	206	Bacteria(100);Firmicutes(100);Clostridia(100);Clostridiales(100);Ruminococcaceae(100);Incertae_Sedis(100);Incertae_Sedis_unclassified(100);Incertae_Sedis_unclassified(100);
Otu00240	200	Bacteria(100);Firmicutes(100);Clostridia(100);Clostridiales(100);Lachnospiraceae(100);Lachnospiraceae_unclassified(100);Lachnospiraceae_unclassified(100);Lachnospiraceae_unclassified(100);
Otu00241	200	Bacteria(100);Firmicutes(100);Clostridia(100);Clostridiales(100);Ruminococcaceae(100);Subdoligranulum(100);Subdoligranulum_unclassified(100);Subdoligranulum_unclassified(100);
Otu00242	199	Bacteria(100);Firmicutes(100);Clostridia(100);Clostridiales(100);Clostridiales_unclassified(100);Clostridiales_unclassified(100);Clostridiales_unclassified(100);Clostridiales_unclassified(100);
Otu00243	199	Bacteria(100);Firmicutes(100);Clostridia(100);Clostridiales(100);Ruminococcaceae(100);uncultured(100);uncultured_unclassified(100);uncultured_unclassified(100);
Otu00244	197	Bacteria(100);Firmicutes(100);Clostridia(100);Clostridiales(100);Ruminococcaceae(100);Incertae_Sedis(100);Incertae_Sedis_unclassified(100);Incertae_Sedis_unclassified(100);
Otu00245	197	Bacteria(100);Firmicutes(100);Clostridia(100);Clostridiales(100);Lachnospiraceae(100);Blautia(100);Blautia_unclassified(100);Blautia_unclassified(100);
Otu00246	195	Bacteria(100);Firmicutes(100);Clostridia(100);Clostridiales(100);Ruminococcaceae(100);Subdoligranulum(100);Subdoligranulum_unclassified(100);Subdoligranulum_unclassified(100);
Otu00247	195	Bacteria(100);Firmicutes(100);Clostridia(100);Clostridiales(100);Ruminococcaceae(100);Ruminococcaceae_unclassified(100);Ruminococcaceae_unclassified(100);Ruminococcaceae_unclassified(100);
Otu00248	195	Bacteria(100);Firmicutes(100);Clostridia(100);Clostridiales(100);Lachnospiraceae(100);Incertae_Sedis(100);Incertae_Sedis_unclassified(100);Incertae_Sedis_unclassified(100);
Otu00249	193	Bacteria(100);Firmicutes(100);Clostridia(100);Clostridiales(100);Lachnospiraceae(100);uncultured(100);uncultured_unclassified(100);uncultured_unclassified(100);
Otu00250	192	Bacteria(100);Firmicutes(100);Clostridia(100);Clostridiales(100);Lachnospiraceae(100);Roseburia(100);Roseburia_unclassified(100);Roseburia_unclassified(100);
Otu00251	191	Bacteria(100);Proteobacteria(100);Alphaproteobacteria(100);Alphaproteobacteria_unclassified(100);Alphaproteobacteria_unclassified(100);Alphaproteobacteria_unclassified(100);Alphaproteobacteria_unclassified(100);Alphaproteobacteria_unclassified(100);
Otu00252	190	Bacteria(100);Firmicutes(100);Clostridia(100);Clostridiales(100);Ruminococcaceae(100);Incertae_Sedis(100);Incertae_Sedis_unclassified(100);Incertae_Sedis_unclassified(100);
Otu00253	190	Bacteria(100);Firmicutes(100);Clostridia(100);Clostridiales(100);Lachnospiraceae(100);Coprococcus(100);Coprococcus_unclassified(100);Coprococcus_unclassified(100);
Otu00254	190	Bacteria(100);Firmicutes(100);Clostridia(100);Clostridiales(100);Lachnospiraceae(100);Incertae_Sedis(100);Incertae_Sedis_unclassified(100);Incertae_Sedis_unclassified(100);
Otu00255	188	Bacteria(100);Firmicutes(100);Clostridia(100);Clostridiales(100);Ruminococcaceae(100);uncultured(100);uncultured_unclassified(100);uncultured_unclassified(100);
Otu00256	184	Bacteria(100);Firmicutes(100);Clostridia(100);Clostridiales(100);Ruminococcaceae(100);Subdoligranulum(100);Subdoligranulum_unclassified(100);Subdoligranulum_unclassified(100);
Otu00257	184	Bacteria(100);Firmicutes(100);Clostridia(100);Clostridiales(100);Ruminococcaceae(100);uncultured(100);uncultured_unclassified(100);uncultured_unclassified(100);
Otu00258	183	Bacteria(100);Firmicutes(100);Clostridia(100);Clostridiales(100);Lachnospiraceae(100);Lachnospiraceae_unclassified(100);Lachnospiraceae_unclassified(100);Lachnospiraceae_unclassified(100);
Otu00259	183	Bacteria(100);Firmicutes(100);Clostridia(100);Clostridiales(100);Lachnospiraceae(100);Lachnospiraceae_unclassified(100);Lachnospiraceae_unclassified(100);Lachnospiraceae_unclassified(100);
Otu00260	182	Bacteria(100);Firmicutes(100);Clostridia(100);Clostridiales(100);Lachnospiraceae(100);Incertae_Sedis(100);Incertae_Sedis_unclassified(100);Incertae_Sedis_unclassified(100);
Otu00261	181	Bacteria(100);Actinobacteria(100);Actinobacteria(100);Coriobacteridae(100);Coriobacteriales(100);Coriobacterineae(100);Coriobacteriaceae(100);Adlercreutzia(100);
Otu00262	181	Bacteria(100);Firmicutes(100);Clostridia(100);Clostridiales(100);Lachnospiraceae(100);Lachnospira(100);Lachnospira_unclassified(100);Lachnospira_unclassified(100);
Otu00263	179	Bacteria(100);Firmicutes(100);Clostridia(100);Clostridiales(100);Clostridiales_unclassified(100);Clostridiales_unclassified(100);Clostridiales_unclassified(100);Clostridiales_unclassified(100);
Otu00264	178	Bacteria(100);Firmicutes(100);Clostridia(100);Clostridiales(100);Lachnospiraceae(100);Lachnospiraceae_unclassified(100);Lachnospiraceae_unclassified(100);Lachnospiraceae_unclassified(100);
Otu00265	177	Bacteria(100);Firmicutes(100);Clostridia(100);Clostridiales(100);Peptostreptococcaceae(100);Incertae_Sedis(100);Incertae_Sedis_unclassified(100);Incertae_Sedis_unclassified(100);
Otu00266	177	Bacteria(100);Firmicutes(100);Clostridia(100);Clostridiales(100);Ruminococcaceae(100);Faecalibacterium(100);Faecalibacterium_unclassified(100);Faecalibacterium_unclassified(100);
Otu00267	176	Bacteria(100);Firmicutes(100);Clostridia(100);Clostridiales(100);Lachnospiraceae(100);Lachnospiraceae_unclassified(100);Lachnospiraceae_unclassified(100);Lachnospiraceae_unclassified(100);
Otu00268	175	Bacteria(100);Firmicutes(100);Clostridia(100);Clostridiales(100);Ruminococcaceae(100);Faecalibacterium(100);Faecalibacterium_unclassified(100);Faecalibacterium_unclassified(100);
Otu00269	173	Bacteria(100);Firmicutes(100);Clostridia(100);Clostridiales(100);Lachnospiraceae(100);Lachnospiraceae_unclassified(100);Lachnospiraceae_unclassified(100);Lachnospiraceae_unclassified(100);
Otu00270	173	Bacteria(100);Firmicutes(100);Clostridia(100);Clostridiales(100);Ruminococcaceae(100);uncultured(100);uncultured_unclassified(100);uncultured_unclassified(100);
Otu00271	173	Bacteria(100);Firmicutes(100);Clostridia(100);Clostridiales(100);Lachnospiraceae(100);Blautia(100);Blautia_unclassified(100);Blautia_unclassified(100);
Otu00272	172	Bacteria(100);Firmicutes(100);Clostridia(100);Clostridiales(100);Ruminococcaceae(100);Ruminococcus(100);Ruminococcus_unclassified(100);Ruminococcus_unclassified(100);
Otu00273	171	Bacteria(100);Firmicutes(100);Clostridia(100);Clostridiales(100);Lachnospiraceae(100);Lachnospiraceae_unclassified(100);Lachnospiraceae_unclassified(100);Lachnospiraceae_unclassified(100);
Otu00274	170	Bacteria(100);Firmicutes(100);Clostridia(100);Clostridiales(100);Lachnospiraceae(100);Coprococcus(100);Coprococcus_unclassified(100);Coprococcus_unclassified(100);
Otu00275	169	Bacteria(100);Firmicutes(100);Clostridia(100);Clostridiales(100);Lachnospiraceae(100);Lachnospiraceae_unclassified(100);Lachnospiraceae_unclassified(100);Lachnospiraceae_unclassified(100);
Otu00276	169	Bacteria(100);Firmicutes(100);Clostridia(100);Clostridiales(100);Ruminococcaceae(100);Ruminococcaceae_unclassified(100);Ruminococcaceae_unclassified(100);Ruminococcaceae_unclassified(100);
Otu00277	167	Bacteria(100);Firmicutes(100);Clostridia(100);Clostridiales(100);Lachnospiraceae(100);Incertae_Sedis(100);Incertae_Sedis_unclassified(100);Incertae_Sedis_unclassified(100);
Otu00278	166	Bacteria(100);Firmicutes(100);Clostridia(100);Clostridiales(100);Lachnospiraceae(100);Lachnospiraceae_unclassified(100);Lachnospiraceae_unclassified(100);Lachnospiraceae_unclassified(100);
Otu00279	164	Bacteria(100);Firmicutes(100);Clostridia(100);Clostridiales(100);Ruminococcaceae(100);Ruminococcus(100);Ruminococcus_unclassified(100);Ruminococcus_unclassified(100);
Otu00280	163	Bacteria(100);Firmicutes(100);Clostridia(100);Clostridiales(100);Lachnospiraceae(100);Lachnospiraceae_unclassified(100);Lachnospiraceae_unclassified(100);Lachnospiraceae_unclassified(100);
Otu00281	163	Bacteria(100);Firmicutes(100);Clostridia(100);Clostridiales(100);Ruminococcaceae(100);Ruminococcaceae_unclassified(100);Ruminococcaceae_unclassified(100);Ruminococcaceae_unclassified(100);
Otu00282	162	Bacteria(100);Firmicutes(100);Clostridia(100);Clostridiales(100);Ruminococcaceae(100);uncultured(100);uncultured_unclassified(100);uncultured_unclassified(100);
Otu00283	162	Bacteria(100);Firmicutes(100);Clostridia(100);Clostridiales(100);Family_XIII_Incertae_Sedis(100);uncultured(100);uncultured_unclassified(100);uncultured_unclassified(100);
Otu00284	161	Bacteria(100);Firmicutes(100);Clostridia(100);Clostridiales(100);Lachnospiraceae(100);Lachnospiraceae_unclassified(100);Lachnospiraceae_unclassified(100);Lachnospiraceae_unclassified(100);
Otu00285	160	Bacteria(100);Firmicutes(100);Clostridia(100);Clostridiales(100);Lachnospiraceae(100);uncultured(100);uncultured_unclassified(100);uncultured_unclassified(100);
Otu00286	160	Bacteria(100);Firmicutes(100);Clostridia(100);Clostridiales(100);Ruminococcaceae(100);Faecalibacterium(100);Faecalibacterium_unclassified(100);Faecalibacterium_unclassified(100);
Otu00287	159	Bacteria(100);Firmicutes(100);Clostridia(100);Clostridiales(100);Ruminococcaceae(100);uncultured(100);uncultured_unclassified(100);uncultured_unclassified(100);
Otu00288	158	Bacteria(100);Firmicutes(100);Clostridia(100);Clostridiales(100);Lachnospiraceae(100);Incertae_Sedis(100);Incertae_Sedis_unclassified(100);Incertae_Sedis_unclassified(100);
Otu00289	158	Bacteria(100);Firmicutes(100);Clostridia(100);Clostridiales(100);Lachnospiraceae(100);Lachnospiraceae_unclassified(100);Lachnospiraceae_unclassified(100);Lachnospiraceae_unclassified(100);
Otu00290	158	Bacteria(100);Firmicutes(100);Clostridia(100);Clostridiales(100);Ruminococcaceae(100);Ruminococcaceae_unclassified(100);Ruminococcaceae_unclassified(100);Ruminococcaceae_unclassified(100);
Otu00291	157	Bacteria(100);Firmicutes(100);Clostridia(100);Clostridiales(100);Ruminococcaceae(100);Ruminococcaceae_unclassified(100);Ruminococcaceae_unclassified(100);Ruminococcaceae_unclassified(100);
Otu00292	156	Bacteria(100);Firmicutes(100);Clostridia(100);Clostridiales(100);Lachnospiraceae(100);uncultured(100);uncultured_unclassified(100);uncultured_unclassified(100);
Otu00293	155	Bacteria(100);Firmicutes(100);Clostridia(100);Clostridiales(100);Lachnospiraceae(100);Incertae_Sedis(100);Incertae_Sedis_unclassified(100);Incertae_Sedis_unclassified(100);
Otu00294	155	Bacteria(100);Firmicutes(100);Clostridia(100);Clostridiales(100);Ruminococcaceae(100);Ruminococcaceae_unclassified(100);Ruminococcaceae_unclassified(100);Ruminococcaceae_unclassified(100);
Otu00295	153	Bacteria(100);Actinobacteria(100);Actinobacteria(100);Coriobacteridae(100);Coriobacteriales(100);Coriobacterineae(100);Coriobacteriaceae(100);Olsenella(100);
Otu00296	152	Bacteria(100);Firmicutes(100);Clostridia(100);Clostridiales(100);Lachnospiraceae(100);Blautia(100);Blautia_unclassified(100);Blautia_unclassified(100);
Otu00297	151	Bacteria(100);Firmicutes(100);Clostridia(100);Clostridiales(100);Ruminococcaceae(100);Ruminococcaceae_unclassified(100);Ruminococcaceae_unclassified(100);Ruminococcaceae_unclassified(100);
Otu00298	151	Bacteria(100);Firmicutes(100);Clostridia(100);Clostridiales(100);Lachnospiraceae(100);Roseburia(100);Roseburia_unclassified(100);Roseburia_unclassified(100);
Otu00299	149	Bacteria(100);Firmicutes(100);Clostridia(100);Clostridiales(100);Ruminococcaceae(100);Ruminococcaceae_unclassified(100);Ruminococcaceae_unclassified(100);Ruminococcaceae_unclassified(100);
Otu00300	148	Bacteria(100);Bacteria_unclassified(100);Bacteria_unclassified(100);Bacteria_unclassified(100);Bacteria_unclassified(100);Bacteria_unclassified(100);Bacteria_unclassified(100);Bacteria_unclassified(100);
Otu00301	148	Bacteria(100);Firmicutes(100);Clostridia(100);Clostridiales(100);Ruminococcaceae(100);uncultured(100);uncultured_unclassified(100);uncultured_unclassified(100);
Otu00302	148	Bacteria(100);Firmicutes(100);Clostridia(100);Clostridiales(100);Clostridiaceae(100);Clostridium(100);Clostridium_unclassified(100);Clostridium_unclassified(100);
Otu00303	147	Bacteria(100);Firmicutes(100);Clostridia(100);Clostridiales(100);Ruminococcaceae(100);Ruminococcus(100);Ruminococcus_unclassified(100);Ruminococcus_unclassified(100);
Otu00304	147	Bacteria(100);Firmicutes(100);Clostridia(100);Clostridiales(100);Ruminococcaceae(100);uncultured(100);uncultured_unclassified(100);uncultured_unclassified(100);
Otu00305	147	Bacteria(100);Firmicutes(100);Clostridia(100);Clostridiales(100);Clostridiaceae(100);Clostridium(100);Clostridium_unclassified(100);Clostridium_unclassified(100);
Otu00306	147	Bacteria(100);Firmicutes(100);Clostridia(100);Clostridiales(100);Lachnospiraceae(100);Coprococcus(100);Coprococcus_unclassified(100);Coprococcus_unclassified(100);
Otu00307	145	Bacteria(100);Firmicutes(100);Clostridia(100);Clostridiales(100);Lachnospiraceae(100);Incertae_Sedis(100);Incertae_Sedis_unclassified(100);Incertae_Sedis_unclassified(100);
Otu00308	145	Bacteria(100);Firmicutes(100);Clostridia(100);Clostridiales(100);Lachnospiraceae(100);Roseburia(100);Roseburia_unclassified(100);Roseburia_unclassified(100);
Otu00309	145	Bacteria(100);Firmicutes(100);Clostridia(100);Clostridiales(100);Ruminococcaceae(100);Faecalibacterium(100);Faecalibacterium_unclassified(100);Faecalibacterium_unclassified(100);
Otu00310	145	Bacteria(100);Firmicutes(100);Clostridia(100);Clostridiales(100);Ruminococcaceae(100);Incertae_Sedis(100);Incertae_Sedis_unclassified(100);Incertae_Sedis_unclassified(100);
Otu00311	145	Bacteria(100);Firmicutes(100);Clostridia(100);Clostridiales(100);Ruminococcaceae(100);Faecalibacterium(100);Faecalibacterium_unclassified(100);Faecalibacterium_unclassified(100);
Otu00312	145	Bacteria(100);Firmicutes(100);Clostridia(100);Clostridiales(100);Ruminococcaceae(100);Faecalibacterium(100);Faecalibacterium_unclassified(100);Faecalibacterium_unclassified(100);
Otu00313	144	Bacteria(100);Firmicutes(100);Clostridia(100);Clostridiales(100);Ruminococcaceae(100);Oscillibacter(100);Oscillibacter_unclassified(100);Oscillibacter_unclassified(100);
Otu00314	143	Bacteria(100);Firmicutes(100);Clostridia(100);Clostridiales(100);Ruminococcaceae(100);Ruminococcaceae_unclassified(100);Ruminococcaceae_unclassified(100);Ruminococcaceae_unclassified(100);
Otu00315	143	Bacteria(100);Firmicutes(100);Clostridia(100);Clostridiales(100);Ruminococcaceae(100);uncultured(100);uncultured_unclassified(100);uncultured_unclassified(100);
Otu00316	141	Bacteria(100);Firmicutes(100);Clostridia(100);Clostridiales(100);Ruminococcaceae(100);Ruminococcaceae_unclassified(100);Ruminococcaceae_unclassified(100);Ruminococcaceae_unclassified(100);
Otu00317	139	Bacteria(100);Firmicutes(100);Clostridia(100);Clostridiales(100);Lachnospiraceae(100);Roseburia(100);Roseburia_unclassified(100);Roseburia_unclassified(100);
Otu00318	139	Bacteria(100);Firmicutes(100);Clostridia(100);Clostridiales(100);Clostridiaceae(100);Clostridium(100);Clostridium_unclassified(100);Clostridium_unclassified(100);
Otu00319	139	Bacteria(100);Firmicutes(100);Clostridia(100);Clostridiales(100);Ruminococcaceae(100);Ruminococcaceae_unclassified(100);Ruminococcaceae_unclassified(100);Ruminococcaceae_unclassified(100);
Otu00320	138	Bacteria(100);Firmicutes(100);Clostridia(100);Clostridiales(100);Ruminococcaceae(100);uncultured(100);uncultured_unclassified(100);uncultured_unclassified(100);
Otu00321	138	Bacteria(100);Firmicutes(100);Clostridia(100);Clostridiales(100);Lachnospiraceae(100);Incertae_Sedis(100);Incertae_Sedis_unclassified(100);Incertae_Sedis_unclassified(100);
Otu00322	138	Bacteria(100);Firmicutes(100);Clostridia(100);Clostridiales(100);Ruminococcaceae(100);Incertae_Sedis(100);Incertae_Sedis_unclassified(100);Incertae_Sedis_unclassified(100);
Otu00323	135	Bacteria(100);Firmicutes(100);Clostridia(100);Clostridiales(100);Ruminococcaceae(100);uncultured(100);uncultured_unclassified(100);uncultured_unclassified(100);
Otu00324	135	Bacteria(100);Firmicutes(100);Clostridia(100);Clostridiales(100);Lachnospiraceae(100);Incertae_Sedis(100);Incertae_Sedis_unclassified(100);Incertae_Sedis_unclassified(100);
Otu00325	134	Bacteria(100);Firmicutes(100);Clostridia(100);Clostridiales(100);Lachnospiraceae(100);Lachnospiraceae_unclassified(100);Lachnospiraceae_unclassified(100);Lachnospiraceae_unclassified(100);
Otu00326	134	Bacteria(100);Firmicutes(100);Clostridia(100);Clostridiales(100);Peptostreptococcaceae(100);Incertae_Sedis(100);Incertae_Sedis_unclassified(100);Incertae_Sedis_unclassified(100);
Otu00327	133	Bacteria(100);Firmicutes(100);Clostridia(100);Clostridiales(100);Lachnospiraceae(100);Dorea(100);Dorea_unclassified(100);Dorea_unclassified(100);
Otu00328	133	Bacteria(100);Firmicutes(100);Clostridia(100);Clostridiales(100);Ruminococcaceae(100);Oscillibacter(100);Oscillibacter_unclassified(100);Oscillibacter_unclassified(100);
Otu00329	132	Bacteria(100);Firmicutes(100);Clostridia(100);Clostridiales(100);Ruminococcaceae(100);uncultured(100);uncultured_unclassified(100);uncultured_unclassified(100);
Otu00330	132	Bacteria(100);Firmicutes(100);Clostridia(100);Clostridiales(100);Ruminococcaceae(100);Ruminococcaceae_unclassified(100);Ruminococcaceae_unclassified(100);Ruminococcaceae_unclassified(100);
Otu00331	131	Bacteria(100);Firmicutes(100);Clostridia(100);Clostridiales(100);Lachnospiraceae(100);Butyrivibrio(100);Butyrivibrio_unclassified(100);Butyrivibrio_unclassified(100);
Otu00332	131	Bacteria(100);Firmicutes(100);Clostridia(100);Clostridiales(100);Lachnospiraceae(100);Coprococcus(100);Coprococcus_unclassified(100);Coprococcus_unclassified(100);
Otu00333	131	Bacteria(100);Firmicutes(100);Clostridia(100);Clostridiales(100);Ruminococcaceae(100);Subdoligranulum(100);Subdoligranulum_unclassified(100);Subdoligranulum_unclassified(100);
Otu00334	131	Bacteria(100);Firmicutes(100);Clostridia(100);Clostridiales(100);Lachnospiraceae(100);Lachnospiraceae_unclassified(100);Lachnospiraceae_unclassified(100);Lachnospiraceae_unclassified(100);
Otu00335	131	Bacteria(100);Firmicutes(100);Clostridia(100);Clostridiales(100);Lachnospiraceae(100);Incertae_Sedis(100);Incertae_Sedis_unclassified(100);Incertae_Sedis_unclassified(100);
Otu00336	130	Bacteria(100);Firmicutes(100);Clostridia(100);Clostridiales(100);Ruminococcaceae(100);uncultured(100);uncultured_unclassified(100);uncultured_unclassified(100);
Otu00337	129	Bacteria(100);Firmicutes(100);Clostridia(100);Clostridiales(100);Ruminococcaceae(100);uncultured(100);uncultured_unclassified(100);uncultured_unclassified(100);
Otu00338	128	Bacteria(100);Firmicutes(100);Clostridia(100);Clostridiales(100);Lachnospiraceae(100);Lachnospiraceae_unclassified(100);Lachnospiraceae_unclassified(100);Lachnospiraceae_unclassified(100);
Otu00339	128	Bacteria(100);Firmicutes(100);Clostridia(100);Clostridiales(100);Ruminococcaceae(100);Subdoligranulum(100);Subdoligranulum_unclassified(100);Subdoligranulum_unclassified(100);
Otu00340	128	Bacteria(100);Firmicutes(100);Clostridia(100);Clostridiales(100);Lachnospiraceae(100);Blautia(100);Blautia_unclassified(100);Blautia_unclassified(100);
Otu00341	127	Bacteria(100);Firmicutes(100);Clostridia(100);Clostridiales(100);Ruminococcaceae(100);Ruminococcaceae_unclassified(100);Ruminococcaceae_unclassified(100);Ruminococcaceae_unclassified(100);
Otu00342	126	Bacteria(100);Firmicutes(100);Clostridia(100);Clostridiales(100);Ruminococcaceae(100);Faecalibacterium(100);Faecalibacterium_unclassified(100);Faecalibacterium_unclassified(100);
Otu00343	126	Bacteria(100);Firmicutes(100);Clostridia(100);Clostridiales(100);Ruminococcaceae(100);Ruminococcaceae_unclassified(100);Ruminococcaceae_unclassified(100);Ruminococcaceae_unclassified(100);
Otu00344	126	Bacteria(100);Firmicutes(100);Clostridia(100);Clostridiales(100);Lachnospiraceae(100);Lachnospiraceae_unclassified(100);Lachnospiraceae_unclassified(100);Lachnospiraceae_unclassified(100);
Otu00345	124	Bacteria(100);Bacteria_unclassified(100);Bacteria_unclassified(100);Bacteria_unclassified(100);Bacteria_unclassified(100);Bacteria_unclassified(100);Bacteria_unclassified(100);Bacteria_unclassified(100);
Otu00346	123	Bacteria(100);Firmicutes(100);Clostridia(100);Clostridiales(100);Lachnospiraceae(100);Lachnospiraceae_unclassified(100);Lachnospiraceae_unclassified(100);Lachnospiraceae_unclassified(100);
Otu00347	123	Bacteria(100);Firmicutes(100);Clostridia(100);Clostridiales(100);Ruminococcaceae(100);Faecalibacterium(100);Faecalibacterium_unclassified(100);Faecalibacterium_unclassified(100);
Otu00348	122	Bacteria(100);Firmicutes(100);Clostridia(100);Clostridiales(100);Lachnospiraceae(100);Incertae_Sedis(100);Incertae_Sedis_unclassified(100);Incertae_Sedis_unclassified(100);
Otu00349	122	Bacteria(100);Firmicutes(100);Clostridia(100);Clostridiales(100);Ruminococcaceae(100);Faecalibacterium(100);Faecalibacterium_unclassified(100);Faecalibacterium_unclassified(100);
Otu00350	122	Bacteria(100);Firmicutes(100);Clostridia(100);Clostridiales(100);Lachnospiraceae(100);uncultured(100);uncultured_unclassified(100);uncultured_unclassified(100);
Otu00351	122	Bacteria(100);Firmicutes(100);Clostridia(100);Clostridiales(100);Lachnospiraceae(100);Coprococcus(100);Coprococcus_unclassified(100);Coprococcus_unclassified(100);
Otu00352	122	Bacteria(100);Firmicutes(100);Clostridia(100);Clostridiales(100);Ruminococcaceae(100);Faecalibacterium(100);Faecalibacterium_unclassified(100);Faecalibacterium_unclassified(100);
Otu00353	121	Bacteria(100);Firmicutes(100);Clostridia(100);Clostridiales(100);Ruminococcaceae(100);Ruminococcaceae_unclassified(100);Ruminococcaceae_unclassified(100);Ruminococcaceae_unclassified(100);
Otu00354	121	Bacteria(100);Firmicutes(100);Clostridia(100);Clostridiales(100);Lachnospiraceae(100);Lachnospiraceae_unclassified(100);Lachnospiraceae_unclassified(100);Lachnospiraceae_unclassified(100);
Otu00355	120	Bacteria(100);Firmicutes(100);Clostridia(100);Clostridiales(100);Ruminococcaceae(100);Ruminococcaceae_unclassified(100);Ruminococcaceae_unclassified(100);Ruminococcaceae_unclassified(100);
Otu00356	120	Bacteria(100);Firmicutes(100);Clostridia(100);Clostridiales(100);Lachnospiraceae(100);Lachnospiraceae_unclassified(100);Lachnospiraceae_unclassified(100);Lachnospiraceae_unclassified(100);
Otu00357	120	Bacteria(100);Firmicutes(100);Clostridia(100);Clostridiales(100);Ruminococcaceae(100);Ruminococcus(100);Ruminococcus_unclassified(100);Ruminococcus_unclassified(100);
Otu00358	120	Bacteria(100);Firmicutes(100);Clostridia(100);Clostridiales(100);Ruminococcaceae(100);Ruminococcaceae_unclassified(100);Ruminococcaceae_unclassified(100);Ruminococcaceae_unclassified(100);
Otu00359	119	Bacteria(100);Firmicutes(100);Clostridia(100);Clostridiales(100);Lachnospiraceae(100);Incertae_Sedis(100);Incertae_Sedis_unclassified(100);Incertae_Sedis_unclassified(100);
Otu00360	118	Bacteria(100);Firmicutes(100);Clostridia(100);Clostridiales(100);Ruminococcaceae(100);Incertae_Sedis(100);Incertae_Sedis_unclassified(100);Incertae_Sedis_unclassified(100);
Otu00361	118	Bacteria(100);Firmicutes(100);Clostridia(100);Clostridiales(100);Lachnospiraceae(100);Roseburia(100);Roseburia_unclassified(100);Roseburia_unclassified(100);
Otu00362	118	Bacteria(100);Firmicutes(100);Clostridia(100);Clostridiales(100);Ruminococcaceae(100);Ruminococcaceae_unclassified(100);Ruminococcaceae_unclassified(100);Ruminococcaceae_unclassified(100);
Otu00363	117	Bacteria(100);Firmicutes(100);Clostridia(100);Clostridiales(100);Ruminococcaceae(100);uncultured(100);uncultured_unclassified(100);uncultured_unclassified(100);
Otu00364	116	Bacteria(100);Firmicutes(100);Clostridia(100);Clostridiales(100);Lachnospiraceae(100);Lachnospiraceae_unclassified(100);Lachnospiraceae_unclassified(100);Lachnospiraceae_unclassified(100);
Otu00365	116	Bacteria(100);Firmicutes(100);Clostridia(100);Clostridiales(100);Lachnospiraceae(100);Lachnospiraceae_unclassified(100);Lachnospiraceae_unclassified(100);Lachnospiraceae_unclassified(100);
Otu00366	115	Bacteria(100);Firmicutes(100);Clostridia(100);Clostridiales(100);Ruminococcaceae(100);uncultured(100);uncultured_unclassified(100);uncultured_unclassified(100);
Otu00367	115	Bacteria(100);Firmicutes(100);Clostridia(100);Clostridiales(100);Lachnospiraceae(100);Incertae_Sedis(100);Incertae_Sedis_unclassified(100);Incertae_Sedis_unclassified(100);
Otu00368	114	Bacteria(100);Firmicutes(100);Clostridia(100);Clostridiales(100);Lachnospiraceae(100);Lachnospiraceae_unclassified(100);Lachnospiraceae_unclassified(100);Lachnospiraceae_unclassified(100);
Otu00369	114	Bacteria(100);Firmicutes(100);Clostridia(100);Clostridiales(100);Lachnospiraceae(100);Lachnospiraceae_unclassified(100);Lachnospiraceae_unclassified(100);Lachnospiraceae_unclassified(100);
Otu00370	114	Bacteria(100);Firmicutes(100);Clostridia(100);Clostridiales(100);Ruminococcaceae(100);uncultured(100);uncultured_unclassified(100);uncultured_unclassified(100);
Otu00371	114	Bacteria(100);Firmicutes(100);Clostridia(100);Clostridiales(100);Ruminococcaceae(100);Faecalibacterium(100);Faecalibacterium_unclassified(100);Faecalibacterium_unclassified(100);
Otu00372	114	Bacteria(100);Firmicutes(100);Clostridia(100);Clostridiales(100);Lachnospiraceae(100);Lachnospiraceae_unclassified(100);Lachnospiraceae_unclassified(100);Lachnospiraceae_unclassified(100);
Otu00373	113	Bacteria(100);Bacteria_unclassified(100);Bacteria_unclassified(100);Bacteria_unclassified(100);Bacteria_unclassified(100);Bacteria_unclassified(100);Bacteria_unclassified(100);Bacteria_unclassified(100);
Otu00374	113	Bacteria(100);Firmicutes(100);Clostridia(100);Clostridiales(100);Ruminococcaceae(100);uncultured(100);uncultured_unclassified(100);uncultured_unclassified(100);
Otu00375	111	Bacteria(100);Firmicutes(100);Clostridia(100);Clostridiales(100);Ruminococcaceae(100);Ruminococcaceae_unclassified(100);Ruminococcaceae_unclassified(100);Ruminococcaceae_unclassified(100);
Otu00376	110	Bacteria(100);Firmicutes(100);Clostridia(100);Clostridiales(100);Ruminococcaceae(100);Ruminococcaceae_unclassified(100);Ruminococcaceae_unclassified(100);Ruminococcaceae_unclassified(100);
Otu00377	110	Bacteria(100);Firmicutes(100);Clostridia(100);Clostridiales(100);Ruminococcaceae(100);Subdoligranulum(100);Subdoligranulum_unclassified(100);Subdoligranulum_unclassified(100);
Otu00378	110	Bacteria(100);Firmicutes(100);Clostridia(100);Clostridiales(100);Ruminococcaceae(100);Ruminococcaceae_unclassified(100);Ruminococcaceae_unclassified(100);Ruminococcaceae_unclassified(100);
Otu00379	110	Bacteria(100);Firmicutes(100);Clostridia(100);Clostridiales(100);Lachnospiraceae(100);Lachnospiraceae_unclassified(100);Lachnospiraceae_unclassified(100);Lachnospiraceae_unclassified(100);
Otu00380	110	Bacteria(100);Firmicutes(100);Clostridia(100);Clostridiales(100);Clostridiales_unclassified(100);Clostridiales_unclassified(100);Clostridiales_unclassified(100);Clostridiales_unclassified(100);
Otu00381	109	Bacteria(100);Firmicutes(100);Clostridia(100);Clostridiales(100);Lachnospiraceae(100);Roseburia(100);Roseburia_unclassified(100);Roseburia_unclassified(100);
Otu00382	109	Bacteria(100);Firmicutes(100);Clostridia(100);Clostridiales(100);Ruminococcaceae(100);Subdoligranulum(100);Subdoligranulum_unclassified(100);Subdoligranulum_unclassified(100);
Otu00383	108	Bacteria(100);Firmicutes(100);Clostridia(100);Clostridiales(100);Lachnospiraceae(100);Lachnospiraceae_unclassified(100);Lachnospiraceae_unclassified(100);Lachnospiraceae_unclassified(100);
Otu00384	108	Bacteria(100);Firmicutes(100);Clostridia(100);Clostridiales(100);Ruminococcaceae(100);Incertae_Sedis(100);Incertae_Sedis_unclassified(100);Incertae_Sedis_unclassified(100);
Otu00385	107	Bacteria(100);Firmicutes(100);Clostridia(100);Clostridiales(100);Ruminococcaceae(100);uncultured(100);uncultured_unclassified(100);uncultured_unclassified(100);
Otu00386	107	Bacteria(100);Firmicutes(100);Clostridia(100);Clostridiales(100);Lachnospiraceae(100);Lachnospiraceae_unclassified(100);Lachnospiraceae_unclassified(100);Lachnospiraceae_unclassified(100);
Otu00387	106	Bacteria(100);Firmicutes(100);Clostridia(100);Clostridiales(100);Ruminococcaceae(100);Ruminococcaceae_unclassified(100);Ruminococcaceae_unclassified(100);Ruminococcaceae_unclassified(100);
Otu00388	106	Bacteria(100);Firmicutes(100);Clostridia(100);Clostridiales(100);Lachnospiraceae(100);Roseburia(100);Roseburia_unclassified(100);Roseburia_unclassified(100);
Otu00389	106	Bacteria(100);Firmicutes(100);Clostridia(100);Clostridiales(100);Ruminococcaceae(100);Ruminococcus(100);Ruminococcus_unclassified(100);Ruminococcus_unclassified(100);
Otu00390	106	Bacteria(100);Firmicutes(100);Clostridia(100);Clostridiales(100);Clostridiales_unclassified(100);Clostridiales_unclassified(100);Clostridiales_unclassified(100);Clostridiales_unclassified(100);
Otu00391	105	Bacteria(100);Firmicutes(100);Clostridia(100);Clostridiales(100);Peptostreptococcaceae(100);Incertae_Sedis(100);Incertae_Sedis_unclassified(100);Incertae_Sedis_unclassified(100);
Otu00392	104	Bacteria(100);Firmicutes(100);Clostridia(100);Clostridiales(100);Lachnospiraceae(100);Lachnospiraceae_unclassified(100);Lachnospiraceae_unclassified(100);Lachnospiraceae_unclassified(100);
Otu00393	104	Bacteria(100);Firmicutes(100);Clostridia(100);Clostridiales(100);Ruminococcaceae(100);Incertae_Sedis(100);Incertae_Sedis_unclassified(100);Incertae_Sedis_unclassified(100);
Otu00394	104	Bacteria(100);Firmicutes(100);Clostridia(100);Clostridiales(100);Ruminococcaceae(100);Incertae_Sedis(100);Incertae_Sedis_unclassified(100);Incertae_Sedis_unclassified(100);
Otu00395	104	Bacteria(100);Firmicutes(100);Clostridia(100);Clostridiales(100);Lachnospiraceae(100);Lachnospiraceae_unclassified(100);Lachnospiraceae_unclassified(100);Lachnospiraceae_unclassified(100);
Otu00396	104	Bacteria(100);Firmicutes(100);Clostridia(100);Clostridiales(100);Lachnospiraceae(100);Incertae_Sedis(100);Incertae_Sedis_unclassified(100);Incertae_Sedis_unclassified(100);
Otu00397	103	Bacteria(100);Firmicutes(100);Clostridia(100);Clostridiales(100);Ruminococcaceae(100);Ruminococcaceae_unclassified(100);Ruminococcaceae_unclassified(100);Ruminococcaceae_unclassified(100);
Otu00398	103	Bacteria(100);Firmicutes(100);Clostridia(100);Clostridiales(100);Ruminococcaceae(100);Ruminococcus(100);Ruminococcus_unclassified(100);Ruminococcus_unclassified(100);
Otu00399	103	Bacteria(100);Firmicutes(100);Clostridia(100);Clostridiales(100);Lachnospiraceae(100);Incertae_Sedis(100);Incertae_Sedis_unclassified(100);Incertae_Sedis_unclassified(100);
Otu00400	102	Bacteria(100);Firmicutes(100);Clostridia(100);Clostridiales(100);Clostridiaceae(100);Clostridium(100);Clostridium_unclassified(100);Clostridium_unclassified(100);
Otu00401	102	Bacteria(100);Firmicutes(100);Clostridia(100);Clostridiales(100);Ruminococcaceae(100);Subdoligranulum(100);Subdoligranulum_unclassified(100);Subdoligranulum_unclassified(100);
Otu00402	102	Bacteria(100);Firmicutes(100);Clostridia(100);Clostridiales(100);Lachnospiraceae(100);Lachnospiraceae_unclassified(100);Lachnospiraceae_unclassified(100);Lachnospiraceae_unclassified(100);
Otu00403	102	Bacteria(100);Firmicutes(100);Clostridia(100);Clostridiales(100);Clostridiales_unclassified(100);Clostridiales_unclassified(100);Clostridiales_unclassified(100);Clostridiales_unclassified(100);
Otu00404	102	Bacteria(100);Firmicutes(100);Clostridia(100);Clostridiales(100);Lachnospiraceae(100);Lachnospiraceae_unclassified(100);Lachnospiraceae_unclassified(100);Lachnospiraceae_unclassified(100);
Otu00405	102	Bacteria(100);Firmicutes(100);Clostridia(100);Clostridiales(100);Ruminococcaceae(100);uncultured(100);uncultured_unclassified(100);uncultured_unclassified(100);
Otu00406	101	Bacteria(100);Firmicutes(100);Clostridia(100);Clostridiales(100);Ruminococcaceae(100);uncultured(100);uncultured_unclassified(100);uncultured_unclassified(100);
Otu00407	101	Bacteria(100);Bacteria_unclassified(100);Bacteria_unclassified(100);Bacteria_unclassified(100);Bacteria_unclassified(100);Bacteria_unclassified(100);Bacteria_unclassified(100);Bacteria_unclassified(100);
Otu00408	101	Bacteria(100);Firmicutes(100);Clostridia(100);Clostridiales(100);Lachnospiraceae(100);Incertae_Sedis(100);Incertae_Sedis_unclassified(100);Incertae_Sedis_unclassified(100);
Otu00409	101	Bacteria(100);Firmicutes(100);Clostridia(100);Clostridiales(100);Ruminococcaceae(100);Subdoligranulum(100);Subdoligranulum_unclassified(100);Subdoligranulum_unclassified(100);
Otu00410	100	Bacteria(100);Firmicutes(100);Clostridia(100);Clostridiales(100);Lachnospiraceae(100);Lachnospiraceae_unclassified(100);Lachnospiraceae_unclassified(100);Lachnospiraceae_unclassified(100);
Otu00411	100	Bacteria(100);Firmicutes(100);Clostridia(100);Clostridiales(100);Lachnospiraceae(100);Blautia(100);Blautia_unclassified(100);Blautia_unclassified(100);
Otu00412	100	Bacteria(100);Bacteria_unclassified(100);Bacteria_unclassified(100);Bacteria_unclassified(100);Bacteria_unclassified(100);Bacteria_unclassified(100);Bacteria_unclassified(100);Bacteria_unclassified(100);
Otu00413	99	Bacteria(100);Firmicutes(100);Clostridia(100);Clostridiales(100);Ruminococcaceae(100);Ruminococcaceae_unclassified(100);Ruminococcaceae_unclassified(100);Ruminococcaceae_unclassified(100);
Otu00414	99	Bacteria(100);Firmicutes(100);Clostridia(100);Clostridiales(100);Lachnospiraceae(100);uncultured(100);uncultured_unclassified(100);uncultured_unclassified(100);
Otu00415	99	Bacteria(100);Firmicutes(100);Clostridia(100);Clostridiales(100);Lachnospiraceae(100);Lachnospiraceae_unclassified(100);Lachnospiraceae_unclassified(100);Lachnospiraceae_unclassified(100);
Otu00416	99	Bacteria(100);Firmicutes(100);Clostridia(100);Clostridiales(100);Lachnospiraceae(100);Lachnospiraceae_unclassified(100);Lachnospiraceae_unclassified(100);Lachnospiraceae_unclassified(100);
Otu00417	98	Bacteria(100);Firmicutes(100);Clostridia(100);Clostridiales(100);Clostridiales_unclassified(100);Clostridiales_unclassified(100);Clostridiales_unclassified(100);Clostridiales_unclassified(100);
Otu00418	98	Bacteria(100);Firmicutes(100);Clostridia(100);Clostridiales(100);Lachnospiraceae(100);Incertae_Sedis(100);Incertae_Sedis_unclassified(100);Incertae_Sedis_unclassified(100);
Otu00419	98	Bacteria(100);Firmicutes(100);Clostridia(100);Clostridiales(100);Ruminococcaceae(100);Ruminococcus(100);Ruminococcus_unclassified(100);Ruminococcus_unclassified(100);
Otu00420	97	Bacteria(100);Firmicutes(100);Clostridia(100);Clostridiales(100);Lachnospiraceae(100);Lachnospiraceae_unclassified(100);Lachnospiraceae_unclassified(100);Lachnospiraceae_unclassified(100);
Otu00421	97	Bacteria(100);Bacteroidetes(100);Bacteroidia(100);Bacteroidales(100);S24-7(97);S24-7_unclassified(97);S24-7_unclassified(97);S24-7_unclassified(97);
Otu00422	97	Bacteria(100);Firmicutes(100);Clostridia(100);Clostridiales(100);Lachnospiraceae(100);Lachnospiraceae_unclassified(100);Lachnospiraceae_unclassified(100);Lachnospiraceae_unclassified(100);
Otu00423	97	Bacteria(100);Firmicutes(100);Clostridia(100);Clostridiales(100);Ruminococcaceae(100);uncultured(100);uncultured_unclassified(100);uncultured_unclassified(100);
Otu00424	97	Bacteria(100);Firmicutes(100);Clostridia(100);Clostridiales(100);Ruminococcaceae(100);Ruminococcaceae_unclassified(100);Ruminococcaceae_unclassified(100);Ruminococcaceae_unclassified(100);
Otu00425	97	Bacteria(100);Firmicutes(100);Clostridia(100);Clostridiales(100);Clostridiales_unclassified(100);Clostridiales_unclassified(100);Clostridiales_unclassified(100);Clostridiales_unclassified(100);
Otu00426	97	Bacteria(100);Firmicutes(100);Clostridia(100);Clostridiales(100);Lachnospiraceae(100);Lachnospiraceae_unclassified(100);Lachnospiraceae_unclassified(100);Lachnospiraceae_unclassified(100);
Otu00427	96	Bacteria(100);Firmicutes(100);Clostridia(100);Clostridiales(100);Lachnospiraceae(100);Lachnospiraceae_unclassified(100);Lachnospiraceae_unclassified(100);Lachnospiraceae_unclassified(100);
Otu00428	96	Bacteria(100);Firmicutes(100);Clostridia(100);Clostridiales(100);Ruminococcaceae(100);Ruminococcaceae_unclassified(100);Ruminococcaceae_unclassified(100);Ruminococcaceae_unclassified(100);
Otu00429	95	Bacteria(100);Firmicutes(100);Clostridia(100);Clostridiales(100);Ruminococcaceae(100);Subdoligranulum(100);Subdoligranulum_unclassified(100);Subdoligranulum_unclassified(100);
Otu00430	95	Bacteria(100);Firmicutes(100);Clostridia(100);Clostridiales(100);Clostridiaceae(100);Clostridium(100);Clostridium_unclassified(100);Clostridium_unclassified(100);
Otu00431	95	Bacteria(100);Firmicutes(100);Clostridia(100);Clostridiales(100);Lachnospiraceae(100);Lachnospiraceae_unclassified(100);Lachnospiraceae_unclassified(100);Lachnospiraceae_unclassified(100);
Otu00432	94	Bacteria(100);Firmicutes(100);Clostridia(100);Clostridiales(100);Lachnospiraceae(100);Lachnospiraceae_unclassified(100);Lachnospiraceae_unclassified(100);Lachnospiraceae_unclassified(100);
Otu00433	93	Bacteria(100);Firmicutes(100);Clostridia(100);Clostridiales(100);Ruminococcaceae(100);Ruminococcaceae_unclassified(100);Ruminococcaceae_unclassified(100);Ruminococcaceae_unclassified(100);
Otu00434	93	Bacteria(100);Firmicutes(100);Clostridia(100);Clostridiales(100);Ruminococcaceae(100);uncultured(100);uncultured_unclassified(100);uncultured_unclassified(100);
Otu00435	93	Bacteria(100);Firmicutes(100);Clostridia(100);Clostridiales(100);Ruminococcaceae(100);uncultured(100);uncultured_unclassified(100);uncultured_unclassified(100);
Otu00436	93	Bacteria(100);Firmicutes(100);Clostridia(100);Clostridiales(100);Lachnospiraceae(100);Blautia(100);Blautia_unclassified(100);Blautia_unclassified(100);
Otu00437	93	Bacteria(100);Firmicutes(100);Clostridia(100);Clostridiales(100);Ruminococcaceae(100);Subdoligranulum(100);Subdoligranulum_unclassified(100);Subdoligranulum_unclassified(100);
Otu00438	92	Bacteria(100);Firmicutes(100);Clostridia(100);Clostridiales(100);Lachnospiraceae(100);Lachnospiraceae_unclassified(100);Lachnospiraceae_unclassified(100);Lachnospiraceae_unclassified(100);
Otu00439	92	Bacteria(100);Firmicutes(100);Clostridia(100);Clostridiales(100);Lachnospiraceae(100);uncultured(100);uncultured_unclassified(100);uncultured_unclassified(100);
Otu00440	91	Bacteria(100);Firmicutes(100);Clostridia(100);Clostridiales(100);Lachnospiraceae(100);Lachnospiraceae_unclassified(100);Lachnospiraceae_unclassified(100);Lachnospiraceae_unclassified(100);
Otu00441	91	Bacteria(100);Firmicutes(100);Clostridia(100);Clostridiales(100);Ruminococcaceae(100);Incertae_Sedis(100);Incertae_Sedis_unclassified(100);Incertae_Sedis_unclassified(100);
Otu00442	91	Bacteria(100);Firmicutes(100);Clostridia(100);Clostridiales(100);Ruminococcaceae(100);uncultured(100);uncultured_unclassified(100);uncultured_unclassified(100);
Otu00443	91	Bacteria(100);Firmicutes(100);Clostridia(100);Clostridiales(100);Lachnospiraceae(100);Roseburia(100);Roseburia_unclassified(100);Roseburia_unclassified(100);
Otu00444	91	Bacteria(100);Firmicutes(100);Clostridia(100);Clostridiales(100);Ruminococcaceae(100);Incertae_Sedis(100);Incertae_Sedis_unclassified(100);Incertae_Sedis_unclassified(100);
Otu00445	90	Bacteria(100);Firmicutes(100);Clostridia(100);Clostridiales(100);Family_XIII_Incertae_Sedis(100);uncultured(100);uncultured_unclassified(100);uncultured_unclassified(100);
Otu00446	90	Bacteria(100);Firmicutes(100);Clostridia(100);Clostridiales(100);Lachnospiraceae(100);Lachnospiraceae_unclassified(100);Lachnospiraceae_unclassified(100);Lachnospiraceae_unclassified(100);
Otu00447	90	Bacteria(100);Firmicutes(100);Clostridia(100);Clostridiales(100);Lachnospiraceae(100);Lachnospiraceae_unclassified(100);Lachnospiraceae_unclassified(100);Lachnospiraceae_unclassified(100);
Otu00448	90	Bacteria(100);Firmicutes(100);Clostridia(100);Clostridiales(100);Ruminococcaceae(100);uncultured(100);uncultured_unclassified(100);uncultured_unclassified(100);
Otu00449	90	Bacteria(100);Firmicutes(100);Clostridia(100);Clostridiales(100);Ruminococcaceae(100);Incertae_Sedis(100);Incertae_Sedis_unclassified(100);Incertae_Sedis_unclassified(100);
Otu00450	90	Bacteria(100);Bacteria_unclassified(100);Bacteria_unclassified(100);Bacteria_unclassified(100);Bacteria_unclassified(100);Bacteria_unclassified(100);Bacteria_unclassified(100);Bacteria_unclassified(100);
Otu00451	90	Bacteria(100);Firmicutes(100);Clostridia(100);Clostridiales(100);Ruminococcaceae(100);Subdoligranulum(100);Subdoligranulum_unclassified(100);Subdoligranulum_unclassified(100);
Otu00452	89	Bacteria(100);Firmicutes(100);Clostridia(100);Clostridiales(100);Ruminococcaceae(100);uncultured(100);uncultured_unclassified(100);uncultured_unclassified(100);
Otu00453	89	Bacteria(100);Firmicutes(100);Clostridia(100);Clostridiales(100);Ruminococcaceae(100);Subdoligranulum(100);Subdoligranulum_unclassified(100);Subdoligranulum_unclassified(100);
Otu00454	88	Bacteria(100);Firmicutes(100);Clostridia(100);Clostridiales(100);Clostridiaceae(100);Clostridium(100);Clostridium_unclassified(100);Clostridium_unclassified(100);
Otu00455	88	Bacteria(100);Firmicutes(100);Clostridia(100);Clostridiales(100);Lachnospiraceae(100);Incertae_Sedis(100);Incertae_Sedis_unclassified(100);Incertae_Sedis_unclassified(100);
Otu00456	87	Bacteria(100);Firmicutes(100);Clostridia(100);Clostridiales(100);Lachnospiraceae(100);Incertae_Sedis(100);Incertae_Sedis_unclassified(100);Incertae_Sedis_unclassified(100);
Otu00457	87	Bacteria(100);Firmicutes(100);Clostridia(100);Clostridiales(100);Ruminococcaceae(100);Oscillibacter(100);Oscillibacter_unclassified(100);Oscillibacter_unclassified(100);
Otu00458	87	Bacteria(100);Firmicutes(100);Clostridia(100);Clostridiales(100);Ruminococcaceae(100);Faecalibacterium(100);Faecalibacterium_unclassified(100);Faecalibacterium_unclassified(100);
Otu00459	87	Bacteria(100);Firmicutes(100);Clostridia(100);Clostridiales(100);Lachnospiraceae(100);Incertae_Sedis(100);Incertae_Sedis_unclassified(100);Incertae_Sedis_unclassified(100);
Otu00460	87	Bacteria(100);Firmicutes(100);Clostridia(100);Clostridiales(100);Lachnospiraceae(100);Incertae_Sedis(100);Incertae_Sedis_unclassified(100);Incertae_Sedis_unclassified(100);
Otu00461	86	Bacteria(100);Firmicutes(100);Clostridia(100);Clostridiales(100);Ruminococcaceae(100);uncultured(100);uncultured_unclassified(100);uncultured_unclassified(100);
Otu00462	86	Bacteria(100);Firmicutes(100);Clostridia(100);Clostridiales(100);Ruminococcaceae(100);Ruminococcaceae_unclassified(100);Ruminococcaceae_unclassified(100);Ruminococcaceae_unclassified(100);
Otu00463	86	Bacteria(100);Firmicutes(100);Clostridia(100);Clostridiales(100);Ruminococcaceae(100);uncultured(100);uncultured_unclassified(100);uncultured_unclassified(100);
Otu00464	85	Bacteria(100);Firmicutes(100);Clostridia(100);Clostridiales(100);Lachnospiraceae(100);Lachnospiraceae_unclassified(100);Lachnospiraceae_unclassified(100);Lachnospiraceae_unclassified(100);
Otu00465	85	Bacteria(100);Firmicutes(100);Clostridia(100);Clostridiales(100);Ruminococcaceae(100);uncultured(100);uncultured_unclassified(100);uncultured_unclassified(100);
Otu00466	84	Bacteria(100);Firmicutes(100);Clostridia(100);Clostridiales(100);Family_XIII_Incertae_Sedis(100);Family_XIII_Incertae_Sedis_unclassified(100);Family_XIII_Incertae_Sedis_unclassified(100);Family_XIII_Incertae_Sedis_unclassified(100);
Otu00467	84	Bacteria(100);Firmicutes(100);Clostridia(100);Clostridiales(100);Ruminococcaceae(100);Incertae_Sedis(100);Incertae_Sedis_unclassified(100);Incertae_Sedis_unclassified(100);
Otu00468	84	Bacteria(100);Firmicutes(100);Clostridia(100);Clostridiales(100);Ruminococcaceae(100);uncultured(100);uncultured_unclassified(100);uncultured_unclassified(100);
Otu00469	83	Bacteria(100);Firmicutes(100);Clostridia(100);Clostridiales(100);Peptostreptococcaceae(100);Incertae_Sedis(100);Incertae_Sedis_unclassified(100);Incertae_Sedis_unclassified(100);
Otu00470	83	Bacteria(100);Firmicutes(100);Clostridia(100);Clostridiales(100);Ruminococcaceae(100);Subdoligranulum(100);Subdoligranulum_unclassified(100);Subdoligranulum_unclassified(100);
Otu00471	83	Bacteria(100);Firmicutes(100);Clostridia(100);Clostridiales(100);Clostridiales_unclassified(100);Clostridiales_unclassified(100);Clostridiales_unclassified(100);Clostridiales_unclassified(100);
Otu00472	83	Bacteria(100);Firmicutes(100);Clostridia(100);Clostridiales(100);Lachnospiraceae(100);Incertae_Sedis(100);Incertae_Sedis_unclassified(100);Incertae_Sedis_unclassified(100);
Otu00473	82	Bacteria(100);Firmicutes(100);Clostridia(100);Clostridiales(100);Ruminococcaceae(100);uncultured(100);uncultured_unclassified(100);uncultured_unclassified(100);
Otu00474	82	Bacteria(100);Firmicutes(100);Clostridia(100);Clostridiales(100);Ruminococcaceae(100);Ruminococcaceae_unclassified(100);Ruminococcaceae_unclassified(100);Ruminococcaceae_unclassified(100);
Otu00475	82	Bacteria(100);Firmicutes(100);Clostridia(100);Clostridiales(100);Family_XIII_Incertae_Sedis(100);uncultured(100);uncultured_unclassified(100);uncultured_unclassified(100);
Otu00476	82	Bacteria(100);Lentisphaerae(100);Lentisphaeria(100);Victivallales(100);Victivallaceae(100);Victivallis(100);Victivallis_unclassified(100);Victivallis_unclassified(100);
Otu00477	82	Bacteria(100);Firmicutes(100);Clostridia(100);Clostridiales(100);Lachnospiraceae(100);Incertae_Sedis(100);Incertae_Sedis_unclassified(100);Incertae_Sedis_unclassified(100);
Otu00478	82	Bacteria(100);Firmicutes(100);Clostridia(100);Clostridiales(100);Ruminococcaceae(100);Ruminococcaceae_unclassified(100);Ruminococcaceae_unclassified(100);Ruminococcaceae_unclassified(100);
Otu00479	82	Bacteria(100);Firmicutes(100);Clostridia(100);Clostridiales(100);Lachnospiraceae(100);Incertae_Sedis(100);Incertae_Sedis_unclassified(100);Incertae_Sedis_unclassified(100);
Otu00480	81	Bacteria(100);Bacteria_unclassified(100);Bacteria_unclassified(100);Bacteria_unclassified(100);Bacteria_unclassified(100);Bacteria_unclassified(100);Bacteria_unclassified(100);Bacteria_unclassified(100);
Otu00481	81	Bacteria(100);Proteobacteria(100);Alphaproteobacteria(100);Sphingomonadales(100);Sphingomonadaceae(100);Sphingomonas(100);Sphingomonas_unclassified(100);Sphingomonas_unclassified(100);
Otu00482	81	Bacteria(100);Firmicutes(100);Clostridia(100);Clostridiales(100);Ruminococcaceae(100);Faecalibacterium(100);Faecalibacterium_unclassified(100);Faecalibacterium_unclassified(100);
Otu00483	81	Bacteria(100);Firmicutes(100);Clostridia(100);Clostridiales(100);Ruminococcaceae(100);Subdoligranulum(100);Subdoligranulum_unclassified(100);Subdoligranulum_unclassified(100);
Otu00484	81	Bacteria(100);Firmicutes(100);Clostridia(100);Clostridiales(100);Lachnospiraceae(100);Blautia(100);Blautia_unclassified(100);Blautia_unclassified(100);
Otu00485	80	Bacteria(100);Firmicutes(100);Clostridia(100);Clostridiales(100);Ruminococcaceae(100);Ruminococcaceae_unclassified(100);Ruminococcaceae_unclassified(100);Ruminococcaceae_unclassified(100);
Otu00486	80	Bacteria(100);Firmicutes(100);Clostridia(100);Clostridiales(100);Lachnospiraceae(100);Lachnospiraceae_unclassified(100);Lachnospiraceae_unclassified(100);Lachnospiraceae_unclassified(100);
Otu00487	80	Bacteria(100);Firmicutes(100);Clostridia(100);Clostridiales(100);Ruminococcaceae(100);Ruminococcaceae_unclassified(100);Ruminococcaceae_unclassified(100);Ruminococcaceae_unclassified(100);
Otu00488	79	Bacteria(100);Firmicutes(100);Clostridia(100);Clostridiales(100);Lachnospiraceae(100);Blautia(100);Blautia_unclassified(100);Blautia_unclassified(100);
Otu00489	79	Bacteria(100);Firmicutes(100);Clostridia(100);Clostridiales(100);Ruminococcaceae(100);Ruminococcaceae_unclassified(100);Ruminococcaceae_unclassified(100);Ruminococcaceae_unclassified(100);
Otu00490	79	Bacteria(100);Firmicutes(100);Clostridia(100);Clostridiales(100);Family_XIII_Incertae_Sedis(100);uncultured(100);uncultured_unclassified(100);uncultured_unclassified(100);
Otu00491	78	Bacteria(100);Firmicutes(100);Clostridia(100);Clostridiales(100);Lachnospiraceae(100);Coprococcus(100);Coprococcus_unclassified(100);Coprococcus_unclassified(100);
Otu00492	78	Bacteria(100);Firmicutes(100);Clostridia(100);Clostridiales(100);Peptostreptococcaceae(100);Incertae_Sedis(100);Incertae_Sedis_unclassified(100);Incertae_Sedis_unclassified(100);
Otu00493	77	Bacteria(100);Firmicutes(100);Clostridia(100);Clostridiales(100);Peptostreptococcaceae(100);Incertae_Sedis(100);Incertae_Sedis_unclassified(100);Incertae_Sedis_unclassified(100);
Otu00494	77	Bacteria(100);Firmicutes(100);Clostridia(100);Clostridiales(100);Lachnospiraceae(100);Incertae_Sedis(100);Incertae_Sedis_unclassified(100);Incertae_Sedis_unclassified(100);
Otu00495	77	Bacteria(100);Firmicutes(100);Clostridia(100);Clostridiales(100);Ruminococcaceae(100);Ruminococcaceae_unclassified(100);Ruminococcaceae_unclassified(100);Ruminococcaceae_unclassified(100);
Otu00496	77	Bacteria(100);Bacteria_unclassified(100);Bacteria_unclassified(100);Bacteria_unclassified(100);Bacteria_unclassified(100);Bacteria_unclassified(100);Bacteria_unclassified(100);Bacteria_unclassified(100);
Otu00497	77	Bacteria(100);Firmicutes(100);Clostridia(100);Clostridiales(100);Lachnospiraceae(100);Lachnospiraceae_unclassified(100);Lachnospiraceae_unclassified(100);Lachnospiraceae_unclassified(100);
Otu00498	77	Bacteria(100);Firmicutes(100);Clostridia(100);Clostridiales(100);Lachnospiraceae(100);Incertae_Sedis(100);Incertae_Sedis_unclassified(100);Incertae_Sedis_unclassified(100);
Otu00499	77	Bacteria(100);Firmicutes(100);Clostridia(100);Clostridiales(100);Lachnospiraceae(100);Incertae_Sedis(100);Incertae_Sedis_unclassified(100);Incertae_Sedis_unclassified(100);
Otu00500	77	Bacteria(100);Firmicutes(100);Clostridia(100);Clostridiales(100);Ruminococcaceae(100);Ruminococcaceae_unclassified(100);Ruminococcaceae_unclassified(100);Ruminococcaceae_unclassified(100);
Otu00501	76	Bacteria(100);Firmicutes(100);Clostridia(100);Clostridiales(100);Lachnospiraceae(100);Lachnospiraceae_unclassified(100);Lachnospiraceae_unclassified(100);Lachnospiraceae_unclassified(100);
Otu00502	76	Bacteria(100);Firmicutes(100);Clostridia(100);Clostridiales(100);Ruminococcaceae(100);Incertae_Sedis(100);Incertae_Sedis_unclassified(100);Incertae_Sedis_unclassified(100);
Otu00503	76	Bacteria(100);Firmicutes(100);Clostridia(100);Clostridiales(100);Ruminococcaceae(100);Ruminococcaceae_unclassified(100);Ruminococcaceae_unclassified(100);Ruminococcaceae_unclassified(100);
Otu00504	76	Bacteria(100);Firmicutes(100);Clostridia(100);Clostridiales(100);Ruminococcaceae(100);Ruminococcaceae_unclassified(100);Ruminococcaceae_unclassified(100);Ruminococcaceae_unclassified(100);
Otu00505	76	Bacteria(100);Firmicutes(100);Clostridia(100);Clostridiales(100);Ruminococcaceae(100);Ruminococcaceae_unclassified(100);Ruminococcaceae_unclassified(100);Ruminococcaceae_unclassified(100);
Otu00506	76	Bacteria(100);Firmicutes(100);Clostridia(100);Clostridiales(100);Ruminococcaceae(100);Subdoligranulum(100);Subdoligranulum_unclassified(100);Subdoligranulum_unclassified(100);
Otu00507	76	Bacteria(100);Firmicutes(100);Clostridia(100);Clostridiales(100);Ruminococcaceae(100);uncultured(100);uncultured_unclassified(100);uncultured_unclassified(100);
Otu00508	75	Bacteria(100);Firmicutes(100);Clostridia(100);Clostridiales(100);Lachnospiraceae(100);Incertae_Sedis(100);Incertae_Sedis_unclassified(100);Incertae_Sedis_unclassified(100);
Otu00509	75	Bacteria(100);Firmicutes(100);Clostridia(100);Clostridiales(100);Ruminococcaceae(100);Subdoligranulum(100);Subdoligranulum_unclassified(100);Subdoligranulum_unclassified(100);
Otu00510	75	Bacteria(100);Firmicutes(100);Clostridia(100);Clostridiales(100);Ruminococcaceae(100);Ruminococcaceae_unclassified(100);Ruminococcaceae_unclassified(100);Ruminococcaceae_unclassified(100);
Otu00511	75	Bacteria(100);Firmicutes(100);Clostridia(100);Clostridiales(100);Lachnospiraceae(100);Incertae_Sedis(100);Incertae_Sedis_unclassified(100);Incertae_Sedis_unclassified(100);
Otu00512	75	Bacteria(100);Firmicutes(100);Clostridia(100);Clostridiales(100);Lachnospiraceae(100);Incertae_Sedis(100);Incertae_Sedis_unclassified(100);Incertae_Sedis_unclassified(100);
Otu00513	75	Bacteria(100);Firmicutes(100);Clostridia(100);Clostridiales(100);Ruminococcaceae(100);Oscillibacter(100);Oscillibacter_unclassified(100);Oscillibacter_unclassified(100);
Otu00514	74	Bacteria(100);Firmicutes(100);Clostridia(100);Clostridiales(100);Ruminococcaceae(100);Ruminococcaceae_unclassified(100);Ruminococcaceae_unclassified(100);Ruminococcaceae_unclassified(100);
Otu00515	74	Bacteria(100);Firmicutes(100);Clostridia(100);Clostridiales(100);Ruminococcaceae(100);Incertae_Sedis(100);Incertae_Sedis_unclassified(100);Incertae_Sedis_unclassified(100);
Otu00516	74	Bacteria(100);Actinobacteria(100);Actinobacteria(100);Coriobacteridae(100);Coriobacteriales(100);Coriobacterineae(100);Coriobacteriaceae(100);Olsenella(100);
Otu00517	74	Bacteria(100);Firmicutes(100);Clostridia(100);Clostridiales(100);Lachnospiraceae(100);Blautia(100);Blautia_unclassified(100);Blautia_unclassified(100);
Otu00518	74	Bacteria(100);Firmicutes(100);Clostridia(100);Clostridiales(100);Peptostreptococcaceae(100);Incertae_Sedis(100);Incertae_Sedis_unclassified(100);Incertae_Sedis_unclassified(100);
Otu00519	74	Bacteria(100);Firmicutes(100);Clostridia(100);Clostridiales(100);Peptostreptococcaceae(100);Incertae_Sedis(100);Incertae_Sedis_unclassified(100);Incertae_Sedis_unclassified(100);
Otu00520	73	Bacteria(100);Actinobacteria(100);Actinobacteria(100);Coriobacteridae(100);Coriobacteriales(100);Coriobacterineae(100);Coriobacteriaceae(100);Eggerthella(100);
Otu00521	73	Bacteria(100);Firmicutes(100);Clostridia(100);Clostridiales(100);Lachnospiraceae(100);Roseburia(100);Roseburia_unclassified(100);Roseburia_unclassified(100);
Otu00522	73	Bacteria(100);Firmicutes(100);Clostridia(100);Clostridiales(100);Lachnospiraceae(100);Incertae_Sedis(100);Incertae_Sedis_unclassified(100);Incertae_Sedis_unclassified(100);
Otu00523	73	Bacteria(100);Firmicutes(100);Clostridia(100);Clostridiales(100);Ruminococcaceae(100);Faecalibacterium(100);Faecalibacterium_unclassified(100);Faecalibacterium_unclassified(100);
Otu00524	73	Bacteria(100);Firmicutes(100);Clostridia(100);Clostridiales(100);Lachnospiraceae(100);Blautia(100);Blautia_unclassified(100);Blautia_unclassified(100);
Otu00525	73	Bacteria(100);Firmicutes(100);Clostridia(100);Clostridiales(100);Ruminococcaceae(100);Faecalibacterium(100);Faecalibacterium_unclassified(100);Faecalibacterium_unclassified(100);
Otu00526	73	Bacteria(100);Firmicutes(100);Clostridia(100);Clostridiales(100);Lachnospiraceae(100);Incertae_Sedis(100);Incertae_Sedis_unclassified(100);Incertae_Sedis_unclassified(100);
Otu00527	73	Bacteria(100);Firmicutes(100);Clostridia(100);Clostridiales(100);Ruminococcaceae(100);Ruminococcaceae_unclassified(100);Ruminococcaceae_unclassified(100);Ruminococcaceae_unclassified(100);
Otu00528	73	Bacteria(100);Firmicutes(100);Clostridia(100);Clostridiales(100);Lachnospiraceae(100);Lachnospiraceae_unclassified(100);Lachnospiraceae_unclassified(100);Lachnospiraceae_unclassified(100);
Otu00529	73	Bacteria(100);Firmicutes(100);Clostridia(100);Clostridiales(100);Lachnospiraceae(100);Incertae_Sedis(100);Incertae_Sedis_unclassified(100);Incertae_Sedis_unclassified(100);
Otu00530	72	Bacteria(100);Firmicutes(100);Clostridia(100);Clostridiales(100);Lachnospiraceae(100);Blautia(100);Blautia_unclassified(100);Blautia_unclassified(100);
Otu00531	72	Bacteria(100);Firmicutes(100);Clostridia(100);Clostridiales(100);Lachnospiraceae(100);Blautia(100);Blautia_unclassified(100);Blautia_unclassified(100);
Otu00532	71	Bacteria(100);Firmicutes(100);Clostridia(100);Clostridiales(100);Lachnospiraceae(100);Lachnospiraceae_unclassified(100);Lachnospiraceae_unclassified(100);Lachnospiraceae_unclassified(100);
Otu00533	71	Bacteria(100);Firmicutes(100);Clostridia(100);Clostridiales(100);Ruminococcaceae(100);uncultured(100);uncultured_unclassified(100);uncultured_unclassified(100);
Otu00534	71	Bacteria(100);Firmicutes(100);Clostridia(100);Clostridiales(100);Lachnospiraceae(100);Incertae_Sedis(100);Incertae_Sedis_unclassified(100);Incertae_Sedis_unclassified(100);
Otu00535	71	Bacteria(100);Firmicutes(100);Clostridia(100);Clostridiales(100);Lachnospiraceae(100);Coprococcus(100);Coprococcus_unclassified(100);Coprococcus_unclassified(100);
Otu00536	71	Bacteria(100);Firmicutes(100);Clostridia(100);Clostridiales(100);Lachnospiraceae(100);Lachnospiraceae_unclassified(100);Lachnospiraceae_unclassified(100);Lachnospiraceae_unclassified(100);
Otu00537	71	Bacteria(100);Firmicutes(100);Clostridia(100);Clostridiales(100);Lachnospiraceae(100);Incertae_Sedis(100);Incertae_Sedis_unclassified(100);Incertae_Sedis_unclassified(100);
Otu00538	70	Bacteria(100);Firmicutes(100);Clostridia(100);Clostridiales(100);Ruminococcaceae(100);Incertae_Sedis(100);Incertae_Sedis_unclassified(100);Incertae_Sedis_unclassified(100);
Otu00539	70	Bacteria(100);Firmicutes(100);Clostridia(100);Clostridiales(100);Lachnospiraceae(100);Lachnospiraceae_unclassified(100);Lachnospiraceae_unclassified(100);Lachnospiraceae_unclassified(100);
Otu00540	70	Bacteria(100);Actinobacteria(100);Actinobacteria(100);Actinobacteridae(100);Bifidobacteriales(100);Bifidobacteriaceae(100);Bifidobacterium(100);Bifidobacterium_unclassified(100);
Otu00541	70	Bacteria(100);Firmicutes(100);Clostridia(100);Clostridiales(100);Lachnospiraceae(100);Roseburia(100);Roseburia_unclassified(100);Roseburia_unclassified(100);
Otu00542	69	Bacteria(100);Firmicutes(100);Clostridia(100);Clostridiales(100);Lachnospiraceae(100);Lachnospiraceae_unclassified(100);Lachnospiraceae_unclassified(100);Lachnospiraceae_unclassified(100);
Otu00543	69	Bacteria(100);Firmicutes(100);Clostridia(100);Clostridiales(100);Lachnospiraceae(100);Roseburia(100);Roseburia_unclassified(100);Roseburia_unclassified(100);
Otu00544	69	Bacteria(100);Firmicutes(100);Clostridia(100);Clostridiales(100);Lachnospiraceae(100);Incertae_Sedis(100);Incertae_Sedis_unclassified(100);Incertae_Sedis_unclassified(100);
Otu00545	69	Bacteria(100);Firmicutes(100);Clostridia(100);Clostridiales(100);Lachnospiraceae(100);Lachnospiraceae_unclassified(100);Lachnospiraceae_unclassified(100);Lachnospiraceae_unclassified(100);
Otu00546	69	Bacteria(100);Firmicutes(100);Clostridia(100);Clostridiales(100);Lachnospiraceae(100);Lachnospiraceae_unclassified(100);Lachnospiraceae_unclassified(100);Lachnospiraceae_unclassified(100);
Otu00547	69	Bacteria(100);Firmicutes(100);Clostridia(100);Clostridiales(100);Ruminococcaceae(100);Ruminococcus(100);Ruminococcus_unclassified(100);Ruminococcus_unclassified(100);
Otu00548	69	Bacteria(100);Firmicutes(100);Clostridia(100);Clostridiales(100);Family_XIII_Incertae_Sedis(100);Family_XIII_Incertae_Sedis_unclassified(100);Family_XIII_Incertae_Sedis_unclassified(100);Family_XIII_Incertae_Sedis_unclassified(100);
Otu00549	68	Bacteria(100);Firmicutes(100);Clostridia(100);Clostridiales(100);Lachnospiraceae(100);Incertae_Sedis(100);Incertae_Sedis_unclassified(100);Incertae_Sedis_unclassified(100);
Otu00550	68	Bacteria(100);Firmicutes(100);Clostridia(100);Clostridiales(100);Ruminococcaceae(100);Ruminococcaceae_unclassified(100);Ruminococcaceae_unclassified(100);Ruminococcaceae_unclassified(100);
Otu00551	68	Bacteria(100);Firmicutes(100);Clostridia(100);Clostridiales(100);Ruminococcaceae(100);uncultured(100);uncultured_unclassified(100);uncultured_unclassified(100);
Otu00552	68	Bacteria(100);Firmicutes(100);Clostridia(100);Clostridiales(100);Ruminococcaceae(100);Ruminococcus(100);Ruminococcus_unclassified(100);Ruminococcus_unclassified(100);
Otu00553	68	Bacteria(100);Firmicutes(100);Clostridia(100);Clostridiales(100);Lachnospiraceae(100);Incertae_Sedis(100);Incertae_Sedis_unclassified(100);Incertae_Sedis_unclassified(100);
Otu00554	68	Bacteria(100);Firmicutes(100);Clostridia(100);Clostridiales(100);Clostridiales_unclassified(100);Clostridiales_unclassified(100);Clostridiales_unclassified(100);Clostridiales_unclassified(100);
Otu00555	68	Bacteria(100);Firmicutes(100);Clostridia(100);Clostridiales(100);Ruminococcaceae(100);Ruminococcus(100);Ruminococcus_unclassified(100);Ruminococcus_unclassified(100);
Otu00556	68	Bacteria(100);Firmicutes(100);Clostridia(100);Clostridiales(100);Lachnospiraceae(100);uncultured(100);uncultured_unclassified(100);uncultured_unclassified(100);
Otu00557	67	Bacteria(100);Firmicutes(100);Clostridia(100);Clostridiales(100);Ruminococcaceae(100);Ruminococcaceae_unclassified(100);Ruminococcaceae_unclassified(100);Ruminococcaceae_unclassified(100);
Otu00558	67	Bacteria(100);Firmicutes(100);Clostridia(100);Clostridiales(100);Ruminococcaceae(100);Ruminococcaceae_unclassified(100);Ruminococcaceae_unclassified(100);Ruminococcaceae_unclassified(100);
Otu00559	67	Bacteria(100);Firmicutes(100);Clostridia(100);Clostridiales(100);Lachnospiraceae(100);Lachnospiraceae_unclassified(100);Lachnospiraceae_unclassified(100);Lachnospiraceae_unclassified(100);
Otu00560	67	Bacteria(100);Firmicutes(100);Clostridia(100);Clostridiales(100);Lachnospiraceae(100);uncultured(100);uncultured_unclassified(100);uncultured_unclassified(100);
Otu00561	67	Bacteria(100);Firmicutes(100);Clostridia(100);Clostridiales(100);Ruminococcaceae(100);Incertae_Sedis(100);Incertae_Sedis_unclassified(100);Incertae_Sedis_unclassified(100);
Otu00562	67	Bacteria(100);Firmicutes(100);Clostridia(100);Clostridiales(100);Ruminococcaceae(100);Ruminococcaceae_unclassified(100);Ruminococcaceae_unclassified(100);Ruminococcaceae_unclassified(100);
Otu00563	66	Bacteria(100);Firmicutes(100);Clostridia(100);Clostridiales(100);Lachnospiraceae(100);Roseburia(100);Roseburia_unclassified(100);Roseburia_unclassified(100);
Otu00564	66	Bacteria(100);Firmicutes(100);Clostridia(100);Clostridiales(100);Lachnospiraceae(100);Blautia(100);Blautia_unclassified(100);Blautia_unclassified(100);
Otu00565	66	Bacteria(100);Firmicutes(100);Clostridia(100);Clostridiales(100);Ruminococcaceae(100);Subdoligranulum(100);Subdoligranulum_unclassified(100);Subdoligranulum_unclassified(100);
Otu00566	65	Bacteria(100);Firmicutes(100);Clostridia(100);Clostridiales(100);Lachnospiraceae(100);Lachnospiraceae_unclassified(100);Lachnospiraceae_unclassified(100);Lachnospiraceae_unclassified(100);
Otu00567	65	Bacteria(100);Firmicutes(100);Clostridia(100);Clostridiales(100);Peptostreptococcaceae(100);Incertae_Sedis(100);Incertae_Sedis_unclassified(100);Incertae_Sedis_unclassified(100);
Otu00568	65	Bacteria(100);Firmicutes(100);Clostridia(100);Clostridiales(100);Ruminococcaceae(100);Ruminococcaceae_unclassified(100);Ruminococcaceae_unclassified(100);Ruminococcaceae_unclassified(100);
Otu00569	65	Bacteria(100);Firmicutes(100);Clostridia(100);Clostridiales(100);Ruminococcaceae(100);Ruminococcaceae_unclassified(100);Ruminococcaceae_unclassified(100);Ruminococcaceae_unclassified(100);
Otu00570	65	Bacteria(100);Firmicutes(100);Clostridia(100);Clostridiales(100);Lachnospiraceae(100);Lachnospiraceae_unclassified(100);Lachnospiraceae_unclassified(100);Lachnospiraceae_unclassified(100);
Otu00571	65	Bacteria(100);Firmicutes(100);Clostridia(100);Clostridiales(100);Ruminococcaceae(100);uncultured(100);uncultured_unclassified(100);uncultured_unclassified(100);
Otu00572	65	Bacteria(100);Firmicutes(100);Firmicutes_unclassified(100);Firmicutes_unclassified(100);Firmicutes_unclassified(100);Firmicutes_unclassified(100);Firmicutes_unclassified(100);Firmicutes_unclassified(100);
Otu00573	64	Bacteria(100);Firmicutes(100);Clostridia(100);Clostridiales(100);Peptostreptococcaceae(100);Incertae_Sedis(100);Incertae_Sedis_unclassified(100);Incertae_Sedis_unclassified(100);
Otu00574	64	Bacteria(100);Firmicutes(100);Clostridia(100);Clostridiales(100);Lachnospiraceae(100);Lachnospiraceae_unclassified(100);Lachnospiraceae_unclassified(100);Lachnospiraceae_unclassified(100);
Otu00575	64	Bacteria(100);Firmicutes(100);Clostridia(100);Clostridiales(100);Clostridiales_unclassified(100);Clostridiales_unclassified(100);Clostridiales_unclassified(100);Clostridiales_unclassified(100);
Otu00576	64	Bacteria(100);Firmicutes(100);Clostridia(100);Clostridiales(100);Ruminococcaceae(100);Ruminococcaceae_unclassified(100);Ruminococcaceae_unclassified(100);Ruminococcaceae_unclassified(100);
Otu00577	64	Bacteria(100);Firmicutes(100);Clostridia(100);Clostridiales(100);Ruminococcaceae(100);Ruminococcaceae_unclassified(100);Ruminococcaceae_unclassified(100);Ruminococcaceae_unclassified(100);
Otu00578	64	Bacteria(100);Firmicutes(100);Clostridia(100);Clostridiales(100);Lachnospiraceae(100);Lachnospiraceae_unclassified(100);Lachnospiraceae_unclassified(100);Lachnospiraceae_unclassified(100);
Otu00579	64	Bacteria(100);Firmicutes(100);Clostridia(100);Clostridiales(100);Ruminococcaceae(100);Ruminococcus(100);Ruminococcus_unclassified(100);Ruminococcus_unclassified(100);
Otu00580	63	Bacteria(100);Bacteroidetes(100);Bacteroidia(100);Bacteroidales(100);Bacteroidaceae(100);Bacteroides(100);Bacteroides_unclassified(100);Bacteroides_unclassified(100);
Otu00581	63	Bacteria(100);Firmicutes(100);Clostridia(100);Clostridiales(100);Lachnospiraceae(100);Lachnospiraceae_unclassified(100);Lachnospiraceae_unclassified(100);Lachnospiraceae_unclassified(100);
Otu00582	63	Bacteria(100);Firmicutes(100);Clostridia(100);Clostridiales(100);Ruminococcaceae(100);Ruminococcaceae_unclassified(100);Ruminococcaceae_unclassified(100);Ruminococcaceae_unclassified(100);
Otu00583	63	Bacteria(100);Firmicutes(100);Clostridia(100);Clostridiales(100);Ruminococcaceae(100);Incertae_Sedis(100);Incertae_Sedis_unclassified(100);Incertae_Sedis_unclassified(100);
Otu00584	63	Bacteria(100);Firmicutes(100);Clostridia(100);Clostridiales(100);Ruminococcaceae(100);Faecalibacterium(100);Faecalibacterium_unclassified(100);Faecalibacterium_unclassified(100);
Otu00585	63	Bacteria(100);Firmicutes(100);Clostridia(100);Clostridiales(100);Lachnospiraceae(100);Blautia(100);Blautia_unclassified(100);Blautia_unclassified(100);
Otu00586	63	Bacteria(100);Bacteroidetes(100);Bacteroidia(100);Bacteroidales(100);Porphyromonadaceae(100);Odoribacter(100);Odoribacter_unclassified(100);Odoribacter_unclassified(100);
Otu00587	63	Bacteria(100);Firmicutes(100);Clostridia(100);Clostridiales(100);Lachnospiraceae(100);Lachnospiraceae_unclassified(100);Lachnospiraceae_unclassified(100);Lachnospiraceae_unclassified(100);
Otu00588	63	Bacteria(100);Firmicutes(100);Clostridia(100);Clostridiales(100);Ruminococcaceae(100);Faecalibacterium(100);Faecalibacterium_unclassified(100);Faecalibacterium_unclassified(100);
Otu00589	63	Bacteria(100);Firmicutes(100);Clostridia(100);Clostridiales(100);Lachnospiraceae(100);Roseburia(100);Roseburia_unclassified(100);Roseburia_unclassified(100);
Otu00590	63	Bacteria(100);Firmicutes(100);Clostridia(100);Clostridiales(100);Clostridiales_unclassified(100);Clostridiales_unclassified(100);Clostridiales_unclassified(100);Clostridiales_unclassified(100);
Otu00591	63	Bacteria(100);Firmicutes(100);Clostridia(100);Clostridiales(100);Ruminococcaceae(100);Ruminococcaceae_unclassified(100);Ruminococcaceae_unclassified(100);Ruminococcaceae_unclassified(100);
Otu00592	63	Bacteria(100);Firmicutes(100);Clostridia(100);Clostridiales(100);Peptostreptococcaceae(100);Incertae_Sedis(100);Incertae_Sedis_unclassified(100);Incertae_Sedis_unclassified(100);
Otu00593	63	Bacteria(100);Firmicutes(100);Clostridia(100);Clostridiales(100);Lachnospiraceae(100);Lachnospiraceae_unclassified(100);Lachnospiraceae_unclassified(100);Lachnospiraceae_unclassified(100);
Otu00594	63	Bacteria(100);Firmicutes(100);Clostridia(100);Clostridiales(100);Ruminococcaceae(100);Incertae_Sedis(100);Incertae_Sedis_unclassified(100);Incertae_Sedis_unclassified(100);
Otu00595	63	Bacteria(100);Bacteria_unclassified(100);Bacteria_unclassified(100);Bacteria_unclassified(100);Bacteria_unclassified(100);Bacteria_unclassified(100);Bacteria_unclassified(100);Bacteria_unclassified(100);
Otu00596	63	Bacteria(100);Firmicutes(100);Clostridia(100);Clostridiales(100);Ruminococcaceae(100);Ruminococcaceae_unclassified(100);Ruminococcaceae_unclassified(100);Ruminococcaceae_unclassified(100);
Otu00597	62	Bacteria(100);Firmicutes(100);Clostridia(100);Clostridiales(100);Lachnospiraceae(100);Lachnospiraceae_unclassified(100);Lachnospiraceae_unclassified(100);Lachnospiraceae_unclassified(100);
Otu00598	62	Bacteria(100);Firmicutes(100);Clostridia(100);Clostridiales(100);Lachnospiraceae(100);Incertae_Sedis(100);Incertae_Sedis_unclassified(100);Incertae_Sedis_unclassified(100);
Otu00599	62	Bacteria(100);Firmicutes(100);Clostridia(100);Clostridiales(100);Clostridiales_unclassified(100);Clostridiales_unclassified(100);Clostridiales_unclassified(100);Clostridiales_unclassified(100);
Otu00600	62	Bacteria(100);Firmicutes(100);Clostridia(100);Clostridiales(100);Lachnospiraceae(100);Lachnospiraceae_unclassified(100);Lachnospiraceae_unclassified(100);Lachnospiraceae_unclassified(100);
Otu00601	62	Bacteria(100);Firmicutes(100);Clostridia(100);Clostridiales(100);Peptostreptococcaceae(100);Incertae_Sedis(100);Incertae_Sedis_unclassified(100);Incertae_Sedis_unclassified(100);
Otu00602	62	Bacteria(100);Firmicutes(100);Clostridia(100);Clostridiales(100);Ruminococcaceae(100);Subdoligranulum(100);Subdoligranulum_unclassified(100);Subdoligranulum_unclassified(100);
Otu00603	62	Bacteria(100);Firmicutes(100);Clostridia(100);Clostridiales(100);Ruminococcaceae(100);Faecalibacterium(100);Faecalibacterium_unclassified(100);Faecalibacterium_unclassified(100);
Otu00604	62	Bacteria(100);Proteobacteria(100);Alphaproteobacteria(100);Alphaproteobacteria_unclassified(100);Alphaproteobacteria_unclassified(100);Alphaproteobacteria_unclassified(100);Alphaproteobacteria_unclassified(100);Alphaproteobacteria_unclassified(100);
Otu00605	62	Bacteria(100);Firmicutes(100);Clostridia(100);Clostridiales(100);Ruminococcaceae(100);Subdoligranulum(100);Subdoligranulum_unclassified(100);Subdoligranulum_unclassified(100);
Otu00606	62	Bacteria(100);Firmicutes(100);Clostridia(100);Clostridiales(100);Lachnospiraceae(100);Lachnospiraceae_unclassified(100);Lachnospiraceae_unclassified(100);Lachnospiraceae_unclassified(100);
Otu00607	62	Bacteria(100);Firmicutes(100);Clostridia(100);Clostridiales(100);Lachnospiraceae(100);Incertae_Sedis(100);Incertae_Sedis_unclassified(100);Incertae_Sedis_unclassified(100);
Otu00608	62	Bacteria(100);Firmicutes(100);Clostridia(100);Clostridiales(100);Lachnospiraceae(100);Blautia(100);Blautia_unclassified(100);Blautia_unclassified(100);
Otu00609	61	Bacteria(100);Firmicutes(100);Clostridia(100);Clostridiales(100);Lachnospiraceae(100);Incertae_Sedis(100);Incertae_Sedis_unclassified(100);Incertae_Sedis_unclassified(100);
Otu00610	61	Bacteria(100);Firmicutes(100);Clostridia(100);Clostridiales(100);Lachnospiraceae(100);Lachnospiraceae_unclassified(100);Lachnospiraceae_unclassified(100);Lachnospiraceae_unclassified(100);
Otu00611	61	Bacteria(100);Firmicutes(100);Clostridia(100);Clostridiales(100);Lachnospiraceae(100);uncultured(100);uncultured_unclassified(100);uncultured_unclassified(100);
Otu00612	61	Bacteria(100);Firmicutes(100);Clostridia(100);Clostridiales(100);Ruminococcaceae(100);Ruminococcaceae_unclassified(100);Ruminococcaceae_unclassified(100);Ruminococcaceae_unclassified(100);
Otu00613	61	Bacteria(100);Firmicutes(100);Clostridia(100);Clostridiales(100);Lachnospiraceae(100);uncultured(100);uncultured_unclassified(100);uncultured_unclassified(100);
Otu00614	61	Bacteria(100);Firmicutes(100);Clostridia(100);Clostridiales(100);Ruminococcaceae(100);Ruminococcaceae_unclassified(100);Ruminococcaceae_unclassified(100);Ruminococcaceae_unclassified(100);
Otu00615	61	Bacteria(100);Bacteria_unclassified(100);Bacteria_unclassified(100);Bacteria_unclassified(100);Bacteria_unclassified(100);Bacteria_unclassified(100);Bacteria_unclassified(100);Bacteria_unclassified(100);
Otu00616	61	Bacteria(100);Firmicutes(100);Clostridia(100);Clostridiales(100);Lachnospiraceae(100);uncultured(100);uncultured_unclassified(100);uncultured_unclassified(100);
Otu00617	60	Bacteria(100);Firmicutes(100);Clostridia(100);Clostridiales(100);Ruminococcaceae(100);Ruminococcaceae_unclassified(100);Ruminococcaceae_unclassified(100);Ruminococcaceae_unclassified(100);
Otu00618	60	Bacteria(100);Actinobacteria(100);Actinobacteria(100);Coriobacteridae(100);Coriobacteriales(100);Coriobacterineae(100);Coriobacteriaceae(100);Coriobacteriaceae_unclassified(100);
Otu00619	60	Bacteria(100);Firmicutes(100);Clostridia(100);Clostridiales(100);Lachnospiraceae(100);Lachnospiraceae_unclassified(100);Lachnospiraceae_unclassified(100);Lachnospiraceae_unclassified(100);
Otu00620	60	Bacteria(100);Firmicutes(100);Clostridia(100);Clostridiales(100);Ruminococcaceae(100);uncultured(100);uncultured_unclassified(100);uncultured_unclassified(100);
Otu00621	60	Bacteria(100);Firmicutes(100);Clostridia(100);Clostridiales(100);Ruminococcaceae(100);Ruminococcaceae_unclassified(100);Ruminococcaceae_unclassified(100);Ruminococcaceae_unclassified(100);
Otu00622	60	Bacteria(100);Firmicutes(100);Clostridia(100);Clostridiales(100);Lachnospiraceae(100);uncultured(100);uncultured_unclassified(100);uncultured_unclassified(100);
Otu00623	60	Bacteria(100);Firmicutes(100);Clostridia(100);Clostridiales(100);Ruminococcaceae(100);Incertae_Sedis(100);Incertae_Sedis_unclassified(100);Incertae_Sedis_unclassified(100);
Otu00624	59	Bacteria(100);Firmicutes(100);Clostridia(100);Clostridiales(100);Lachnospiraceae(100);Incertae_Sedis(100);Incertae_Sedis_unclassified(100);Incertae_Sedis_unclassified(100);
Otu00625	59	Bacteria(100);Firmicutes(100);Clostridia(100);Clostridiales(100);Lachnospiraceae(100);Incertae_Sedis(100);Incertae_Sedis_unclassified(100);Incertae_Sedis_unclassified(100);
Otu00626	59	Bacteria(100);Firmicutes(100);Clostridia(100);Clostridiales(100);Lachnospiraceae(100);Lachnospira(100);Lachnospira_unclassified(100);Lachnospira_unclassified(100);
Otu00627	59	Bacteria(100);Firmicutes(100);Clostridia(100);Clostridiales(100);Lachnospiraceae(100);Roseburia(100);Roseburia_unclassified(100);Roseburia_unclassified(100);
Otu00628	59	Bacteria(100);Firmicutes(100);Clostridia(100);Clostridiales(100);Ruminococcaceae(100);uncultured(100);uncultured_unclassified(100);uncultured_unclassified(100);
Otu00629	59	Bacteria(100);Firmicutes(100);Clostridia(100);Clostridiales(100);Ruminococcaceae(100);uncultured(100);uncultured_unclassified(100);uncultured_unclassified(100);
Otu00630	59	Bacteria(100);Firmicutes(100);Clostridia(100);Clostridiales(100);Lachnospiraceae(100);Incertae_Sedis(100);Incertae_Sedis_unclassified(100);Incertae_Sedis_unclassified(100);
Otu00631	59	Bacteria(100);Firmicutes(100);Clostridia(100);Clostridiales(100);Lachnospiraceae(100);Lachnospiraceae_unclassified(100);Lachnospiraceae_unclassified(100);Lachnospiraceae_unclassified(100);
Otu00632	59	Bacteria(100);Firmicutes(100);Clostridia(100);Clostridiales(100);Lachnospiraceae(100);Blautia(100);Blautia_unclassified(100);Blautia_unclassified(100);
Otu00633	58	Bacteria(100);Firmicutes(100);Clostridia(100);Clostridiales(100);Lachnospiraceae(100);Lachnospiraceae_unclassified(100);Lachnospiraceae_unclassified(100);Lachnospiraceae_unclassified(100);
Otu00634	58	Bacteria(100);Firmicutes(100);Clostridia(100);Clostridiales(100);Lachnospiraceae(100);Roseburia(100);Roseburia_unclassified(100);Roseburia_unclassified(100);
Otu00635	58	Bacteria(100);Firmicutes(100);Clostridia(100);Clostridiales(100);Lachnospiraceae(100);Lachnospiraceae_unclassified(100);Lachnospiraceae_unclassified(100);Lachnospiraceae_unclassified(100);
Otu00636	58	Bacteria(100);Firmicutes(100);Clostridia(100);Clostridiales(100);Ruminococcaceae(100);Ruminococcaceae_unclassified(100);Ruminococcaceae_unclassified(100);Ruminococcaceae_unclassified(100);
Otu00637	58	Bacteria(100);Firmicutes(100);Clostridia(100);Clostridiales(100);Ruminococcaceae(100);Ruminococcaceae_unclassified(100);Ruminococcaceae_unclassified(100);Ruminococcaceae_unclassified(100);
Otu00638	58	Bacteria(100);Firmicutes(100);Clostridia(100);Clostridiales(100);Ruminococcaceae(100);Faecalibacterium(100);Faecalibacterium_unclassified(100);Faecalibacterium_unclassified(100);
Otu00639	58	Bacteria(100);Firmicutes(100);Clostridia(100);Clostridiales(100);Lachnospiraceae(100);Incertae_Sedis(100);Incertae_Sedis_unclassified(100);Incertae_Sedis_unclassified(100);
Otu00640	58	Bacteria(100);Firmicutes(100);Clostridia(100);Clostridiales(100);Ruminococcaceae(100);Ruminococcus(100);Ruminococcus_unclassified(100);Ruminococcus_unclassified(100);
Otu00641	58	Bacteria(100);Firmicutes(100);Clostridia(100);Clostridiales(100);Lachnospiraceae(100);Lachnospiraceae_unclassified(100);Lachnospiraceae_unclassified(100);Lachnospiraceae_unclassified(100);
Otu00642	58	Bacteria(100);Firmicutes(100);Clostridia(100);Clostridiales(100);Ruminococcaceae(100);Faecalibacterium(100);Faecalibacterium_unclassified(100);Faecalibacterium_unclassified(100);
Otu00643	58	Bacteria(100);Firmicutes(100);Clostridia(100);Clostridiales(100);Lachnospiraceae(100);Lachnospira(100);Lachnospira_unclassified(100);Lachnospira_unclassified(100);
Otu00644	58	Bacteria(100);Firmicutes(100);Clostridia(100);Clostridiales(100);Ruminococcaceae(100);Ruminococcaceae_unclassified(100);Ruminococcaceae_unclassified(100);Ruminococcaceae_unclassified(100);
Otu00645	57	Bacteria(100);Firmicutes(100);Clostridia(100);Clostridiales(100);Lachnospiraceae(100);Lachnospiraceae_unclassified(100);Lachnospiraceae_unclassified(100);Lachnospiraceae_unclassified(100);
Otu00646	57	Bacteria(100);Firmicutes(100);Clostridia(100);Clostridiales(100);Lachnospiraceae(100);Incertae_Sedis(100);Incertae_Sedis_unclassified(100);Incertae_Sedis_unclassified(100);
Otu00647	57	Bacteria(100);Firmicutes(100);Clostridia(100);Clostridiales(100);Lachnospiraceae(100);Lachnospiraceae_unclassified(100);Lachnospiraceae_unclassified(100);Lachnospiraceae_unclassified(100);
Otu00648	57	Bacteria(100);Firmicutes(100);Clostridia(100);Clostridiales(100);Lachnospiraceae(100);Coprococcus(100);Coprococcus_unclassified(100);Coprococcus_unclassified(100);
Otu00649	57	Bacteria(100);Firmicutes(100);Clostridia(100);Clostridiales(100);Ruminococcaceae(100);Ruminococcaceae_unclassified(100);Ruminococcaceae_unclassified(100);Ruminococcaceae_unclassified(100);
Otu00650	57	Bacteria(100);Firmicutes(100);Clostridia(100);Clostridiales(100);Lachnospiraceae(100);uncultured(100);uncultured_unclassified(100);uncultured_unclassified(100);
Otu00651	57	Bacteria(100);Firmicutes(100);Clostridia(100);Clostridiales(100);Lachnospiraceae(100);Incertae_Sedis(100);Incertae_Sedis_unclassified(100);Incertae_Sedis_unclassified(100);
Otu00652	57	Bacteria(100);Firmicutes(100);Clostridia(100);Clostridiales(100);Peptostreptococcaceae(100);Incertae_Sedis(100);Incertae_Sedis_unclassified(100);Incertae_Sedis_unclassified(100);
Otu00653	57	Bacteria(100);Firmicutes(100);Clostridia(100);Clostridiales(100);Lachnospiraceae(100);Lachnospiraceae_unclassified(100);Lachnospiraceae_unclassified(100);Lachnospiraceae_unclassified(100);
Otu00654	57	Bacteria(100);Firmicutes(100);Clostridia(100);Clostridiales(100);Ruminococcaceae(100);Subdoligranulum(100);Subdoligranulum_unclassified(100);Subdoligranulum_unclassified(100);
Otu00655	56	Bacteria(100);Firmicutes(100);Clostridia(100);Clostridiales(100);Lachnospiraceae(100);Lachnospiraceae_unclassified(100);Lachnospiraceae_unclassified(100);Lachnospiraceae_unclassified(100);
Otu00656	56	Bacteria(100);Firmicutes(100);Clostridia(100);Clostridiales(100);Ruminococcaceae(100);uncultured(100);uncultured_unclassified(100);uncultured_unclassified(100);
Otu00657	56	Bacteria(100);Firmicutes(100);Clostridia(100);Clostridiales(100);Ruminococcaceae(100);uncultured(100);uncultured_unclassified(100);uncultured_unclassified(100);
Otu00658	56	Bacteria(100);Firmicutes(100);Clostridia(100);Clostridiales(100);Ruminococcaceae(100);Ruminococcaceae_unclassified(100);Ruminococcaceae_unclassified(100);Ruminococcaceae_unclassified(100);
Otu00659	56	Bacteria(100);Firmicutes(100);Clostridia(100);Clostridiales(100);Lachnospiraceae(100);Coprococcus(100);Coprococcus_unclassified(100);Coprococcus_unclassified(100);
Otu00660	56	Bacteria(100);Actinobacteria(100);Actinobacteria(100);Coriobacteridae(100);Coriobacteriales(100);Coriobacterineae(100);Coriobacteriaceae(100);Coriobacteriaceae_unclassified(99);
Otu00661	56	Bacteria(100);Firmicutes(100);Clostridia(100);Clostridiales(100);Lachnospiraceae(100);Lachnospiraceae_unclassified(100);Lachnospiraceae_unclassified(100);Lachnospiraceae_unclassified(100);
Otu00662	56	Bacteria(100);Firmicutes(100);Clostridia(100);Clostridiales(100);Lachnospiraceae(100);Incertae_Sedis(100);Incertae_Sedis_unclassified(100);Incertae_Sedis_unclassified(100);
Otu00663	56	Bacteria(100);Firmicutes(100);Clostridia(100);Clostridiales(100);Lachnospiraceae(100);Howardella(100);Howardella_unclassified(100);Howardella_unclassified(100);
Otu00664	56	Bacteria(100);Firmicutes(100);Clostridia(100);Clostridiales(100);Lachnospiraceae(100);Lachnospiraceae_unclassified(100);Lachnospiraceae_unclassified(100);Lachnospiraceae_unclassified(100);
Otu00665	55	Bacteria(100);Firmicutes(100);Clostridia(100);Clostridiales(100);Lachnospiraceae(100);Lachnospiraceae_unclassified(100);Lachnospiraceae_unclassified(100);Lachnospiraceae_unclassified(100);
Otu00666	55	Bacteria(100);Firmicutes(100);Clostridia(100);Clostridiales(100);Ruminococcaceae(100);uncultured(100);uncultured_unclassified(100);uncultured_unclassified(100);
Otu00667	55	Bacteria(100);Firmicutes(100);Clostridia(100);Clostridiales(100);Peptostreptococcaceae(100);Incertae_Sedis(100);Incertae_Sedis_unclassified(100);Incertae_Sedis_unclassified(100);
Otu00668	55	Bacteria(100);Firmicutes(100);Clostridia(100);Clostridiales(100);Ruminococcaceae(100);Ruminococcaceae_unclassified(100);Ruminococcaceae_unclassified(100);Ruminococcaceae_unclassified(100);
Otu00669	55	Bacteria(100);Firmicutes(100);Clostridia(100);Clostridiales(100);Lachnospiraceae(100);Lachnospiraceae_unclassified(100);Lachnospiraceae_unclassified(100);Lachnospiraceae_unclassified(100);
Otu00670	55	Bacteria(100);Firmicutes(100);Clostridia(100);Clostridiales(100);Ruminococcaceae(100);Subdoligranulum(100);Subdoligranulum_unclassified(100);Subdoligranulum_unclassified(100);
Otu00671	55	Bacteria(100);Firmicutes(100);Clostridia(100);Clostridiales(100);Lachnospiraceae(100);uncultured(100);uncultured_unclassified(100);uncultured_unclassified(100);
Otu00672	55	Bacteria(100);Firmicutes(100);Clostridia(100);Clostridiales(100);Ruminococcaceae(100);Subdoligranulum(100);Subdoligranulum_unclassified(100);Subdoligranulum_unclassified(100);
Otu00673	55	Bacteria(100);Firmicutes(100);Clostridia(100);Clostridiales(100);Clostridiaceae(100);Clostridium(100);Clostridium_unclassified(100);Clostridium_unclassified(100);
Otu00674	54	Bacteria(100);Firmicutes(100);Clostridia(100);Clostridiales(100);Ruminococcaceae(100);Ruminococcaceae_unclassified(100);Ruminococcaceae_unclassified(100);Ruminococcaceae_unclassified(100);
Otu00675	54	Bacteria(100);Firmicutes(100);Clostridia(100);Clostridiales(100);Lachnospiraceae(100);Coprococcus(100);Coprococcus_unclassified(100);Coprococcus_unclassified(100);
Otu00676	54	Bacteria(100);Firmicutes(100);Clostridia(100);Clostridiales(100);Ruminococcaceae(100);Incertae_Sedis(100);Incertae_Sedis_unclassified(100);Incertae_Sedis_unclassified(100);
Otu00677	54	Bacteria(100);Firmicutes(100);Clostridia(100);Clostridiales(100);Lachnospiraceae(100);Lachnospiraceae_unclassified(100);Lachnospiraceae_unclassified(100);Lachnospiraceae_unclassified(100);
Otu00678	54	Bacteria(100);Firmicutes(100);Clostridia(100);Clostridiales(100);Lachnospiraceae(100);Lachnospiraceae_unclassified(100);Lachnospiraceae_unclassified(100);Lachnospiraceae_unclassified(100);
Otu00679	54	Bacteria(100);Firmicutes(100);Clostridia(100);Clostridiales(100);Ruminococcaceae(100);uncultured(100);uncultured_unclassified(100);uncultured_unclassified(100);
Otu00680	54	Bacteria(100);Firmicutes(100);Clostridia(100);Clostridiales(100);Clostridiaceae(100);Clostridium(100);Clostridium_unclassified(100);Clostridium_unclassified(100);
Otu00681	54	Bacteria(100);Firmicutes(100);Clostridia(100);Clostridiales(100);Lachnospiraceae(100);Lachnospiraceae_unclassified(100);Lachnospiraceae_unclassified(100);Lachnospiraceae_unclassified(100);
Otu00682	54	Bacteria(100);Firmicutes(100);Clostridia(100);Clostridiales(100);Ruminococcaceae(100);Faecalibacterium(100);Faecalibacterium_unclassified(100);Faecalibacterium_unclassified(100);
Otu00683	54	Bacteria(100);Firmicutes(100);Clostridia(100);Clostridiales(100);Lachnospiraceae(100);Lachnospiraceae_unclassified(100);Lachnospiraceae_unclassified(100);Lachnospiraceae_unclassified(100);
Otu00684	54	Bacteria(100);Firmicutes(100);Clostridia(100);Clostridiales(100);Lachnospiraceae(100);Lachnospiraceae_unclassified(100);Lachnospiraceae_unclassified(100);Lachnospiraceae_unclassified(100);
Otu00685	54	Bacteria(100);Firmicutes(100);Clostridia(100);Clostridiales(100);Ruminococcaceae(100);Subdoligranulum(100);Subdoligranulum_unclassified(100);Subdoligranulum_unclassified(100);
Otu00686	53	Bacteria(100);Firmicutes(100);Clostridia(100);Clostridiales(100);Ruminococcaceae(100);Ruminococcaceae_unclassified(100);Ruminococcaceae_unclassified(100);Ruminococcaceae_unclassified(100);
Otu00687	53	Bacteria(100);Firmicutes(100);Clostridia(100);Clostridiales(100);Lachnospiraceae(100);Blautia(100);Blautia_unclassified(100);Blautia_unclassified(100);
Otu00688	53	Bacteria(100);Firmicutes(100);Clostridia(100);Clostridiales(100);Ruminococcaceae(100);Incertae_Sedis(100);Incertae_Sedis_unclassified(100);Incertae_Sedis_unclassified(100);
Otu00689	53	Bacteria(100);Firmicutes(100);Clostridia(100);Clostridiales(100);Ruminococcaceae(100);Ruminococcaceae_unclassified(100);Ruminococcaceae_unclassified(100);Ruminococcaceae_unclassified(100);
Otu00690	53	Bacteria(100);Firmicutes(100);Clostridia(100);Clostridiales(100);Lachnospiraceae(100);Incertae_Sedis(100);Incertae_Sedis_unclassified(100);Incertae_Sedis_unclassified(100);
Otu00691	53	Bacteria(100);Firmicutes(100);Clostridia(100);Clostridiales(100);Lachnospiraceae(100);Lachnospiraceae_unclassified(100);Lachnospiraceae_unclassified(100);Lachnospiraceae_unclassified(100);
Otu00692	53	Bacteria(100);Firmicutes(100);Clostridia(100);Clostridiales(100);Ruminococcaceae(100);Ruminococcaceae_unclassified(100);Ruminococcaceae_unclassified(100);Ruminococcaceae_unclassified(100);
Otu00693	53	Bacteria(100);Firmicutes(100);Clostridia(100);Clostridiales(100);Ruminococcaceae(100);Subdoligranulum(100);Subdoligranulum_unclassified(100);Subdoligranulum_unclassified(100);
Otu00694	53	Bacteria(100);Firmicutes(100);Clostridia(100);Clostridiales(100);Lachnospiraceae(100);Lachnospiraceae_unclassified(100);Lachnospiraceae_unclassified(100);Lachnospiraceae_unclassified(100);
Otu00695	52	Bacteria(100);Firmicutes(100);Clostridia(100);Clostridiales(100);Ruminococcaceae(100);Faecalibacterium(100);Faecalibacterium_unclassified(100);Faecalibacterium_unclassified(100);
Otu00696	52	Bacteria(100);Firmicutes(100);Clostridia(100);Clostridiales(100);Clostridiaceae(100);Clostridium(100);Clostridium_unclassified(100);Clostridium_unclassified(100);
Otu00697	52	Bacteria(100);Firmicutes(100);Clostridia(100);Clostridiales(100);Ruminococcaceae(100);Ruminococcaceae_unclassified(100);Ruminococcaceae_unclassified(100);Ruminococcaceae_unclassified(100);
Otu00698	52	Bacteria(100);Firmicutes(100);Clostridia(100);Clostridiales(100);Lachnospiraceae(100);Lachnospiraceae_unclassified(100);Lachnospiraceae_unclassified(100);Lachnospiraceae_unclassified(100);
Otu00699	52	Bacteria(100);Firmicutes(100);Clostridia(100);Clostridiales(100);Ruminococcaceae(100);Ruminococcaceae_unclassified(100);Ruminococcaceae_unclassified(100);Ruminococcaceae_unclassified(100);
Otu00700	52	Bacteria(100);Firmicutes(100);Clostridia(100);Clostridiales(100);Peptostreptococcaceae(100);Incertae_Sedis(100);Incertae_Sedis_unclassified(100);Incertae_Sedis_unclassified(100);
Otu00701	52	Bacteria(100);Firmicutes(100);Clostridia(100);Clostridiales(100);Ruminococcaceae(100);Incertae_Sedis(100);Incertae_Sedis_unclassified(100);Incertae_Sedis_unclassified(100);
Otu00702	52	Bacteria(100);Firmicutes(100);Clostridia(100);Clostridiales(100);Ruminococcaceae(100);Ruminococcaceae_unclassified(100);Ruminococcaceae_unclassified(100);Ruminococcaceae_unclassified(100);
Otu00703	52	Bacteria(100);Firmicutes(100);Clostridia(100);Clostridiales(100);Lachnospiraceae(100);Incertae_Sedis(100);Incertae_Sedis_unclassified(100);Incertae_Sedis_unclassified(100);
Otu00704	52	Bacteria(100);Bacteria_unclassified(100);Bacteria_unclassified(100);Bacteria_unclassified(100);Bacteria_unclassified(100);Bacteria_unclassified(100);Bacteria_unclassified(100);Bacteria_unclassified(100);
Otu00705	52	Bacteria(100);Firmicutes(100);Clostridia(100);Clostridiales(100);Lachnospiraceae(100);uncultured(100);uncultured_unclassified(100);uncultured_unclassified(100);
Otu00706	52	Bacteria(100);Firmicutes(100);Clostridia(100);Clostridiales(100);Lachnospiraceae(100);Lachnospiraceae_unclassified(100);Lachnospiraceae_unclassified(100);Lachnospiraceae_unclassified(100);
Otu00707	52	Bacteria(100);Firmicutes(100);Clostridia(100);Clostridiales(100);Ruminococcaceae(100);Ruminococcaceae_unclassified(100);Ruminococcaceae_unclassified(100);Ruminococcaceae_unclassified(100);
Otu00708	52	Bacteria(100);Firmicutes(100);Clostridia(100);Clostridiales(100);Lachnospiraceae(100);Lachnospiraceae_unclassified(100);Lachnospiraceae_unclassified(100);Lachnospiraceae_unclassified(100);
Otu00709	52	Bacteria(100);Firmicutes(100);Clostridia(100);Clostridiales(100);Ruminococcaceae(100);Oscillibacter(100);Oscillibacter_unclassified(100);Oscillibacter_unclassified(100);
Otu00710	52	Bacteria(100);Firmicutes(100);Clostridia(100);Clostridiales(100);Ruminococcaceae(100);Subdoligranulum(100);Subdoligranulum_unclassified(100);Subdoligranulum_unclassified(100);
Otu00711	51	Bacteria(100);Firmicutes(100);Clostridia(100);Clostridiales(100);Lachnospiraceae(100);Blautia(100);Blautia_unclassified(100);Blautia_unclassified(100);
Otu00712	51	Bacteria(100);Firmicutes(100);Clostridia(100);Clostridiales(100);Ruminococcaceae(100);uncultured(100);uncultured_unclassified(100);uncultured_unclassified(100);
Otu00713	51	Bacteria(100);Firmicutes(100);Clostridia(100);Clostridiales(100);Lachnospiraceae(100);Lachnospiraceae_unclassified(100);Lachnospiraceae_unclassified(100);Lachnospiraceae_unclassified(100);
Otu00714	51	Bacteria(100);Firmicutes(100);Clostridia(100);Clostridiales(100);Ruminococcaceae(100);Incertae_Sedis(100);Incertae_Sedis_unclassified(100);Incertae_Sedis_unclassified(100);
Otu00715	51	Bacteria(100);Firmicutes(100);Clostridia(100);Clostridiales(100);Lachnospiraceae(100);Lachnospiraceae_unclassified(100);Lachnospiraceae_unclassified(100);Lachnospiraceae_unclassified(100);
Otu00716	51	Bacteria(100);Bacteria_unclassified(100);Bacteria_unclassified(100);Bacteria_unclassified(100);Bacteria_unclassified(100);Bacteria_unclassified(100);Bacteria_unclassified(100);Bacteria_unclassified(100);
Otu00717	51	Bacteria(100);Firmicutes(100);Clostridia(100);Clostridiales(100);Ruminococcaceae(100);Faecalibacterium(100);Faecalibacterium_unclassified(100);Faecalibacterium_unclassified(100);
Otu00718	51	Bacteria(100);Firmicutes(100);Clostridia(100);Clostridiales(100);Ruminococcaceae(100);Oscillibacter(100);Oscillibacter_unclassified(100);Oscillibacter_unclassified(100);
Otu00719	51	Bacteria(100);Firmicutes(100);Clostridia(100);Clostridiales(100);Ruminococcaceae(100);Oscillibacter(100);Oscillibacter_unclassified(100);Oscillibacter_unclassified(100);
Otu00720	51	Bacteria(100);Firmicutes(100);Clostridia(100);Clostridiales(100);Ruminococcaceae(100);Subdoligranulum(100);Subdoligranulum_unclassified(100);Subdoligranulum_unclassified(100);
Otu00721	51	Bacteria(100);Firmicutes(100);Clostridia(100);Clostridiales(100);Family_XIII_Incertae_Sedis(100);uncultured(100);uncultured_unclassified(100);uncultured_unclassified(100);
Otu00722	51	Bacteria(100);Firmicutes(100);Clostridia(100);Clostridiales(100);Lachnospiraceae(100);Incertae_Sedis(100);Incertae_Sedis_unclassified(100);Incertae_Sedis_unclassified(100);
Otu00723	51	Bacteria(100);Firmicutes(100);Clostridia(100);Clostridiales(100);Lachnospiraceae(100);Roseburia(100);Roseburia_unclassified(100);Roseburia_unclassified(100);
Otu00724	51	Bacteria(100);Actinobacteria(100);Actinobacteria(100);Coriobacteridae(100);Coriobacteriales(100);Coriobacterineae(100);Coriobacteriaceae(100);Adlercreutzia(100);
Otu00725	50	Bacteria(100);Bacteria_unclassified(100);Bacteria_unclassified(100);Bacteria_unclassified(100);Bacteria_unclassified(100);Bacteria_unclassified(100);Bacteria_unclassified(100);Bacteria_unclassified(100);
Otu00726	50	Bacteria(100);Firmicutes(100);Clostridia(100);Clostridiales(100);Ruminococcaceae(100);Subdoligranulum(100);Subdoligranulum_unclassified(100);Subdoligranulum_unclassified(100);
Otu00727	50	Bacteria(100);Firmicutes(100);Clostridia(100);Clostridiales(100);Ruminococcaceae(100);uncultured(100);uncultured_unclassified(100);uncultured_unclassified(100);
Otu00728	50	Bacteria(100);Firmicutes(100);Clostridia(100);Clostridiales(100);Lachnospiraceae(100);Lachnospiraceae_unclassified(100);Lachnospiraceae_unclassified(100);Lachnospiraceae_unclassified(100);
Otu00729	50	Bacteria(100);Firmicutes(100);Clostridia(100);Clostridiales(100);Ruminococcaceae(100);Ruminococcaceae_unclassified(100);Ruminococcaceae_unclassified(100);Ruminococcaceae_unclassified(100);
Otu00730	50	Bacteria(100);Firmicutes(100);Clostridia(100);Clostridiales(100);Lachnospiraceae(100);Lachnospiraceae_unclassified(100);Lachnospiraceae_unclassified(100);Lachnospiraceae_unclassified(100);
Otu00731	50	Bacteria(100);Firmicutes(100);Clostridia(100);Clostridiales(100);Ruminococcaceae(100);Ruminococcaceae_unclassified(100);Ruminococcaceae_unclassified(100);Ruminococcaceae_unclassified(100);
Otu00732	50	Bacteria(100);Firmicutes(100);Clostridia(100);Clostridiales(100);Clostridiales_unclassified(100);Clostridiales_unclassified(100);Clostridiales_unclassified(100);Clostridiales_unclassified(100);
Otu00733	50	Bacteria(100);Firmicutes(100);Clostridia(100);Clostridiales(100);Lachnospiraceae(100);Incertae_Sedis(100);Incertae_Sedis_unclassified(100);Incertae_Sedis_unclassified(100);
Otu00734	49	Bacteria(100);Firmicutes(100);Clostridia(100);Clostridiales(100);Lachnospiraceae(100);Incertae_Sedis(100);Incertae_Sedis_unclassified(100);Incertae_Sedis_unclassified(100);
Otu00735	49	Bacteria(100);Firmicutes(100);Clostridia(100);Clostridiales(100);Ruminococcaceae(100);Ruminococcaceae_unclassified(100);Ruminococcaceae_unclassified(100);Ruminococcaceae_unclassified(100);
Otu00736	49	Bacteria(100);Firmicutes(100);Clostridia(100);Clostridiales(100);Lachnospiraceae(100);Roseburia(100);Roseburia_unclassified(100);Roseburia_unclassified(100);
Otu00737	49	Bacteria(100);Firmicutes(100);Clostridia(100);Clostridiales(100);Lachnospiraceae(100);Lachnospiraceae_unclassified(100);Lachnospiraceae_unclassified(100);Lachnospiraceae_unclassified(100);
Otu00738	49	Bacteria(100);Firmicutes(100);Clostridia(100);Clostridiales(100);Lachnospiraceae(100);Lachnospiraceae_unclassified(100);Lachnospiraceae_unclassified(100);Lachnospiraceae_unclassified(100);
Otu00739	49	Bacteria(100);Firmicutes(100);Clostridia(100);Clostridiales(100);Lachnospiraceae(100);Dorea(100);Dorea_unclassified(100);Dorea_unclassified(100);
Otu00740	49	Bacteria(100);Firmicutes(100);Clostridia(100);Clostridiales(100);Peptostreptococcaceae(100);Incertae_Sedis(100);Incertae_Sedis_unclassified(100);Incertae_Sedis_unclassified(100);
Otu00741	49	Bacteria(100);Firmicutes(100);Clostridia(100);Clostridiales(100);Lachnospiraceae(100);Roseburia(100);Roseburia_unclassified(100);Roseburia_unclassified(100);
Otu00742	49	Bacteria(100);Firmicutes(100);Clostridia(100);Clostridiales(100);Ruminococcaceae(100);Ruminococcaceae_unclassified(100);Ruminococcaceae_unclassified(100);Ruminococcaceae_unclassified(100);
Otu00743	49	Bacteria(100);Firmicutes(100);Clostridia(100);Clostridiales(100);Ruminococcaceae(100);Ruminococcaceae_unclassified(100);Ruminococcaceae_unclassified(100);Ruminococcaceae_unclassified(100);
Otu00744	49	Bacteria(100);Firmicutes(100);Clostridia(100);Clostridiales(100);Ruminococcaceae(100);Ruminococcaceae_unclassified(100);Ruminococcaceae_unclassified(100);Ruminococcaceae_unclassified(100);
Otu00745	49	Bacteria(100);Actinobacteria(100);Actinobacteria(100);Coriobacteridae(100);Coriobacteriales(100);Coriobacterineae(100);Coriobacteriaceae(100);Olsenella(100);
Otu00746	49	Bacteria(100);Firmicutes(100);Clostridia(100);Clostridiales(100);Lachnospiraceae(100);Incertae_Sedis(100);Incertae_Sedis_unclassified(100);Incertae_Sedis_unclassified(100);
Otu00747	48	Bacteria(100);Firmicutes(100);Clostridia(100);Clostridiales(100);Ruminococcaceae(100);uncultured(100);uncultured_unclassified(100);uncultured_unclassified(100);
Otu00748	48	Bacteria(100);Firmicutes(100);Clostridia(100);Clostridiales(100);Ruminococcaceae(100);uncultured(100);uncultured_unclassified(100);uncultured_unclassified(100);
Otu00749	48	Bacteria(100);Firmicutes(100);Clostridia(100);Clostridiales(100);Lachnospiraceae(100);Lachnospiraceae_unclassified(100);Lachnospiraceae_unclassified(100);Lachnospiraceae_unclassified(100);
Otu00750	48	Bacteria(100);Firmicutes(100);Clostridia(100);Clostridiales(100);Ruminococcaceae(100);Subdoligranulum(100);Subdoligranulum_unclassified(100);Subdoligranulum_unclassified(100);
Otu00751	48	Bacteria(100);Firmicutes(100);Clostridia(100);Clostridiales(100);Ruminococcaceae(100);Ruminococcaceae_unclassified(100);Ruminococcaceae_unclassified(100);Ruminococcaceae_unclassified(100);
Otu00752	48	Bacteria(100);Firmicutes(100);Clostridia(100);Clostridiales(100);Ruminococcaceae(100);Incertae_Sedis(100);Incertae_Sedis_unclassified(100);Incertae_Sedis_unclassified(100);
Otu00753	48	Bacteria(100);Firmicutes(100);Clostridia(100);Clostridiales(100);Lachnospiraceae(100);Lachnospiraceae_unclassified(100);Lachnospiraceae_unclassified(100);Lachnospiraceae_unclassified(100);
Otu00754	48	Bacteria(100);Firmicutes(100);Clostridia(100);Clostridiales(100);Clostridiales_unclassified(100);Clostridiales_unclassified(100);Clostridiales_unclassified(100);Clostridiales_unclassified(100);
Otu00755	48	Bacteria(100);Firmicutes(100);Clostridia(100);Clostridiales(100);Ruminococcaceae(100);uncultured(100);uncultured_unclassified(100);uncultured_unclassified(100);
Otu00756	48	Bacteria(100);Bacteria_unclassified(100);Bacteria_unclassified(100);Bacteria_unclassified(100);Bacteria_unclassified(100);Bacteria_unclassified(100);Bacteria_unclassified(100);Bacteria_unclassified(100);
Otu00757	48	Bacteria(100);Firmicutes(100);Clostridia(100);Clostridiales(100);Ruminococcaceae(100);Incertae_Sedis(100);Incertae_Sedis_unclassified(100);Incertae_Sedis_unclassified(100);
Otu00758	48	Bacteria(100);Firmicutes(100);Clostridia(100);Clostridiales(100);Lachnospiraceae(100);Incertae_Sedis(100);Incertae_Sedis_unclassified(100);Incertae_Sedis_unclassified(100);
Otu00759	48	Bacteria(100);Firmicutes(100);Clostridia(100);Clostridiales(100);Lachnospiraceae(100);Incertae_Sedis(100);Incertae_Sedis_unclassified(100);Incertae_Sedis_unclassified(100);
Otu00760	48	Bacteria(100);Firmicutes(100);Clostridia(100);Clostridiales(100);Ruminococcaceae(100);Faecalibacterium(100);Faecalibacterium_unclassified(100);Faecalibacterium_unclassified(100);
Otu00761	47	Bacteria(100);Firmicutes(100);Clostridia(100);Clostridiales(100);Ruminococcaceae(100);Ruminococcus(100);Ruminococcus_unclassified(100);Ruminococcus_unclassified(100);
Otu00762	47	Bacteria(100);Firmicutes(100);Clostridia(100);Clostridiales(100);Ruminococcaceae(100);Ruminococcus(100);Ruminococcus_unclassified(100);Ruminococcus_unclassified(100);
Otu00763	47	Bacteria(100);Firmicutes(100);Clostridia(100);Clostridiales(100);Lachnospiraceae(100);uncultured(100);uncultured_unclassified(100);uncultured_unclassified(100);
Otu00764	47	Bacteria(100);Firmicutes(100);Clostridia(100);Clostridiales(100);Ruminococcaceae(100);Ruminococcaceae_unclassified(100);Ruminococcaceae_unclassified(100);Ruminococcaceae_unclassified(100);
Otu00765	47	Bacteria(100);Firmicutes(100);Clostridia(100);Clostridiales(100);Ruminococcaceae(100);Ruminococcaceae_unclassified(100);Ruminococcaceae_unclassified(100);Ruminococcaceae_unclassified(100);
Otu00766	47	Bacteria(100);Firmicutes(100);Clostridia(100);Clostridiales(100);Lachnospiraceae(100);Lachnospiraceae_unclassified(100);Lachnospiraceae_unclassified(100);Lachnospiraceae_unclassified(100);
Otu00767	47	Bacteria(100);Firmicutes(100);Clostridia(100);Clostridiales(100);Ruminococcaceae(100);Ruminococcaceae_unclassified(100);Ruminococcaceae_unclassified(100);Ruminococcaceae_unclassified(100);
Otu00768	47	Bacteria(100);Firmicutes(100);Clostridia(100);Clostridiales(100);Ruminococcaceae(100);Ruminococcaceae_unclassified(100);Ruminococcaceae_unclassified(100);Ruminococcaceae_unclassified(100);
Otu00769	47	Bacteria(100);Bacteria_unclassified(100);Bacteria_unclassified(100);Bacteria_unclassified(100);Bacteria_unclassified(100);Bacteria_unclassified(100);Bacteria_unclassified(100);Bacteria_unclassified(100);
Otu00770	47	Bacteria(100);Firmicutes(100);Clostridia(100);Clostridiales(100);Ruminococcaceae(100);uncultured(100);uncultured_unclassified(100);uncultured_unclassified(100);
Otu00771	47	Bacteria(100);Firmicutes(100);Clostridia(100);Clostridiales(100);Lachnospiraceae(100);Lachnospiraceae_unclassified(100);Lachnospiraceae_unclassified(100);Lachnospiraceae_unclassified(100);
Otu00772	47	Bacteria(100);Firmicutes(100);Clostridia(100);Clostridiales(100);Ruminococcaceae(100);uncultured(100);uncultured_unclassified(100);uncultured_unclassified(100);
Otu00773	46	Bacteria(100);Firmicutes(100);Clostridia(100);Clostridiales(100);Ruminococcaceae(100);uncultured(100);uncultured_unclassified(100);uncultured_unclassified(100);
Otu00774	46	Bacteria(100);Firmicutes(100);Clostridia(100);Clostridiales(100);Lachnospiraceae(100);Lachnospiraceae_unclassified(100);Lachnospiraceae_unclassified(100);Lachnospiraceae_unclassified(100);
Otu00775	46	Bacteria(100);Firmicutes(100);Clostridia(100);Clostridiales(100);Lachnospiraceae(100);Incertae_Sedis(100);Incertae_Sedis_unclassified(100);Incertae_Sedis_unclassified(100);
Otu00776	46	Bacteria(100);Firmicutes(100);Clostridia(100);Clostridiales(100);Lachnospiraceae(100);Lachnospiraceae_unclassified(100);Lachnospiraceae_unclassified(100);Lachnospiraceae_unclassified(100);
Otu00777	46	Bacteria(100);Firmicutes(100);Clostridia(100);Clostridiales(100);Lachnospiraceae(100);Incertae_Sedis(100);Incertae_Sedis_unclassified(100);Incertae_Sedis_unclassified(100);
Otu00778	46	Bacteria(100);Firmicutes(100);Clostridia(100);Clostridiales(100);Lachnospiraceae(100);Lachnospiraceae_unclassified(100);Lachnospiraceae_unclassified(100);Lachnospiraceae_unclassified(100);
Otu00779	46	Bacteria(100);Firmicutes(100);Clostridia(100);Clostridiales(100);Ruminococcaceae(100);Subdoligranulum(100);Subdoligranulum_unclassified(100);Subdoligranulum_unclassified(100);
Otu00780	46	Bacteria(100);Firmicutes(100);Clostridia(100);Clostridiales(100);Ruminococcaceae(100);Subdoligranulum(100);Subdoligranulum_unclassified(100);Subdoligranulum_unclassified(100);
Otu00781	46	Bacteria(100);Firmicutes(100);Clostridia(100);Clostridiales(100);Lachnospiraceae(100);Anaerostipes(100);Anaerostipes_unclassified(100);Anaerostipes_unclassified(100);
Otu00782	46	Bacteria(100);Firmicutes(100);Clostridia(100);Clostridiales(100);Lachnospiraceae(100);Roseburia(100);Roseburia_unclassified(100);Roseburia_unclassified(100);
Otu00783	46	Bacteria(100);Firmicutes(100);Clostridia(100);Clostridiales(100);Lachnospiraceae(100);Lachnospiraceae_unclassified(100);Lachnospiraceae_unclassified(100);Lachnospiraceae_unclassified(100);
Otu00784	46	Bacteria(100);Firmicutes(100);Clostridia(100);Clostridiales(100);Ruminococcaceae(100);uncultured(100);uncultured_unclassified(100);uncultured_unclassified(100);
Otu00785	46	Bacteria(100);Firmicutes(100);Clostridia(100);Clostridiales(100);Lachnospiraceae(100);Lachnospiraceae_unclassified(100);Lachnospiraceae_unclassified(100);Lachnospiraceae_unclassified(100);
Otu00786	46	Bacteria(100);Firmicutes(100);Clostridia(100);Clostridiales(100);Lachnospiraceae(100);Lachnospiraceae_unclassified(100);Lachnospiraceae_unclassified(100);Lachnospiraceae_unclassified(100);
Otu00787	45	Bacteria(100);Firmicutes(100);Clostridia(100);Clostridiales(100);Ruminococcaceae(100);Faecalibacterium(100);Faecalibacterium_unclassified(100);Faecalibacterium_unclassified(100);
Otu00788	45	Bacteria(100);Firmicutes(100);Clostridia(100);Clostridiales(100);Ruminococcaceae(100);Ruminococcaceae_unclassified(100);Ruminococcaceae_unclassified(100);Ruminococcaceae_unclassified(100);
Otu00789	45	Bacteria(100);Firmicutes(100);Clostridia(100);Clostridiales(100);Lachnospiraceae(100);Blautia(100);Blautia_unclassified(100);Blautia_unclassified(100);
Otu00790	45	Bacteria(100);Firmicutes(100);Clostridia(100);Clostridiales(100);Lachnospiraceae(100);Incertae_Sedis(100);Incertae_Sedis_unclassified(100);Incertae_Sedis_unclassified(100);
Otu00791	45	Bacteria(100);Firmicutes(100);Clostridia(100);Clostridiales(100);Lachnospiraceae(100);Blautia(100);Blautia_unclassified(100);Blautia_unclassified(100);
Otu00792	45	Bacteria(100);Firmicutes(100);Clostridia(100);Clostridiales(100);Ruminococcaceae(100);Incertae_Sedis(100);Incertae_Sedis_unclassified(100);Incertae_Sedis_unclassified(100);
Otu00793	45	Bacteria(100);Firmicutes(100);Clostridia(100);Clostridiales(100);Lachnospiraceae(100);Roseburia(100);Roseburia_unclassified(100);Roseburia_unclassified(100);
Otu00794	45	Bacteria(100);Firmicutes(100);Clostridia(100);Clostridiales(100);Ruminococcaceae(100);Incertae_Sedis(100);Incertae_Sedis_unclassified(100);Incertae_Sedis_unclassified(100);
Otu00795	45	Bacteria(100);Firmicutes(100);Clostridia(100);Clostridiales(100);Ruminococcaceae(100);Subdoligranulum(100);Subdoligranulum_unclassified(100);Subdoligranulum_unclassified(100);
Otu00796	44	Bacteria(100);Firmicutes(100);Clostridia(100);Clostridiales(100);Ruminococcaceae(100);Faecalibacterium(100);Faecalibacterium_unclassified(100);Faecalibacterium_unclassified(100);
Otu00797	44	Bacteria(100);Firmicutes(100);Clostridia(100);Clostridiales(100);Lachnospiraceae(100);uncultured(100);uncultured_unclassified(100);uncultured_unclassified(100);
Otu00798	44	Bacteria(100);Firmicutes(100);Clostridia(100);Clostridiales(100);Ruminococcaceae(100);Incertae_Sedis(100);Incertae_Sedis_unclassified(100);Incertae_Sedis_unclassified(100);
Otu00799	44	Bacteria(100);Firmicutes(100);Clostridia(100);Clostridiales(100);Lachnospiraceae(100);Lachnospiraceae_unclassified(100);Lachnospiraceae_unclassified(100);Lachnospiraceae_unclassified(100);
Otu00800	44	Bacteria(100);Firmicutes(100);Clostridia(100);Clostridiales(100);Ruminococcaceae(100);Ruminococcus(100);Ruminococcus_unclassified(100);Ruminococcus_unclassified(100);
Otu00801	44	Bacteria(100);Firmicutes(100);Clostridia(100);Clostridiales(100);Lachnospiraceae(100);Incertae_Sedis(100);Incertae_Sedis_unclassified(100);Incertae_Sedis_unclassified(100);
Otu00802	44	Bacteria(100);Firmicutes(100);Clostridia(100);Clostridiales(100);Lachnospiraceae(100);Lachnospiraceae_unclassified(100);Lachnospiraceae_unclassified(100);Lachnospiraceae_unclassified(100);
Otu00803	44	Bacteria(100);Firmicutes(100);Clostridia(100);Clostridiales(100);Ruminococcaceae(100);Ruminococcaceae_unclassified(100);Ruminococcaceae_unclassified(100);Ruminococcaceae_unclassified(100);
Otu00804	44	Bacteria(100);Firmicutes(100);Clostridia(100);Clostridiales(100);Ruminococcaceae(100);Oscillibacter(100);Oscillibacter_unclassified(100);Oscillibacter_unclassified(100);
Otu00805	44	Bacteria(100);Candidate_division_TM7(100);Candidate_division_TM7_unclassified(100);Candidate_division_TM7_unclassified(100);Candidate_division_TM7_unclassified(100);Candidate_division_TM7_unclassified(100);Candidate_division_TM7_unclassified(100);Candidate_division_TM7_unclassified(100);
Otu00806	44	Bacteria(100);Firmicutes(100);Clostridia(100);Clostridiales(100);Ruminococcaceae(100);Ruminococcaceae_unclassified(100);Ruminococcaceae_unclassified(100);Ruminococcaceae_unclassified(100);
Otu00807	44	Bacteria(100);Firmicutes(100);Clostridia(100);Clostridiales(100);Lachnospiraceae(100);Roseburia(100);Roseburia_unclassified(100);Roseburia_unclassified(100);
Otu00808	44	Bacteria(100);Firmicutes(100);Clostridia(100);Clostridiales(100);Ruminococcaceae(100);Ruminococcaceae_unclassified(100);Ruminococcaceae_unclassified(100);Ruminococcaceae_unclassified(100);
Otu00809	43	Bacteria(100);Firmicutes(100);Clostridia(100);Clostridiales(100);Lachnospiraceae(100);Lachnospiraceae_unclassified(100);Lachnospiraceae_unclassified(100);Lachnospiraceae_unclassified(100);
Otu00810	43	Bacteria(100);Firmicutes(100);Clostridia(100);Clostridiales(100);Lachnospiraceae(100);Coprococcus(100);Coprococcus_unclassified(100);Coprococcus_unclassified(100);
Otu00811	43	Bacteria(100);Firmicutes(100);Clostridia(100);Clostridiales(100);Peptostreptococcaceae(100);Incertae_Sedis(100);Incertae_Sedis_unclassified(100);Incertae_Sedis_unclassified(100);
Otu00812	43	Bacteria(100);Firmicutes(100);Clostridia(100);Clostridiales(100);Peptostreptococcaceae(100);Incertae_Sedis(100);Incertae_Sedis_unclassified(100);Incertae_Sedis_unclassified(100);
Otu00813	43	Bacteria(100);Firmicutes(100);Clostridia(100);Clostridiales(100);Ruminococcaceae(100);Subdoligranulum(100);Subdoligranulum_unclassified(100);Subdoligranulum_unclassified(100);
Otu00814	43	Bacteria(100);Firmicutes(100);Clostridia(100);Clostridiales(100);Ruminococcaceae(100);Ruminococcaceae_unclassified(100);Ruminococcaceae_unclassified(100);Ruminococcaceae_unclassified(100);
Otu00815	43	Bacteria(100);Firmicutes(100);Clostridia(100);Clostridiales(100);Lachnospiraceae(100);uncultured(100);uncultured_unclassified(100);uncultured_unclassified(100);
Otu00816	43	Bacteria(100);Firmicutes(100);Clostridia(100);Clostridiales(100);Lachnospiraceae(100);Lachnospiraceae_unclassified(100);Lachnospiraceae_unclassified(100);Lachnospiraceae_unclassified(100);
Otu00817	43	Bacteria(100);Firmicutes(100);Clostridia(100);Clostridiales(100);Ruminococcaceae(100);Subdoligranulum(100);Subdoligranulum_unclassified(100);Subdoligranulum_unclassified(100);
Otu00818	43	Bacteria(100);Firmicutes(100);Clostridia(100);Clostridiales(100);Ruminococcaceae(100);Subdoligranulum(100);Subdoligranulum_unclassified(100);Subdoligranulum_unclassified(100);
Otu00819	43	Bacteria(100);Firmicutes(100);Clostridia(100);Clostridiales(100);Ruminococcaceae(100);Subdoligranulum(100);Subdoligranulum_unclassified(100);Subdoligranulum_unclassified(100);
Otu00820	42	Bacteria(100);Firmicutes(100);Clostridia(100);Clostridiales(100);Ruminococcaceae(100);Ruminococcaceae_unclassified(100);Ruminococcaceae_unclassified(100);Ruminococcaceae_unclassified(100);
Otu00821	42	Bacteria(100);Firmicutes(100);Clostridia(100);Clostridiales(100);Lachnospiraceae(100);Roseburia(100);Roseburia_unclassified(100);Roseburia_unclassified(100);
Otu00822	42	Bacteria(100);Firmicutes(100);Clostridia(100);Clostridiales(100);Ruminococcaceae(100);Ruminococcaceae_unclassified(100);Ruminococcaceae_unclassified(100);Ruminococcaceae_unclassified(100);
Otu00823	42	Bacteria(100);Firmicutes(100);Clostridia(100);Clostridiales(100);Ruminococcaceae(100);uncultured(100);uncultured_unclassified(100);uncultured_unclassified(100);
Otu00824	42	Bacteria(100);Firmicutes(100);Clostridia(100);Clostridiales(100);Family_XIII_Incertae_Sedis(100);Family_XIII_Incertae_Sedis_unclassified(100);Family_XIII_Incertae_Sedis_unclassified(100);Family_XIII_Incertae_Sedis_unclassified(100);
Otu00825	42	Bacteria(100);Firmicutes(100);Clostridia(100);Clostridiales(100);Lachnospiraceae(100);Incertae_Sedis(100);Incertae_Sedis_unclassified(100);Incertae_Sedis_unclassified(100);
Otu00826	42	Bacteria(100);Firmicutes(100);Clostridia(100);Clostridiales(100);Ruminococcaceae(100);Ruminococcus(100);Ruminococcus_unclassified(100);Ruminococcus_unclassified(100);
Otu00827	42	Bacteria(100);Firmicutes(100);Clostridia(100);Clostridiales(100);Lachnospiraceae(100);Lachnospiraceae_unclassified(100);Lachnospiraceae_unclassified(100);Lachnospiraceae_unclassified(100);
Otu00828	42	Bacteria(100);Firmicutes(100);Clostridia(100);Clostridiales(100);Ruminococcaceae(100);Subdoligranulum(100);Subdoligranulum_unclassified(100);Subdoligranulum_unclassified(100);
Otu00829	42	Bacteria(100);Firmicutes(100);Clostridia(100);Clostridiales(100);Ruminococcaceae(100);Oscillibacter(100);Oscillibacter_unclassified(100);Oscillibacter_unclassified(100);
Otu00830	42	Bacteria(100);Firmicutes(100);Clostridia(100);Clostridiales(100);Lachnospiraceae(100);Coprococcus(100);Coprococcus_unclassified(100);Coprococcus_unclassified(100);
Otu00831	42	Bacteria(100);Firmicutes(100);Clostridia(100);Clostridiales(100);Lachnospiraceae(100);uncultured(100);uncultured_unclassified(100);uncultured_unclassified(100);
Otu00832	42	Bacteria(100);Firmicutes(100);Clostridia(100);Clostridiales(100);Lachnospiraceae(100);Incertae_Sedis(100);Incertae_Sedis_unclassified(100);Incertae_Sedis_unclassified(100);
Otu00833	42	Bacteria(100);Firmicutes(100);Clostridia(100);Clostridiales(100);Lachnospiraceae(100);Roseburia(100);Roseburia_unclassified(100);Roseburia_unclassified(100);
Otu00834	42	Bacteria(100);Firmicutes(100);Clostridia(100);Clostridiales(100);Ruminococcaceae(100);Ruminococcaceae_unclassified(100);Ruminococcaceae_unclassified(100);Ruminococcaceae_unclassified(100);
Otu00835	42	Bacteria(100);Firmicutes(100);Clostridia(100);Clostridiales(100);Ruminococcaceae(100);Subdoligranulum(100);Subdoligranulum_unclassified(100);Subdoligranulum_unclassified(100);
Otu00836	42	Bacteria(100);Firmicutes(100);Clostridia(100);Clostridiales(100);Lachnospiraceae(100);Lachnospiraceae_unclassified(100);Lachnospiraceae_unclassified(100);Lachnospiraceae_unclassified(100);
Otu00837	42	Bacteria(100);Bacteria_unclassified(100);Bacteria_unclassified(100);Bacteria_unclassified(100);Bacteria_unclassified(100);Bacteria_unclassified(100);Bacteria_unclassified(100);Bacteria_unclassified(100);
Otu00838	42	Bacteria(100);Firmicutes(100);Clostridia(100);Clostridiales(100);Lachnospiraceae(100);Incertae_Sedis(100);Incertae_Sedis_unclassified(100);Incertae_Sedis_unclassified(100);
Otu00839	42	Bacteria(100);Firmicutes(100);Clostridia(100);Clostridiales(100);Lachnospiraceae(100);Incertae_Sedis(100);Incertae_Sedis_unclassified(100);Incertae_Sedis_unclassified(100);
Otu00840	42	Bacteria(100);Firmicutes(100);Clostridia(100);Clostridiales(100);Clostridiales_unclassified(100);Clostridiales_unclassified(100);Clostridiales_unclassified(100);Clostridiales_unclassified(100);
Otu00841	41	Bacteria(100);Firmicutes(100);Clostridia(100);Clostridiales(100);Ruminococcaceae(100);Ruminococcaceae_unclassified(100);Ruminococcaceae_unclassified(100);Ruminococcaceae_unclassified(100);
Otu00842	41	Bacteria(100);Firmicutes(100);Clostridia(100);Clostridiales(100);Lachnospiraceae(100);Roseburia(100);Roseburia_unclassified(100);Roseburia_unclassified(100);
Otu00843	41	Bacteria(100);Firmicutes(100);Clostridia(100);Clostridiales(100);Lachnospiraceae(100);Incertae_Sedis(100);Incertae_Sedis_unclassified(100);Incertae_Sedis_unclassified(100);
Otu00844	41	Bacteria(100);Firmicutes(100);Clostridia(100);Clostridiales(100);Ruminococcaceae(100);Faecalibacterium(100);Faecalibacterium_unclassified(100);Faecalibacterium_unclassified(100);
Otu00845	41	Bacteria(100);Firmicutes(100);Clostridia(100);Clostridiales(100);Lachnospiraceae(100);Lachnospiraceae_unclassified(100);Lachnospiraceae_unclassified(100);Lachnospiraceae_unclassified(100);
Otu00846	41	Bacteria(100);Actinobacteria(100);Actinobacteria(100);Actinobacteridae(100);Actinomycetales(100);Actinomycineae(100);Actinomycetaceae(100);Actinomyces(100);
Otu00847	41	Bacteria(100);Firmicutes(100);Clostridia(100);Clostridiales(100);Lachnospiraceae(100);Incertae_Sedis(100);Incertae_Sedis_unclassified(100);Incertae_Sedis_unclassified(100);
Otu00848	41	Bacteria(100);Firmicutes(100);Clostridia(100);Clostridiales(100);Peptostreptococcaceae(100);Incertae_Sedis(100);Incertae_Sedis_unclassified(100);Incertae_Sedis_unclassified(100);
Otu00849	41	Bacteria(100);Proteobacteria(100);Alphaproteobacteria(100);Alphaproteobacteria_unclassified(100);Alphaproteobacteria_unclassified(100);Alphaproteobacteria_unclassified(100);Alphaproteobacteria_unclassified(100);Alphaproteobacteria_unclassified(100);
Otu00850	41	Bacteria(100);Firmicutes(100);Clostridia(100);Clostridiales(100);Lachnospiraceae(100);Lachnospiraceae_unclassified(100);Lachnospiraceae_unclassified(100);Lachnospiraceae_unclassified(100);
Otu00851	41	Bacteria(100);Actinobacteria(100);Actinobacteria(100);Coriobacteridae(100);Coriobacteriales(100);Coriobacterineae(100);Coriobacteriaceae(100);Coriobacteriaceae_unclassified(100);
Otu00852	41	Bacteria(100);Firmicutes(100);Clostridia(100);Clostridiales(100);Lachnospiraceae(100);Lachnospiraceae_unclassified(100);Lachnospiraceae_unclassified(100);Lachnospiraceae_unclassified(100);
Otu00853	41	Bacteria(100);Firmicutes(100);Clostridia(100);Clostridiales(100);Lachnospiraceae(100);Lachnospiraceae_unclassified(100);Lachnospiraceae_unclassified(100);Lachnospiraceae_unclassified(100);
Otu00854	41	Bacteria(100);Firmicutes(100);Clostridia(100);Clostridiales(100);Ruminococcaceae(100);Ruminococcaceae_unclassified(100);Ruminococcaceae_unclassified(100);Ruminococcaceae_unclassified(100);
Otu00855	40	Bacteria(100);Firmicutes(100);Clostridia(100);Clostridiales(100);Peptostreptococcaceae(100);Incertae_Sedis(100);Incertae_Sedis_unclassified(100);Incertae_Sedis_unclassified(100);
Otu00856	40	Bacteria(100);Firmicutes(100);Clostridia(100);Clostridiales(100);Lachnospiraceae(100);Incertae_Sedis(100);Incertae_Sedis_unclassified(100);Incertae_Sedis_unclassified(100);
Otu00857	40	Bacteria(100);Firmicutes(100);Clostridia(100);Clostridiales(100);Lachnospiraceae(100);Incertae_Sedis(100);Incertae_Sedis_unclassified(100);Incertae_Sedis_unclassified(100);
Otu00858	40	Bacteria(100);Lentisphaerae(100);Lentisphaeria(100);Victivallales(100);Victivallaceae(100);Victivallis(100);Victivallis_unclassified(100);Victivallis_unclassified(100);
Otu00859	40	Bacteria(100);Firmicutes(100);Clostridia(100);Clostridiales(100);Ruminococcaceae(100);uncultured(100);uncultured_unclassified(100);uncultured_unclassified(100);
Otu00860	40	Bacteria(100);Firmicutes(100);Clostridia(100);Clostridiales(100);Ruminococcaceae(100);Faecalibacterium(100);Faecalibacterium_unclassified(100);Faecalibacterium_unclassified(100);
Otu00861	40	Bacteria(100);Firmicutes(100);Clostridia(100);Clostridiales(100);Ruminococcaceae(100);Incertae_Sedis(100);Incertae_Sedis_unclassified(100);Incertae_Sedis_unclassified(100);
Otu00862	40	Bacteria(100);Firmicutes(100);Clostridia(100);Clostridiales(100);Lachnospiraceae(100);Incertae_Sedis(100);Incertae_Sedis_unclassified(100);Incertae_Sedis_unclassified(100);
Otu00863	40	Bacteria(100);Firmicutes(100);Clostridia(100);Clostridiales(100);Ruminococcaceae(100);Ruminococcaceae_unclassified(100);Ruminococcaceae_unclassified(100);Ruminococcaceae_unclassified(100);
Otu00864	40	Bacteria(100);Firmicutes(100);Clostridia(100);Clostridiales(100);Ruminococcaceae(100);Faecalibacterium(100);Faecalibacterium_unclassified(100);Faecalibacterium_unclassified(100);
Otu00865	40	Bacteria(100);Firmicutes(100);Clostridia(100);Clostridiales(100);Ruminococcaceae(100);uncultured(100);uncultured_unclassified(100);uncultured_unclassified(100);
Otu00866	40	Bacteria(100);Firmicutes(100);Clostridia(100);Clostridiales(100);Lachnospiraceae(100);Lachnospiraceae_unclassified(100);Lachnospiraceae_unclassified(100);Lachnospiraceae_unclassified(100);
Otu00867	40	Bacteria(100);Firmicutes(100);Clostridia(100);Clostridiales(100);Ruminococcaceae(100);uncultured(100);uncultured_unclassified(100);uncultured_unclassified(100);
Otu00868	40	Bacteria(100);Firmicutes(100);Clostridia(100);Clostridiales(100);Ruminococcaceae(100);uncultured(100);uncultured_unclassified(100);uncultured_unclassified(100);
Otu00869	40	Bacteria(100);Firmicutes(100);Clostridia(100);Clostridiales(100);Lachnospiraceae(100);Lachnospiraceae_unclassified(100);Lachnospiraceae_unclassified(100);Lachnospiraceae_unclassified(100);
Otu00870	40	Bacteria(100);Firmicutes(100);Clostridia(100);Clostridiales(100);Lachnospiraceae(100);Blautia(100);Blautia_unclassified(100);Blautia_unclassified(100);
Otu00871	39	Bacteria(100);Firmicutes(100);Clostridia(100);Clostridiales(100);Lachnospiraceae(100);Incertae_Sedis(100);Incertae_Sedis_unclassified(100);Incertae_Sedis_unclassified(100);
Otu00872	39	Bacteria(100);Firmicutes(100);Clostridia(100);Clostridiales(100);Ruminococcaceae(100);Ruminococcaceae_unclassified(100);Ruminococcaceae_unclassified(100);Ruminococcaceae_unclassified(100);
Otu00873	39	Bacteria(100);Firmicutes(100);Clostridia(100);Clostridiales(100);Clostridiales_unclassified(100);Clostridiales_unclassified(100);Clostridiales_unclassified(100);Clostridiales_unclassified(100);
Otu00874	39	Bacteria(100);Firmicutes(100);Clostridia(100);Clostridiales(100);Lachnospiraceae(100);Incertae_Sedis(100);Incertae_Sedis_unclassified(100);Incertae_Sedis_unclassified(100);
Otu00875	39	Bacteria(100);Firmicutes(100);Clostridia(100);Clostridiales(100);Lachnospiraceae(100);Lachnospiraceae_unclassified(100);Lachnospiraceae_unclassified(100);Lachnospiraceae_unclassified(100);
Otu00876	39	Bacteria(100);Firmicutes(100);Clostridia(100);Clostridiales(100);Ruminococcaceae(100);Ruminococcaceae_unclassified(100);Ruminococcaceae_unclassified(100);Ruminococcaceae_unclassified(100);
Otu00877	39	Bacteria(100);Actinobacteria(100);Actinobacteria(100);Actinobacteridae(100);Bifidobacteriales(100);Bifidobacteriaceae(100);Bifidobacterium(100);Bifidobacterium_unclassified(100);
Otu00878	39	Bacteria(100);Firmicutes(100);Clostridia(100);Clostridiales(100);Lachnospiraceae(100);Lachnospiraceae_unclassified(100);Lachnospiraceae_unclassified(100);Lachnospiraceae_unclassified(100);
Otu00879	39	Bacteria(100);Firmicutes(100);Clostridia(100);Clostridiales(100);Lachnospiraceae(100);Blautia(100);Blautia_unclassified(100);Blautia_unclassified(100);
Otu00880	39	Bacteria(100);Firmicutes(100);Clostridia(100);Clostridiales(100);Lachnospiraceae(100);Lachnospiraceae_unclassified(100);Lachnospiraceae_unclassified(100);Lachnospiraceae_unclassified(100);
Otu00881	39	Bacteria(100);Firmicutes(100);Clostridia(100);Clostridiales(100);Lachnospiraceae(100);Lachnospiraceae_unclassified(100);Lachnospiraceae_unclassified(100);Lachnospiraceae_unclassified(100);
Otu00882	39	Bacteria(100);Firmicutes(100);Clostridia(100);Clostridiales(100);Lachnospiraceae(100);Incertae_Sedis(100);Incertae_Sedis_unclassified(100);Incertae_Sedis_unclassified(100);
Otu00883	39	Bacteria(100);Actinobacteria(100);Actinobacteria(100);Coriobacteridae(100);Coriobacteriales(100);Coriobacterineae(100);Coriobacteriaceae(100);Coriobacteriaceae_unclassified(100);
Otu00884	39	Bacteria(100);Firmicutes(100);Clostridia(100);Clostridiales(100);Lachnospiraceae(100);Lachnospiraceae_unclassified(100);Lachnospiraceae_unclassified(100);Lachnospiraceae_unclassified(100);
Otu00885	38	Bacteria(100);Firmicutes(100);Clostridia(100);Clostridiales(100);Lachnospiraceae(100);uncultured(100);uncultured_unclassified(100);uncultured_unclassified(100);
Otu00886	38	Bacteria(100);Firmicutes(100);Clostridia(100);Clostridiales(100);Lachnospiraceae(100);Incertae_Sedis(100);Incertae_Sedis_unclassified(100);Incertae_Sedis_unclassified(100);
Otu00887	38	Bacteria(100);Firmicutes(100);Clostridia(100);Clostridiales(100);Lachnospiraceae(100);uncultured(100);uncultured_unclassified(100);uncultured_unclassified(100);
Otu00888	38	Bacteria(100);Firmicutes(100);Clostridia(100);Clostridiales(100);Lachnospiraceae(100);Anaerostipes(100);Anaerostipes_unclassified(100);Anaerostipes_unclassified(100);
Otu00889	38	Bacteria(100);Firmicutes(100);Clostridia(100);Clostridiales(100);Ruminococcaceae(100);Ruminococcaceae_unclassified(100);Ruminococcaceae_unclassified(100);Ruminococcaceae_unclassified(100);
Otu00890	38	Bacteria(100);Proteobacteria(100);Alphaproteobacteria(100);Alphaproteobacteria_unclassified(100);Alphaproteobacteria_unclassified(100);Alphaproteobacteria_unclassified(100);Alphaproteobacteria_unclassified(100);Alphaproteobacteria_unclassified(100);
Otu00891	38	Bacteria(100);Firmicutes(100);Clostridia(100);Clostridiales(100);Ruminococcaceae(100);uncultured(100);uncultured_unclassified(100);uncultured_unclassified(100);
Otu00892	38	Bacteria(100);Firmicutes(100);Clostridia(100);Clostridiales(100);Ruminococcaceae(100);Subdoligranulum(100);Subdoligranulum_unclassified(100);Subdoligranulum_unclassified(100);
Otu00893	38	Bacteria(100);Firmicutes(100);Clostridia(100);Clostridiales(100);Ruminococcaceae(100);Faecalibacterium(100);Faecalibacterium_unclassified(100);Faecalibacterium_unclassified(100);
Otu00894	38	Bacteria(100);Firmicutes(100);Clostridia(100);Clostridiales(100);Lachnospiraceae(100);Blautia(100);Blautia_unclassified(100);Blautia_unclassified(100);
Otu00895	38	Bacteria(100);Firmicutes(100);Clostridia(100);Clostridiales(100);Clostridiaceae(100);Clostridium(100);Clostridium_unclassified(100);Clostridium_unclassified(100);
Otu00896	38	Bacteria(100);Firmicutes(100);Clostridia(100);Clostridiales(100);Lachnospiraceae(100);Blautia(100);Blautia_unclassified(100);Blautia_unclassified(100);
Otu00897	38	Bacteria(100);Firmicutes(100);Erysipelotrichi(100);Erysipelotrichales(100);Erysipelotrichaceae(100);Erysipelotrichaceae_unclassified(100);Erysipelotrichaceae_unclassified(100);Erysipelotrichaceae_unclassified(100);
Otu00898	37	Bacteria(100);Firmicutes(100);Clostridia(100);Clostridiales(100);Lachnospiraceae(100);Incertae_Sedis(100);Incertae_Sedis_unclassified(100);Incertae_Sedis_unclassified(100);
Otu00899	37	Bacteria(100);Firmicutes(100);Clostridia(100);Clostridiales(100);Peptostreptococcaceae(100);Incertae_Sedis(100);Incertae_Sedis_unclassified(100);Incertae_Sedis_unclassified(100);
Otu00900	37	Bacteria(100);Firmicutes(100);Clostridia(100);Clostridiales(100);Ruminococcaceae(100);Incertae_Sedis(100);Incertae_Sedis_unclassified(100);Incertae_Sedis_unclassified(100);
Otu00901	37	Bacteria(100);Firmicutes(100);Clostridia(100);Clostridiales(100);Lachnospiraceae(100);Incertae_Sedis(100);Incertae_Sedis_unclassified(100);Incertae_Sedis_unclassified(100);
Otu00902	37	Bacteria(100);Firmicutes(100);Clostridia(100);Clostridiales(100);Lachnospiraceae(100);Incertae_Sedis(100);Incertae_Sedis_unclassified(100);Incertae_Sedis_unclassified(100);
Otu00903	37	Bacteria(100);Firmicutes(100);Clostridia(100);Clostridiales(100);Peptostreptococcaceae(100);Incertae_Sedis(100);Incertae_Sedis_unclassified(100);Incertae_Sedis_unclassified(100);
Otu00904	37	Bacteria(100);Firmicutes(100);Clostridia(100);Clostridiales(100);Lachnospiraceae(100);Syntrophococcus(100);Syntrophococcus_unclassified(100);Syntrophococcus_unclassified(100);
Otu00905	37	Bacteria(100);Firmicutes(100);Clostridia(100);Clostridiales(100);Lachnospiraceae(100);Lachnospiraceae_unclassified(100);Lachnospiraceae_unclassified(100);Lachnospiraceae_unclassified(100);
Otu00906	37	Bacteria(100);Firmicutes(100);Clostridia(100);Clostridiales(100);Lachnospiraceae(100);Incertae_Sedis(100);Incertae_Sedis_unclassified(100);Incertae_Sedis_unclassified(100);
Otu00907	37	Bacteria(100);Firmicutes(100);Clostridia(100);Clostridiales(100);Ruminococcaceae(100);Ruminococcus(100);Ruminococcus_unclassified(100);Ruminococcus_unclassified(100);
Otu00908	37	Bacteria(100);Firmicutes(100);Clostridia(100);Clostridiales(100);Ruminococcaceae(100);uncultured(100);uncultured_unclassified(100);uncultured_unclassified(100);
Otu00909	37	Bacteria(100);Bacteria_unclassified(100);Bacteria_unclassified(100);Bacteria_unclassified(100);Bacteria_unclassified(100);Bacteria_unclassified(100);Bacteria_unclassified(100);Bacteria_unclassified(100);
Otu00910	37	Bacteria(100);Firmicutes(100);Clostridia(100);Clostridiales(100);Ruminococcaceae(100);Subdoligranulum(100);Subdoligranulum_unclassified(100);Subdoligranulum_unclassified(100);
Otu00911	37	Bacteria(100);Firmicutes(100);Clostridia(100);Clostridiales(100);Lachnospiraceae(100);Incertae_Sedis(100);Incertae_Sedis_unclassified(100);Incertae_Sedis_unclassified(100);
Otu00912	37	Bacteria(100);Firmicutes(100);Clostridia(100);Clostridiales(100);Ruminococcaceae(100);Ruminococcus(100);Ruminococcus_unclassified(100);Ruminococcus_unclassified(100);
Otu00913	37	Bacteria(100);Firmicutes(100);Clostridia(100);Clostridiales(100);Peptostreptococcaceae(100);Incertae_Sedis(100);Incertae_Sedis_unclassified(100);Incertae_Sedis_unclassified(100);
Otu00914	37	Bacteria(100);Bacteria_unclassified(100);Bacteria_unclassified(100);Bacteria_unclassified(100);Bacteria_unclassified(100);Bacteria_unclassified(100);Bacteria_unclassified(100);Bacteria_unclassified(100);
Otu00915	37	Bacteria(100);Firmicutes(100);Clostridia(100);Clostridiales(100);Lachnospiraceae(100);Lachnospiraceae_unclassified(100);Lachnospiraceae_unclassified(100);Lachnospiraceae_unclassified(100);
Otu00916	37	Bacteria(100);Firmicutes(100);Clostridia(100);Clostridiales(100);Ruminococcaceae(100);Ruminococcaceae_unclassified(100);Ruminococcaceae_unclassified(100);Ruminococcaceae_unclassified(100);
Otu00917	36	Bacteria(100);Firmicutes(100);Clostridia(100);Clostridiales(100);Ruminococcaceae(100);Ruminococcaceae_unclassified(100);Ruminococcaceae_unclassified(100);Ruminococcaceae_unclassified(100);
Otu00918	36	Bacteria(100);Firmicutes(100);Clostridia(100);Clostridiales(100);Ruminococcaceae(100);Ruminococcaceae_unclassified(100);Ruminococcaceae_unclassified(100);Ruminococcaceae_unclassified(100);
Otu00919	36	Bacteria(100);Firmicutes(100);Clostridia(100);Clostridiales(100);Lachnospiraceae(100);Lachnospiraceae_unclassified(100);Lachnospiraceae_unclassified(100);Lachnospiraceae_unclassified(100);
Otu00920	36	Bacteria(100);Firmicutes(100);Clostridia(100);Clostridiales(100);Lachnospiraceae(100);Incertae_Sedis(100);Incertae_Sedis_unclassified(100);Incertae_Sedis_unclassified(100);
Otu00921	36	Bacteria(100);Firmicutes(100);Clostridia(100);Clostridiales(100);Lachnospiraceae(100);uncultured(100);uncultured_unclassified(100);uncultured_unclassified(100);
Otu00922	36	Bacteria(100);Firmicutes(100);Clostridia(100);Clostridiales(100);Ruminococcaceae(100);Ruminococcaceae_unclassified(100);Ruminococcaceae_unclassified(100);Ruminococcaceae_unclassified(100);
Otu00923	36	Bacteria(100);Firmicutes(100);Clostridia(100);Clostridiales(100);Family_XIII_Incertae_Sedis(100);uncultured(100);uncultured_unclassified(100);uncultured_unclassified(100);
Otu00924	36	Bacteria(100);Firmicutes(100);Clostridia(100);Clostridiales(100);Peptostreptococcaceae(100);Incertae_Sedis(100);Incertae_Sedis_unclassified(100);Incertae_Sedis_unclassified(100);
Otu00925	36	Bacteria(100);Firmicutes(100);Clostridia(100);Clostridiales(100);Ruminococcaceae(100);Subdoligranulum(100);Subdoligranulum_unclassified(100);Subdoligranulum_unclassified(100);
Otu00926	36	Bacteria(100);Firmicutes(100);Clostridia(100);Clostridiales(100);Ruminococcaceae(100);Incertae_Sedis(100);Incertae_Sedis_unclassified(100);Incertae_Sedis_unclassified(100);
Otu00927	36	Bacteria(100);Firmicutes(100);Clostridia(100);Clostridiales(100);Lachnospiraceae(100);Blautia(100);Blautia_unclassified(100);Blautia_unclassified(100);
Otu00928	36	Bacteria(100);Firmicutes(100);Clostridia(100);Clostridiales(100);Lachnospiraceae(100);Blautia(100);Blautia_unclassified(100);Blautia_unclassified(100);
Otu00929	36	Bacteria(100);Firmicutes(100);Clostridia(100);Clostridiales(100);Ruminococcaceae(100);Oscillibacter(100);Oscillibacter_unclassified(100);Oscillibacter_unclassified(100);
Otu00930	36	Bacteria(100);Firmicutes(100);Clostridia(100);Clostridiales(100);Lachnospiraceae(100);uncultured(100);uncultured_unclassified(100);uncultured_unclassified(100);
Otu00931	36	Bacteria(100);Firmicutes(100);Clostridia(100);Clostridiales(100);Lachnospiraceae(100);Lachnospiraceae_unclassified(100);Lachnospiraceae_unclassified(100);Lachnospiraceae_unclassified(100);
Otu00932	36	Bacteria(100);Firmicutes(100);Clostridia(100);Clostridiales(100);Lachnospiraceae(100);Incertae_Sedis(100);Incertae_Sedis_unclassified(100);Incertae_Sedis_unclassified(100);
Otu00933	36	Bacteria(100);Firmicutes(100);Clostridia(100);Clostridiales(100);Peptostreptococcaceae(100);Incertae_Sedis(100);Incertae_Sedis_unclassified(100);Incertae_Sedis_unclassified(100);
Otu00934	36	Bacteria(100);Firmicutes(100);Clostridia(100);Clostridiales(100);Ruminococcaceae(100);Oscillibacter(100);Oscillibacter_unclassified(100);Oscillibacter_unclassified(100);
Otu00935	36	Bacteria(100);Firmicutes(100);Clostridia(100);Clostridiales(100);Ruminococcaceae(100);Subdoligranulum(100);Subdoligranulum_unclassified(100);Subdoligranulum_unclassified(100);
Otu00936	36	Bacteria(100);Firmicutes(100);Clostridia(100);Clostridiales(100);Lachnospiraceae(100);Lachnospiraceae_unclassified(100);Lachnospiraceae_unclassified(100);Lachnospiraceae_unclassified(100);
Otu00937	36	Bacteria(100);Firmicutes(100);Clostridia(100);Clostridiales(100);Lachnospiraceae(100);Incertae_Sedis(100);Incertae_Sedis_unclassified(100);Incertae_Sedis_unclassified(100);
Otu00938	36	Bacteria(100);Firmicutes(100);Clostridia(100);Clostridiales(100);Lachnospiraceae(100);Lachnospiraceae_unclassified(100);Lachnospiraceae_unclassified(100);Lachnospiraceae_unclassified(100);
Otu00939	35	Bacteria(100);Firmicutes(100);Clostridia(100);Clostridiales(100);Ruminococcaceae(100);Ruminococcaceae_unclassified(100);Ruminococcaceae_unclassified(100);Ruminococcaceae_unclassified(100);
Otu00940	35	Bacteria(100);Firmicutes(100);Clostridia(100);Clostridiales(100);Peptostreptococcaceae(100);Incertae_Sedis(100);Incertae_Sedis_unclassified(100);Incertae_Sedis_unclassified(100);
Otu00941	35	Bacteria(100);Firmicutes(100);Clostridia(100);Clostridiales(100);Ruminococcaceae(100);Ruminococcaceae_unclassified(100);Ruminococcaceae_unclassified(100);Ruminococcaceae_unclassified(100);
Otu00942	35	Bacteria(100);Firmicutes(100);Clostridia(100);Clostridiales(100);Lachnospiraceae(100);Roseburia(100);Roseburia_unclassified(100);Roseburia_unclassified(100);
Otu00943	35	Bacteria(100);Firmicutes(100);Clostridia(100);Clostridiales(100);Ruminococcaceae(100);Incertae_Sedis(100);Incertae_Sedis_unclassified(100);Incertae_Sedis_unclassified(100);
Otu00944	35	Bacteria(100);Firmicutes(100);Firmicutes_unclassified(100);Firmicutes_unclassified(100);Firmicutes_unclassified(100);Firmicutes_unclassified(100);Firmicutes_unclassified(100);Firmicutes_unclassified(100);
Otu00945	35	Bacteria(100);Firmicutes(100);Clostridia(100);Clostridiales(100);Lachnospiraceae(100);Incertae_Sedis(100);Incertae_Sedis_unclassified(100);Incertae_Sedis_unclassified(100);
Otu00946	35	Bacteria(100);Firmicutes(100);Clostridia(100);Clostridiales(100);Clostridiales_unclassified(100);Clostridiales_unclassified(100);Clostridiales_unclassified(100);Clostridiales_unclassified(100);
Otu00947	35	Bacteria(100);Firmicutes(100);Clostridia(100);Clostridiales(100);Ruminococcaceae(100);Oscillibacter(100);Oscillibacter_unclassified(100);Oscillibacter_unclassified(100);
Otu00948	35	Bacteria(100);Firmicutes(100);Clostridia(100);Clostridiales(100);Ruminococcaceae(100);Ruminococcus(100);Ruminococcus_unclassified(100);Ruminococcus_unclassified(100);
Otu00949	35	Bacteria(100);Bacteria_unclassified(100);Bacteria_unclassified(100);Bacteria_unclassified(100);Bacteria_unclassified(100);Bacteria_unclassified(100);Bacteria_unclassified(100);Bacteria_unclassified(100);
Otu00950	35	Bacteria(100);Firmicutes(100);Clostridia(100);Clostridiales(100);Lachnospiraceae(100);Lachnospiraceae_unclassified(100);Lachnospiraceae_unclassified(100);Lachnospiraceae_unclassified(100);
Otu00951	35	Bacteria(100);Bacteroidetes(100);Bacteroidia(100);Bacteroidales(100);Bacteroidaceae(100);Bacteroides(100);Bacteroides_unclassified(100);Bacteroides_unclassified(100);
Otu00952	35	Bacteria(100);Firmicutes(100);Clostridia(100);Clostridiales(100);Lachnospiraceae(100);Dorea(100);Dorea_unclassified(100);Dorea_unclassified(100);
Otu00953	35	Bacteria(100);Firmicutes(100);Clostridia(100);Clostridiales(100);Ruminococcaceae(100);Subdoligranulum(100);Subdoligranulum_unclassified(100);Subdoligranulum_unclassified(100);
Otu00954	35	Bacteria(100);Firmicutes(100);Clostridia(100);Clostridiales(100);Lachnospiraceae(100);Blautia(100);Blautia_unclassified(100);Blautia_unclassified(100);
Otu00955	35	Bacteria(100);Firmicutes(100);Clostridia(100);Clostridiales(100);Lachnospiraceae(100);Incertae_Sedis(100);Incertae_Sedis_unclassified(100);Incertae_Sedis_unclassified(100);
Otu00956	35	Bacteria(100);Firmicutes(100);Clostridia(100);Clostridiales(100);Ruminococcaceae(100);Ruminococcaceae_unclassified(100);Ruminococcaceae_unclassified(100);Ruminococcaceae_unclassified(100);
Otu00957	35	Bacteria(100);Firmicutes(100);Clostridia(100);Clostridiales(100);Lachnospiraceae(100);Incertae_Sedis(100);Incertae_Sedis_unclassified(100);Incertae_Sedis_unclassified(100);
Otu00958	35	Bacteria(100);Firmicutes(100);Clostridia(100);Clostridiales(100);Ruminococcaceae(100);uncultured(100);uncultured_unclassified(100);uncultured_unclassified(100);
Otu00959	35	Bacteria(100);Firmicutes(100);Clostridia(100);Clostridiales(100);Lachnospiraceae(100);Lachnospiraceae_unclassified(100);Lachnospiraceae_unclassified(100);Lachnospiraceae_unclassified(100);
Otu00960	35	Bacteria(100);Firmicutes(100);Clostridia(100);Clostridiales(100);Lachnospiraceae(100);Lachnospiraceae_unclassified(100);Lachnospiraceae_unclassified(100);Lachnospiraceae_unclassified(100);
Otu00961	35	Bacteria(100);Firmicutes(100);Clostridia(100);Clostridiales(100);Clostridiaceae(100);Clostridium(100);Clostridium_unclassified(100);Clostridium_unclassified(100);
Otu00962	35	Bacteria(100);Firmicutes(100);Clostridia(100);Clostridiales(100);Ruminococcaceae(100);Ruminococcaceae_unclassified(100);Ruminococcaceae_unclassified(100);Ruminococcaceae_unclassified(100);
Otu00963	35	Bacteria(100);Firmicutes(100);Clostridia(100);Clostridiales(100);Lachnospiraceae(100);Lachnospiraceae_unclassified(100);Lachnospiraceae_unclassified(100);Lachnospiraceae_unclassified(100);
Otu00964	35	Bacteria(100);Firmicutes(100);Clostridia(100);Clostridiales(100);Ruminococcaceae(100);Subdoligranulum(100);Subdoligranulum_unclassified(100);Subdoligranulum_unclassified(100);
Otu00965	34	Bacteria(100);Firmicutes(100);Clostridia(100);Clostridiales(100);Ruminococcaceae(100);Subdoligranulum(100);Subdoligranulum_unclassified(100);Subdoligranulum_unclassified(100);
Otu00966	34	Bacteria(100);Firmicutes(100);Clostridia(100);Clostridiales(100);Ruminococcaceae(100);Ruminococcaceae_unclassified(100);Ruminococcaceae_unclassified(100);Ruminococcaceae_unclassified(100);
Otu00967	34	Bacteria(100);Actinobacteria(100);Actinobacteria(100);Coriobacteridae(100);Coriobacteriales(100);Coriobacterineae(100);Coriobacteriaceae(100);Collinsella(100);
Otu00968	34	Bacteria(100);Firmicutes(100);Clostridia(100);Clostridiales(100);Lachnospiraceae(100);Roseburia(100);Roseburia_unclassified(100);Roseburia_unclassified(100);
Otu00969	34	Bacteria(100);Firmicutes(100);Clostridia(100);Clostridiales(100);Family_XIII_Incertae_Sedis(100);Family_XIII_Incertae_Sedis_unclassified(100);Family_XIII_Incertae_Sedis_unclassified(100);Family_XIII_Incertae_Sedis_unclassified(100);
Otu00970	34	Bacteria(100);Firmicutes(100);Clostridia(100);Clostridiales(100);Ruminococcaceae(100);Subdoligranulum(100);Subdoligranulum_unclassified(100);Subdoligranulum_unclassified(100);
Otu00971	34	Bacteria(100);Firmicutes(100);Clostridia(100);Clostridiales(100);Lachnospiraceae(100);Incertae_Sedis(100);Incertae_Sedis_unclassified(100);Incertae_Sedis_unclassified(100);
Otu00972	34	Bacteria(100);Firmicutes(100);Clostridia(100);Clostridiales(100);Ruminococcaceae(100);Ruminococcaceae_unclassified(100);Ruminococcaceae_unclassified(100);Ruminococcaceae_unclassified(100);
Otu00973	34	Bacteria(100);Firmicutes(100);Clostridia(100);Clostridiales(100);Clostridiales_unclassified(100);Clostridiales_unclassified(100);Clostridiales_unclassified(100);Clostridiales_unclassified(100);
Otu00974	34	Bacteria(100);Firmicutes(100);Clostridia(100);Clostridiales(100);Lachnospiraceae(100);Howardella(100);Howardella_unclassified(100);Howardella_unclassified(100);
Otu00975	34	Bacteria(100);Bacteria_unclassified(100);Bacteria_unclassified(100);Bacteria_unclassified(100);Bacteria_unclassified(100);Bacteria_unclassified(100);Bacteria_unclassified(100);Bacteria_unclassified(100);
Otu00976	34	Bacteria(100);Firmicutes(100);Clostridia(100);Clostridiales(100);Clostridiales_unclassified(100);Clostridiales_unclassified(100);Clostridiales_unclassified(100);Clostridiales_unclassified(100);
Otu00977	34	Bacteria(100);Firmicutes(100);Clostridia(100);Clostridiales(100);Lachnospiraceae(100);Incertae_Sedis(100);Incertae_Sedis_unclassified(100);Incertae_Sedis_unclassified(100);
Otu00978	34	Bacteria(100);Firmicutes(100);Clostridia(100);Clostridiales(100);Lachnospiraceae(100);Lachnospiraceae_unclassified(100);Lachnospiraceae_unclassified(100);Lachnospiraceae_unclassified(100);
Otu00979	34	Bacteria(100);Firmicutes(100);Clostridia(100);Clostridiales(100);Lachnospiraceae(100);Roseburia(100);Roseburia_unclassified(100);Roseburia_unclassified(100);
Otu00980	34	Bacteria(100);Firmicutes(100);Clostridia(100);Clostridiales(100);Lachnospiraceae(100);Incertae_Sedis(100);Incertae_Sedis_unclassified(100);Incertae_Sedis_unclassified(100);
Otu00981	34	Bacteria(100);Firmicutes(100);Clostridia(100);Clostridiales(100);Ruminococcaceae(100);Ruminococcaceae_unclassified(100);Ruminococcaceae_unclassified(100);Ruminococcaceae_unclassified(100);
Otu00982	34	Bacteria(100);Firmicutes(100);Clostridia(100);Clostridiales(100);Lachnospiraceae(100);Lachnospiraceae_unclassified(100);Lachnospiraceae_unclassified(100);Lachnospiraceae_unclassified(100);
Otu00983	34	Bacteria(100);Firmicutes(100);Clostridia(100);Clostridiales(100);Lachnospiraceae(100);Lachnospiraceae_unclassified(100);Lachnospiraceae_unclassified(100);Lachnospiraceae_unclassified(100);
Otu00984	33	Bacteria(100);Firmicutes(100);Clostridia(100);Clostridiales(100);Lachnospiraceae(100);Lachnospiraceae_unclassified(100);Lachnospiraceae_unclassified(100);Lachnospiraceae_unclassified(100);
Otu00985	33	Bacteria(100);Firmicutes(100);Clostridia(100);Clostridiales(100);Ruminococcaceae(100);uncultured(100);uncultured_unclassified(100);uncultured_unclassified(100);
Otu00986	33	Bacteria(100);Firmicutes(100);Clostridia(100);Clostridiales(100);Ruminococcaceae(100);Ruminococcaceae_unclassified(100);Ruminococcaceae_unclassified(100);Ruminococcaceae_unclassified(100);
Otu00987	33	Bacteria(100);Firmicutes(100);Clostridia(100);Clostridiales(100);Lachnospiraceae(100);Lachnospiraceae_unclassified(100);Lachnospiraceae_unclassified(100);Lachnospiraceae_unclassified(100);
Otu00988	33	Bacteria(100);Firmicutes(100);Clostridia(100);Clostridiales(100);Lachnospiraceae(100);uncultured(100);uncultured_unclassified(100);uncultured_unclassified(100);
Otu00989	33	Bacteria(100);Firmicutes(100);Clostridia(100);Clostridiales(100);Lachnospiraceae(100);Roseburia(100);Roseburia_unclassified(100);Roseburia_unclassified(100);
Otu00990	33	Bacteria(100);Firmicutes(100);Clostridia(100);Clostridiales(100);Peptostreptococcaceae(100);Incertae_Sedis(100);Incertae_Sedis_unclassified(100);Incertae_Sedis_unclassified(100);
Otu00991	33	Bacteria(100);Firmicutes(100);Clostridia(100);Clostridiales(100);Family_XIII_Incertae_Sedis(100);uncultured(100);uncultured_unclassified(100);uncultured_unclassified(100);
Otu00992	33	Bacteria(100);Firmicutes(100);Clostridia(100);Clostridiales(100);Ruminococcaceae(100);Ruminococcus(100);Ruminococcus_unclassified(100);Ruminococcus_unclassified(100);
Otu00993	33	Bacteria(100);Firmicutes(100);Clostridia(100);Clostridiales(100);Ruminococcaceae(100);Oscillibacter(100);Oscillibacter_unclassified(100);Oscillibacter_unclassified(100);
Otu00994	33	Bacteria(100);Firmicutes(100);Clostridia(100);Clostridiales(100);Lachnospiraceae(100);Lachnospiraceae_unclassified(100);Lachnospiraceae_unclassified(100);Lachnospiraceae_unclassified(100);
Otu00995	33	Bacteria(100);Firmicutes(100);Clostridia(100);Clostridiales(100);Lachnospiraceae(100);Lachnospiraceae_unclassified(100);Lachnospiraceae_unclassified(100);Lachnospiraceae_unclassified(100);
Otu00996	33	Bacteria(100);Firmicutes(100);Clostridia(100);Clostridiales(100);Lachnospiraceae(100);Lachnospiraceae_unclassified(100);Lachnospiraceae_unclassified(100);Lachnospiraceae_unclassified(100);
Otu00997	33	Bacteria(100);Firmicutes(100);Clostridia(100);Clostridiales(100);Lachnospiraceae(100);Coprococcus(100);Coprococcus_unclassified(100);Coprococcus_unclassified(100);
Otu00998	33	Bacteria(100);Firmicutes(100);Clostridia(100);Clostridiales(100);Ruminococcaceae(100);uncultured(100);uncultured_unclassified(100);uncultured_unclassified(100);
Otu00999	33	Bacteria(100);Firmicutes(100);Clostridia(100);Clostridiales(100);Ruminococcaceae(100);Ruminococcaceae_unclassified(100);Ruminococcaceae_unclassified(100);Ruminococcaceae_unclassified(100);
Otu01000	33	Bacteria(100);Firmicutes(100);Clostridia(100);Clostridiales(100);Lachnospiraceae(100);Blautia(100);Blautia_unclassified(100);Blautia_unclassified(100);
Otu01001	33	Bacteria(100);Firmicutes(100);Clostridia(100);Clostridiales(100);Lachnospiraceae(100);Lachnospiraceae_unclassified(100);Lachnospiraceae_unclassified(100);Lachnospiraceae_unclassified(100);
Otu01002	32	Bacteria(100);Firmicutes(100);Clostridia(100);Clostridiales(100);Lachnospiraceae(100);Blautia(100);Blautia_unclassified(100);Blautia_unclassified(100);
Otu01003	32	Bacteria(100);Firmicutes(100);Clostridia(100);Clostridiales(100);Lachnospiraceae(100);Blautia(100);Blautia_unclassified(100);Blautia_unclassified(100);
Otu01004	32	Bacteria(100);Firmicutes(100);Clostridia(100);Clostridiales(100);Lachnospiraceae(100);Lachnospiraceae_unclassified(100);Lachnospiraceae_unclassified(100);Lachnospiraceae_unclassified(100);
Otu01005	32	Bacteria(100);Firmicutes(100);Clostridia(100);Clostridiales(100);Lachnospiraceae(100);Incertae_Sedis(100);Incertae_Sedis_unclassified(100);Incertae_Sedis_unclassified(100);
Otu01006	32	Bacteria(100);Firmicutes(100);Clostridia(100);Clostridiales(100);Ruminococcaceae(100);uncultured(100);uncultured_unclassified(100);uncultured_unclassified(100);
Otu01007	32	Bacteria(100);Firmicutes(100);Clostridia(100);Clostridiales(100);Lachnospiraceae(100);Incertae_Sedis(100);Incertae_Sedis_unclassified(100);Incertae_Sedis_unclassified(100);
Otu01008	32	Bacteria(100);Firmicutes(100);Clostridia(100);Clostridiales(100);Lachnospiraceae(100);Lachnospiraceae_unclassified(100);Lachnospiraceae_unclassified(100);Lachnospiraceae_unclassified(100);
Otu01009	32	Bacteria(100);Firmicutes(100);Clostridia(100);Clostridiales(100);Ruminococcaceae(100);Ruminococcus(100);Ruminococcus_unclassified(100);Ruminococcus_unclassified(100);
Otu01010	32	Bacteria(100);Firmicutes(100);Clostridia(100);Clostridiales(100);Lachnospiraceae(100);Lachnospiraceae_unclassified(100);Lachnospiraceae_unclassified(100);Lachnospiraceae_unclassified(100);
Otu01011	32	Bacteria(100);Firmicutes(100);Clostridia(100);Clostridiales(100);Lachnospiraceae(100);Lachnospiraceae_unclassified(100);Lachnospiraceae_unclassified(100);Lachnospiraceae_unclassified(100);
Otu01012	32	Bacteria(100);Firmicutes(100);Clostridia(100);Clostridiales(100);Lachnospiraceae(100);Lachnospiraceae_unclassified(100);Lachnospiraceae_unclassified(100);Lachnospiraceae_unclassified(100);
Otu01013	32	Bacteria(100);Firmicutes(100);Clostridia(100);Clostridiales(100);Lachnospiraceae(100);Lachnospiraceae_unclassified(100);Lachnospiraceae_unclassified(100);Lachnospiraceae_unclassified(100);
Otu01014	32	Bacteria(100);Firmicutes(100);Clostridia(100);Clostridiales(100);Ruminococcaceae(100);Ruminococcaceae_unclassified(100);Ruminococcaceae_unclassified(100);Ruminococcaceae_unclassified(100);
Otu01015	32	Bacteria(100);Firmicutes(100);Clostridia(100);Clostridiales(100);Ruminococcaceae(100);Incertae_Sedis(100);Incertae_Sedis_unclassified(100);Incertae_Sedis_unclassified(100);
Otu01016	32	Bacteria(100);Firmicutes(100);Clostridia(100);Clostridiales(100);Ruminococcaceae(100);Ruminococcaceae_unclassified(100);Ruminococcaceae_unclassified(100);Ruminococcaceae_unclassified(100);
Otu01017	32	Bacteria(100);Firmicutes(100);Clostridia(100);Clostridiales(100);Ruminococcaceae(100);Incertae_Sedis(100);Incertae_Sedis_unclassified(100);Incertae_Sedis_unclassified(100);
Otu01018	32	Bacteria(100);Firmicutes(100);Clostridia(100);Clostridiales(100);Ruminococcaceae(100);Ruminococcaceae_unclassified(100);Ruminococcaceae_unclassified(100);Ruminococcaceae_unclassified(100);
Otu01019	32	Bacteria(100);Firmicutes(100);Clostridia(100);Clostridiales(100);Ruminococcaceae(100);Subdoligranulum(100);Subdoligranulum_unclassified(100);Subdoligranulum_unclassified(100);
Otu01020	31	Bacteria(100);Firmicutes(100);Clostridia(100);Clostridiales(100);Lachnospiraceae(100);Incertae_Sedis(100);Incertae_Sedis_unclassified(100);Incertae_Sedis_unclassified(100);
Otu01021	31	Bacteria(100);Firmicutes(100);Clostridia(100);Clostridiales(100);Lachnospiraceae(100);Incertae_Sedis(100);Incertae_Sedis_unclassified(100);Incertae_Sedis_unclassified(100);
Otu01022	31	Bacteria(100);Firmicutes(100);Clostridia(100);Clostridiales(100);Ruminococcaceae(100);Oscillibacter(100);Oscillibacter_unclassified(100);Oscillibacter_unclassified(100);
Otu01023	31	Bacteria(100);Firmicutes(100);Clostridia(100);Clostridiales(100);Lachnospiraceae(100);Roseburia(100);Roseburia_unclassified(100);Roseburia_unclassified(100);
Otu01024	31	Bacteria(100);Firmicutes(100);Clostridia(100);Clostridiales(100);Lachnospiraceae(100);Lachnospiraceae_unclassified(100);Lachnospiraceae_unclassified(100);Lachnospiraceae_unclassified(100);
Otu01025	31	Bacteria(100);Firmicutes(100);Clostridia(100);Clostridiales(100);Ruminococcaceae(100);Faecalibacterium(100);Faecalibacterium_unclassified(100);Faecalibacterium_unclassified(100);
Otu01026	31	Bacteria(100);Firmicutes(100);Clostridia(100);Clostridiales(100);Ruminococcaceae(100);Subdoligranulum(100);Subdoligranulum_unclassified(100);Subdoligranulum_unclassified(100);
Otu01027	31	Bacteria(100);Firmicutes(100);Clostridia(100);Clostridiales(100);Ruminococcaceae(100);Ruminococcaceae_unclassified(100);Ruminococcaceae_unclassified(100);Ruminococcaceae_unclassified(100);
Otu01028	31	Bacteria(100);Firmicutes(100);Clostridia(100);Clostridiales(100);Ruminococcaceae(100);uncultured(100);uncultured_unclassified(100);uncultured_unclassified(100);
Otu01029	31	Bacteria(100);Firmicutes(100);Clostridia(100);Clostridiales(100);Ruminococcaceae(100);Ruminococcus(100);Ruminococcus_unclassified(100);Ruminococcus_unclassified(100);
Otu01030	31	Bacteria(100);Firmicutes(100);Clostridia(100);Clostridiales(100);Ruminococcaceae(100);Ruminococcaceae_unclassified(100);Ruminococcaceae_unclassified(100);Ruminococcaceae_unclassified(100);
Otu01031	31	Bacteria(100);Firmicutes(100);Clostridia(100);Clostridiales(100);Ruminococcaceae(100);Subdoligranulum(100);Subdoligranulum_unclassified(100);Subdoligranulum_unclassified(100);
Otu01032	31	Bacteria(100);Firmicutes(100);Clostridia(100);Clostridiales(100);Clostridiaceae(100);Clostridium(100);Clostridium_unclassified(100);Clostridium_unclassified(100);
Otu01033	31	Bacteria(100);Firmicutes(100);Clostridia(100);Clostridiales(100);Lachnospiraceae(100);Incertae_Sedis(100);Incertae_Sedis_unclassified(100);Incertae_Sedis_unclassified(100);
Otu01034	31	Bacteria(100);Firmicutes(100);Clostridia(100);Clostridiales(100);Lachnospiraceae(100);Lachnospiraceae_unclassified(100);Lachnospiraceae_unclassified(100);Lachnospiraceae_unclassified(100);
Otu01035	31	Bacteria(100);Firmicutes(100);Clostridia(100);Clostridiales(100);Lachnospiraceae(100);Roseburia(100);Roseburia_unclassified(100);Roseburia_unclassified(100);
Otu01036	31	Bacteria(100);Firmicutes(100);Clostridia(100);Clostridiales(100);Lachnospiraceae(100);uncultured(100);uncultured_unclassified(100);uncultured_unclassified(100);
Otu01037	31	Bacteria(100);Firmicutes(100);Clostridia(100);Clostridiales(100);Clostridiales_unclassified(100);Clostridiales_unclassified(100);Clostridiales_unclassified(100);Clostridiales_unclassified(100);
Otu01038	31	Bacteria(100);Firmicutes(100);Clostridia(100);Clostridiales(100);Lachnospiraceae(100);Incertae_Sedis(100);Incertae_Sedis_unclassified(100);Incertae_Sedis_unclassified(100);
Otu01039	30	Bacteria(100);Firmicutes(100);Clostridia(100);Clostridiales(100);Family_XIII_Incertae_Sedis(100);uncultured(100);uncultured_unclassified(100);uncultured_unclassified(100);
Otu01040	30	Bacteria(100);Firmicutes(100);Clostridia(100);Clostridiales(100);Ruminococcaceae(100);Faecalibacterium(100);Faecalibacterium_unclassified(100);Faecalibacterium_unclassified(100);
Otu01041	30	Bacteria(100);Firmicutes(100);Clostridia(100);Clostridiales(100);Ruminococcaceae(100);Ruminococcaceae_unclassified(100);Ruminococcaceae_unclassified(100);Ruminococcaceae_unclassified(100);
Otu01042	30	Bacteria(100);Firmicutes(100);Clostridia(100);Clostridiales(100);Lachnospiraceae(100);Lachnospiraceae_unclassified(100);Lachnospiraceae_unclassified(100);Lachnospiraceae_unclassified(100);
Otu01043	30	Bacteria(100);Firmicutes(100);Clostridia(100);Clostridiales(100);Ruminococcaceae(100);uncultured(100);uncultured_unclassified(100);uncultured_unclassified(100);
Otu01044	30	Bacteria(100);Firmicutes(100);Clostridia(100);Clostridiales(100);Ruminococcaceae(100);Oscillibacter(100);Oscillibacter_unclassified(100);Oscillibacter_unclassified(100);
Otu01045	30	Bacteria(100);Firmicutes(100);Clostridia(100);Clostridiales(100);Lachnospiraceae(100);Roseburia(100);Roseburia_unclassified(100);Roseburia_unclassified(100);
Otu01046	30	Bacteria(100);Firmicutes(100);Clostridia(100);Clostridiales(100);Lachnospiraceae(100);uncultured(100);uncultured_unclassified(100);uncultured_unclassified(100);
Otu01047	30	Bacteria(100);Firmicutes(100);Clostridia(100);Clostridiales(100);Lachnospiraceae(100);Roseburia(100);Roseburia_unclassified(100);Roseburia_unclassified(100);
Otu01048	30	Bacteria(100);Firmicutes(100);Clostridia(100);Clostridiales(100);Ruminococcaceae(100);uncultured(100);uncultured_unclassified(100);uncultured_unclassified(100);
Otu01049	30	Bacteria(100);Firmicutes(100);Clostridia(100);Clostridiales(100);Lachnospiraceae(100);Roseburia(100);Roseburia_unclassified(100);Roseburia_unclassified(100);
Otu01050	30	Bacteria(100);Firmicutes(100);Clostridia(100);Clostridiales(100);Lachnospiraceae(100);Incertae_Sedis(100);Incertae_Sedis_unclassified(100);Incertae_Sedis_unclassified(100);
Otu01051	30	Bacteria(100);Firmicutes(100);Clostridia(100);Clostridiales(100);Lachnospiraceae(100);Incertae_Sedis(100);Incertae_Sedis_unclassified(100);Incertae_Sedis_unclassified(100);
Otu01052	30	Bacteria(100);Firmicutes(100);Clostridia(100);Clostridiales(100);Ruminococcaceae(100);Ruminococcaceae_unclassified(100);Ruminococcaceae_unclassified(100);Ruminococcaceae_unclassified(100);
Otu01053	30	Bacteria(100);Firmicutes(100);Clostridia(100);Clostridiales(100);Ruminococcaceae(100);Oscillibacter(100);Oscillibacter_unclassified(100);Oscillibacter_unclassified(100);
Otu01054	30	Bacteria(100);Firmicutes(100);Clostridia(100);Clostridiales(100);Ruminococcaceae(100);Ruminococcaceae_unclassified(100);Ruminococcaceae_unclassified(100);Ruminococcaceae_unclassified(100);
Otu01055	30	Bacteria(100);Firmicutes(100);Clostridia(100);Clostridiales(100);Lachnospiraceae(100);Incertae_Sedis(100);Incertae_Sedis_unclassified(100);Incertae_Sedis_unclassified(100);
Otu01056	30	Bacteria(100);Firmicutes(100);Clostridia(100);Clostridiales(100);Lachnospiraceae(100);uncultured(100);uncultured_unclassified(100);uncultured_unclassified(100);
Otu01057	30	Bacteria(100);Firmicutes(100);Clostridia(100);Clostridiales(100);Ruminococcaceae(100);Faecalibacterium(100);Faecalibacterium_unclassified(100);Faecalibacterium_unclassified(100);
Otu01058	30	Bacteria(100);Firmicutes(100);Clostridia(100);Clostridiales(100);Lachnospiraceae(100);Incertae_Sedis(100);Incertae_Sedis_unclassified(100);Incertae_Sedis_unclassified(100);
Otu01059	30	Bacteria(100);Firmicutes(100);Clostridia(100);Clostridiales(100);Lachnospiraceae(100);Incertae_Sedis(100);Incertae_Sedis_unclassified(100);Incertae_Sedis_unclassified(100);
Otu01060	30	Bacteria(100);Firmicutes(100);Clostridia(100);Clostridiales(100);Lachnospiraceae(100);Lachnospiraceae_unclassified(100);Lachnospiraceae_unclassified(100);Lachnospiraceae_unclassified(100);
Otu01061	30	Bacteria(100);Firmicutes(100);Clostridia(100);Clostridiales(100);Ruminococcaceae(100);Incertae_Sedis(100);Incertae_Sedis_unclassified(100);Incertae_Sedis_unclassified(100);
Otu01062	30	Bacteria(100);Firmicutes(100);Clostridia(100);Clostridiales(100);Peptostreptococcaceae(100);Incertae_Sedis(100);Incertae_Sedis_unclassified(100);Incertae_Sedis_unclassified(100);
Otu01063	30	Bacteria(100);Firmicutes(100);Clostridia(100);Clostridiales(100);Ruminococcaceae(100);Oscillibacter(100);Oscillibacter_unclassified(100);Oscillibacter_unclassified(100);
Otu01064	29	Bacteria(100);Firmicutes(100);Clostridia(100);Clostridiales(100);Ruminococcaceae(100);uncultured(100);uncultured_unclassified(100);uncultured_unclassified(100);
Otu01065	29	Bacteria(100);Firmicutes(100);Clostridia(100);Clostridiales(100);Ruminococcaceae(100);uncultured(100);uncultured_unclassified(100);uncultured_unclassified(100);
Otu01066	29	Bacteria(100);Firmicutes(100);Clostridia(100);Clostridiales(100);Lachnospiraceae(100);Blautia(100);Blautia_unclassified(100);Blautia_unclassified(100);
Otu01067	29	Bacteria(100);Firmicutes(100);Clostridia(100);Clostridiales(100);Ruminococcaceae(100);Oscillibacter(100);Oscillibacter_unclassified(100);Oscillibacter_unclassified(100);
Otu01068	29	Bacteria(100);Firmicutes(100);Clostridia(100);Clostridiales(100);Ruminococcaceae(100);Subdoligranulum(100);Subdoligranulum_unclassified(100);Subdoligranulum_unclassified(100);
Otu01069	29	Bacteria(100);Firmicutes(100);Clostridia(100);Clostridiales(100);Lachnospiraceae(100);Incertae_Sedis(100);Incertae_Sedis_unclassified(100);Incertae_Sedis_unclassified(100);
Otu01070	29	Bacteria(100);Firmicutes(100);Clostridia(100);Clostridiales(100);Lachnospiraceae(100);Lachnospiraceae_unclassified(100);Lachnospiraceae_unclassified(100);Lachnospiraceae_unclassified(100);
Otu01071	29	Bacteria(100);Firmicutes(100);Clostridia(100);Clostridiales(100);Ruminococcaceae(100);Ruminococcaceae_unclassified(100);Ruminococcaceae_unclassified(100);Ruminococcaceae_unclassified(100);
Otu01072	29	Bacteria(100);Firmicutes(100);Clostridia(100);Clostridiales(100);Ruminococcaceae(100);uncultured(100);uncultured_unclassified(100);uncultured_unclassified(100);
Otu01073	29	Bacteria(100);Firmicutes(100);Clostridia(100);Clostridiales(100);Ruminococcaceae(100);Ruminococcaceae_unclassified(100);Ruminococcaceae_unclassified(100);Ruminococcaceae_unclassified(100);
Otu01074	29	Bacteria(100);Firmicutes(100);Clostridia(100);Clostridiales(100);Ruminococcaceae(100);Ruminococcaceae_unclassified(100);Ruminococcaceae_unclassified(100);Ruminococcaceae_unclassified(100);
Otu01075	29	Bacteria(100);Firmicutes(100);Clostridia(100);Clostridiales(100);Lachnospiraceae(100);Lachnospiraceae_unclassified(100);Lachnospiraceae_unclassified(100);Lachnospiraceae_unclassified(100);
Otu01076	29	Bacteria(100);Firmicutes(100);Clostridia(100);Clostridiales(100);Lachnospiraceae(100);Incertae_Sedis(100);Incertae_Sedis_unclassified(100);Incertae_Sedis_unclassified(100);
Otu01077	29	Bacteria(100);Firmicutes(100);Clostridia(100);Clostridiales(100);Ruminococcaceae(100);Faecalibacterium(100);Faecalibacterium_unclassified(100);Faecalibacterium_unclassified(100);
Otu01078	29	Bacteria(100);Firmicutes(100);Clostridia(100);Clostridiales(100);Ruminococcaceae(100);Ruminococcaceae_unclassified(100);Ruminococcaceae_unclassified(100);Ruminococcaceae_unclassified(100);
Otu01079	29	Bacteria(100);Firmicutes(100);Clostridia(100);Clostridiales(100);Ruminococcaceae(100);Ruminococcaceae_unclassified(100);Ruminococcaceae_unclassified(100);Ruminococcaceae_unclassified(100);
Otu01080	29	Bacteria(100);Firmicutes(100);Clostridia(100);Clostridiales(100);Ruminococcaceae(100);Subdoligranulum(100);Subdoligranulum_unclassified(100);Subdoligranulum_unclassified(100);
Otu01081	29	Bacteria(100);Actinobacteria(100);Actinobacteria(100);Actinobacteridae(100);Actinomycetales(100);Micrococcineae(100);Micrococcaceae(100);Rothia(100);
Otu01082	29	Bacteria(100);Firmicutes(100);Clostridia(100);Clostridiales(100);Clostridiales_unclassified(100);Clostridiales_unclassified(100);Clostridiales_unclassified(100);Clostridiales_unclassified(100);
Otu01083	29	Bacteria(100);Firmicutes(100);Clostridia(100);Clostridiales(100);Clostridiales_unclassified(100);Clostridiales_unclassified(100);Clostridiales_unclassified(100);Clostridiales_unclassified(100);
Otu01084	29	Bacteria(100);Firmicutes(100);Clostridia(100);Clostridiales(100);Ruminococcaceae(100);Oscillibacter(100);Oscillibacter_unclassified(100);Oscillibacter_unclassified(100);
Otu01085	29	Bacteria(100);Firmicutes(100);Clostridia(100);Clostridiales(100);Lachnospiraceae(100);Lachnospiraceae_unclassified(100);Lachnospiraceae_unclassified(100);Lachnospiraceae_unclassified(100);
Otu01086	29	Bacteria(100);Firmicutes(100);Clostridia(100);Clostridiales(100);Family_XIII_Incertae_Sedis(100);uncultured(100);uncultured_unclassified(100);uncultured_unclassified(100);
Otu01087	29	Bacteria(100);Firmicutes(100);Clostridia(100);Clostridiales(100);Lachnospiraceae(100);uncultured(100);uncultured_unclassified(100);uncultured_unclassified(100);
Otu01088	29	Bacteria(100);Firmicutes(100);Clostridia(100);Clostridiales(100);Lachnospiraceae(100);Lachnospiraceae_unclassified(100);Lachnospiraceae_unclassified(100);Lachnospiraceae_unclassified(100);
Otu01089	29	Bacteria(100);Firmicutes(100);Clostridia(100);Clostridiales(100);Lachnospiraceae(100);Incertae_Sedis(100);Incertae_Sedis_unclassified(100);Incertae_Sedis_unclassified(100);
Otu01090	29	Bacteria(100);Firmicutes(100);Clostridia(100);Clostridia_unclassified(100);Clostridia_unclassified(100);Clostridia_unclassified(100);Clostridia_unclassified(100);Clostridia_unclassified(100);
Otu01091	29	Bacteria(100);Firmicutes(100);Clostridia(100);Clostridiales(100);Ruminococcaceae(100);Incertae_Sedis(100);Incertae_Sedis_unclassified(100);Incertae_Sedis_unclassified(100);
Otu01092	28	Bacteria(100);Firmicutes(100);Clostridia(100);Clostridiales(100);Peptostreptococcaceae(100);Incertae_Sedis(100);Incertae_Sedis_unclassified(100);Incertae_Sedis_unclassified(100);
Otu01093	28	Bacteria(100);Firmicutes(100);Clostridia(100);Clostridiales(100);Ruminococcaceae(100);Incertae_Sedis(100);Incertae_Sedis_unclassified(100);Incertae_Sedis_unclassified(100);
Otu01094	28	Bacteria(100);Firmicutes(100);Clostridia(100);Clostridiales(100);Peptostreptococcaceae(100);Incertae_Sedis(100);Incertae_Sedis_unclassified(100);Incertae_Sedis_unclassified(100);
Otu01095	28	Bacteria(100);Firmicutes(100);Clostridia(100);Clostridiales(100);Ruminococcaceae(100);uncultured(100);uncultured_unclassified(100);uncultured_unclassified(100);
Otu01096	28	Bacteria(100);Firmicutes(100);Clostridia(100);Clostridiales(100);Ruminococcaceae(100);Incertae_Sedis(100);Incertae_Sedis_unclassified(100);Incertae_Sedis_unclassified(100);
Otu01097	28	Bacteria(100);Firmicutes(100);Clostridia(100);Clostridiales(100);Ruminococcaceae(100);Ruminococcaceae_unclassified(100);Ruminococcaceae_unclassified(100);Ruminococcaceae_unclassified(100);
Otu01098	28	Bacteria(100);Firmicutes(100);Clostridia(100);Clostridiales(100);Ruminococcaceae(100);Incertae_Sedis(100);Incertae_Sedis_unclassified(100);Incertae_Sedis_unclassified(100);
Otu01099	28	Bacteria(100);Firmicutes(100);Clostridia(100);Clostridiales(100);Clostridiales_unclassified(100);Clostridiales_unclassified(100);Clostridiales_unclassified(100);Clostridiales_unclassified(100);
Otu01100	28	Bacteria(100);Firmicutes(100);Clostridia(100);Clostridiales(100);Lachnospiraceae(100);Roseburia(100);Roseburia_unclassified(100);Roseburia_unclassified(100);
Otu01101	28	Bacteria(100);Firmicutes(100);Clostridia(100);Clostridiales(100);Ruminococcaceae(100);Oscillibacter(100);Oscillibacter_unclassified(100);Oscillibacter_unclassified(100);
Otu01102	28	Bacteria(100);Firmicutes(100);Clostridia(100);Clostridiales(100);Lachnospiraceae(100);Lachnospiraceae_unclassified(100);Lachnospiraceae_unclassified(100);Lachnospiraceae_unclassified(100);
Otu01103	28	Bacteria(100);Bacteria_unclassified(100);Bacteria_unclassified(100);Bacteria_unclassified(100);Bacteria_unclassified(100);Bacteria_unclassified(100);Bacteria_unclassified(100);Bacteria_unclassified(100);
Otu01104	28	Bacteria(100);Firmicutes(100);Clostridia(100);Clostridiales(100);Clostridiales_unclassified(100);Clostridiales_unclassified(100);Clostridiales_unclassified(100);Clostridiales_unclassified(100);
Otu01105	28	Bacteria(100);Firmicutes(100);Clostridia(100);Clostridiales(100);Lachnospiraceae(100);Dorea(100);Dorea_unclassified(100);Dorea_unclassified(100);
Otu01106	28	Bacteria(100);Firmicutes(100);Clostridia(100);Clostridiales(100);Lachnospiraceae(100);Lachnospiraceae_unclassified(100);Lachnospiraceae_unclassified(100);Lachnospiraceae_unclassified(100);
Otu01107	28	Bacteria(100);Bacteria_unclassified(100);Bacteria_unclassified(100);Bacteria_unclassified(100);Bacteria_unclassified(100);Bacteria_unclassified(100);Bacteria_unclassified(100);Bacteria_unclassified(100);
Otu01108	28	Bacteria(100);Bacteria_unclassified(100);Bacteria_unclassified(100);Bacteria_unclassified(100);Bacteria_unclassified(100);Bacteria_unclassified(100);Bacteria_unclassified(100);Bacteria_unclassified(100);
Otu01109	28	Bacteria(100);Firmicutes(100);Clostridia(100);Clostridiales(100);Ruminococcaceae(100);Oscillibacter(100);Oscillibacter_unclassified(100);Oscillibacter_unclassified(100);
Otu01110	28	Bacteria(100);Firmicutes(100);Clostridia(100);Clostridiales(100);Lachnospiraceae(100);Incertae_Sedis(100);Incertae_Sedis_unclassified(100);Incertae_Sedis_unclassified(100);
Otu01111	28	Bacteria(100);Firmicutes(100);Clostridia(100);Clostridiales(100);Ruminococcaceae(100);Ruminococcaceae_unclassified(100);Ruminococcaceae_unclassified(100);Ruminococcaceae_unclassified(100);
Otu01112	28	Bacteria(100);Firmicutes(100);Clostridia(100);Clostridiales(100);Ruminococcaceae(100);Ruminococcus(100);Ruminococcus_unclassified(100);Ruminococcus_unclassified(100);
Otu01113	28	Bacteria(100);Firmicutes(100);Clostridia(100);Clostridiales(100);Lachnospiraceae(100);Lachnospiraceae_unclassified(100);Lachnospiraceae_unclassified(100);Lachnospiraceae_unclassified(100);
Otu01114	28	Bacteria(100);Firmicutes(100);Clostridia(100);Clostridiales(100);Ruminococcaceae(100);Ruminococcaceae_unclassified(100);Ruminococcaceae_unclassified(100);Ruminococcaceae_unclassified(100);
Otu01115	28	Bacteria(100);Firmicutes(100);Clostridia(100);Clostridiales(100);Lachnospiraceae(100);Lachnospiraceae_unclassified(100);Lachnospiraceae_unclassified(100);Lachnospiraceae_unclassified(100);
Otu01116	28	Bacteria(100);Firmicutes(100);Clostridia(100);Clostridiales(100);Lachnospiraceae(100);Roseburia(100);Roseburia_unclassified(100);Roseburia_unclassified(100);
Otu01117	28	Bacteria(100);Firmicutes(100);Clostridia(100);Clostridiales(100);Ruminococcaceae(100);Faecalibacterium(100);Faecalibacterium_unclassified(100);Faecalibacterium_unclassified(100);
Otu01118	28	Bacteria(100);Firmicutes(100);Clostridia(100);Clostridiales(100);Ruminococcaceae(100);Ruminococcaceae_unclassified(100);Ruminococcaceae_unclassified(100);Ruminococcaceae_unclassified(100);
Otu01119	28	Bacteria(100);Firmicutes(100);Clostridia(100);Clostridiales(100);Ruminococcaceae(100);Oscillospira(100);Oscillospira_unclassified(100);Oscillospira_unclassified(100);
Otu01120	28	Bacteria(100);Lentisphaerae(100);Lentisphaeria(100);Victivallales(100);Victivallaceae(100);Victivallis(100);Victivallis_unclassified(100);Victivallis_unclassified(100);
Otu01121	28	Bacteria(100);Firmicutes(100);Clostridia(100);Clostridiales(100);Lachnospiraceae(100);Lachnospiraceae_unclassified(100);Lachnospiraceae_unclassified(100);Lachnospiraceae_unclassified(100);
Otu01122	28	Bacteria(100);Firmicutes(100);Clostridia(100);Clostridiales(100);Lachnospiraceae(100);Incertae_Sedis(100);Incertae_Sedis_unclassified(100);Incertae_Sedis_unclassified(100);
Otu01123	28	Bacteria(100);Firmicutes(100);Clostridia(100);Clostridiales(100);Lachnospiraceae(100);Lachnospiraceae_unclassified(100);Lachnospiraceae_unclassified(100);Lachnospiraceae_unclassified(100);
Otu01124	28	Bacteria(100);Firmicutes(100);Clostridia(100);Clostridiales(100);Ruminococcaceae(100);uncultured(100);uncultured_unclassified(100);uncultured_unclassified(100);
Otu01125	28	Bacteria(100);Firmicutes(100);Clostridia(100);Clostridiales(100);Ruminococcaceae(100);Ruminococcaceae_unclassified(100);Ruminococcaceae_unclassified(100);Ruminococcaceae_unclassified(100);
Otu01126	28	Bacteria(100);Firmicutes(100);Clostridia(100);Clostridiales(100);Clostridiales_unclassified(100);Clostridiales_unclassified(100);Clostridiales_unclassified(100);Clostridiales_unclassified(100);
Otu01127	27	Bacteria(100);Firmicutes(100);Clostridia(100);Clostridiales(100);Ruminococcaceae(100);Incertae_Sedis(100);Incertae_Sedis_unclassified(100);Incertae_Sedis_unclassified(100);
Otu01128	27	Bacteria(100);Firmicutes(100);Clostridia(100);Clostridiales(100);Ruminococcaceae(100);Ruminococcaceae_unclassified(100);Ruminococcaceae_unclassified(100);Ruminococcaceae_unclassified(100);
Otu01129	27	Bacteria(100);Firmicutes(100);Clostridia(100);Clostridiales(100);Ruminococcaceae(100);Ruminococcaceae_unclassified(100);Ruminococcaceae_unclassified(100);Ruminococcaceae_unclassified(100);
Otu01130	27	Bacteria(100);Firmicutes(100);Clostridia(100);Clostridiales(100);Lachnospiraceae(100);Incertae_Sedis(100);Incertae_Sedis_unclassified(100);Incertae_Sedis_unclassified(100);
Otu01131	27	Bacteria(100);Firmicutes(100);Clostridia(100);Clostridiales(100);Ruminococcaceae(100);Ruminococcaceae_unclassified(100);Ruminococcaceae_unclassified(100);Ruminococcaceae_unclassified(100);
Otu01132	27	Bacteria(100);Firmicutes(100);Clostridia(100);Clostridiales(100);Ruminococcaceae(100);Ruminococcaceae_unclassified(100);Ruminococcaceae_unclassified(100);Ruminococcaceae_unclassified(100);
Otu01133	27	Bacteria(100);Bacteria_unclassified(100);Bacteria_unclassified(100);Bacteria_unclassified(100);Bacteria_unclassified(100);Bacteria_unclassified(100);Bacteria_unclassified(100);Bacteria_unclassified(100);
Otu01134	27	Bacteria(100);Firmicutes(100);Clostridia(100);Clostridiales(100);Ruminococcaceae(100);Ruminococcus(100);Ruminococcus_unclassified(100);Ruminococcus_unclassified(100);
Otu01135	27	Bacteria(100);Firmicutes(100);Clostridia(100);Clostridiales(100);Ruminococcaceae(100);Ruminococcaceae_unclassified(100);Ruminococcaceae_unclassified(100);Ruminococcaceae_unclassified(100);
Otu01136	27	Bacteria(100);Synergistetes(100);Synergistia(100);Synergistales(100);Synergistaceae(100);Pyramidobacter(100);Pyramidobacter_unclassified(100);Pyramidobacter_unclassified(100);
Otu01137	27	Bacteria(100);Firmicutes(100);Clostridia(100);Clostridiales(100);Clostridiales_unclassified(100);Clostridiales_unclassified(100);Clostridiales_unclassified(100);Clostridiales_unclassified(100);
Otu01138	27	Bacteria(100);Firmicutes(100);Clostridia(100);Clostridiales(100);Lachnospiraceae(100);Lachnospiraceae_unclassified(100);Lachnospiraceae_unclassified(100);Lachnospiraceae_unclassified(100);
Otu01139	27	Bacteria(100);Firmicutes(100);Clostridia(100);Clostridiales(100);Lachnospiraceae(100);uncultured(100);uncultured_unclassified(100);uncultured_unclassified(100);
Otu01140	27	Bacteria(100);Firmicutes(100);Clostridia(100);Clostridiales(100);Lachnospiraceae(100);Incertae_Sedis(100);Incertae_Sedis_unclassified(100);Incertae_Sedis_unclassified(100);
Otu01141	27	Bacteria(100);Firmicutes(100);Clostridia(100);Clostridiales(100);Clostridiales_unclassified(100);Clostridiales_unclassified(100);Clostridiales_unclassified(100);Clostridiales_unclassified(100);
Otu01142	27	Bacteria(100);Firmicutes(100);Clostridia(100);Clostridiales(100);Lachnospiraceae(100);Lachnospiraceae_unclassified(100);Lachnospiraceae_unclassified(100);Lachnospiraceae_unclassified(100);
Otu01143	27	Bacteria(100);Firmicutes(100);Clostridia(100);Clostridiales(100);Clostridiaceae(100);Clostridium(100);Clostridium_unclassified(100);Clostridium_unclassified(100);
Otu01144	27	Bacteria(100);Lentisphaerae(100);Lentisphaeria(100);Victivallales(100);Victivallaceae(100);Victivallis(100);Victivallis_unclassified(100);Victivallis_unclassified(100);
Otu01145	27	Bacteria(100);Firmicutes(100);Clostridia(100);Clostridiales(100);Lachnospiraceae(100);uncultured(100);uncultured_unclassified(100);uncultured_unclassified(100);
Otu01146	27	Bacteria(100);Firmicutes(100);Clostridia(100);Clostridiales(100);Lachnospiraceae(100);Roseburia(100);Roseburia_unclassified(100);Roseburia_unclassified(100);
Otu01147	27	Bacteria(100);Firmicutes(100);Clostridia(100);Clostridiales(100);Ruminococcaceae(100);Incertae_Sedis(100);Incertae_Sedis_unclassified(100);Incertae_Sedis_unclassified(100);
Otu01148	27	Bacteria(100);Firmicutes(100);Clostridia(100);Clostridiales(100);Lachnospiraceae(100);Roseburia(100);Roseburia_unclassified(100);Roseburia_unclassified(100);
Otu01149	27	Bacteria(100);Firmicutes(100);Clostridia(100);Clostridiales(100);Lachnospiraceae(100);Incertae_Sedis(100);Incertae_Sedis_unclassified(100);Incertae_Sedis_unclassified(100);
Otu01150	27	Bacteria(100);Firmicutes(100);Clostridia(100);Clostridiales(100);Lachnospiraceae(100);Blautia(100);Blautia_unclassified(100);Blautia_unclassified(100);
Otu01151	27	Bacteria(100);Firmicutes(100);Clostridia(100);Clostridiales(100);Ruminococcaceae(100);Ruminococcaceae_unclassified(100);Ruminococcaceae_unclassified(100);Ruminococcaceae_unclassified(100);
Otu01152	27	Bacteria(100);Firmicutes(100);Clostridia(100);Clostridiales(100);Lachnospiraceae(100);Incertae_Sedis(100);Incertae_Sedis_unclassified(100);Incertae_Sedis_unclassified(100);
Otu01153	27	Bacteria(100);Firmicutes(100);Clostridia(100);Clostridiales(100);Lachnospiraceae(100);Incertae_Sedis(100);Incertae_Sedis_unclassified(100);Incertae_Sedis_unclassified(100);
Otu01154	27	Bacteria(100);Firmicutes(100);Clostridia(100);Clostridiales(100);Ruminococcaceae(100);uncultured(100);uncultured_unclassified(100);uncultured_unclassified(100);
Otu01155	26	Bacteria(100);Firmicutes(100);Clostridia(100);Clostridiales(100);Peptostreptococcaceae(100);Incertae_Sedis(100);Incertae_Sedis_unclassified(100);Incertae_Sedis_unclassified(100);
Otu01156	26	Bacteria(100);Firmicutes(100);Clostridia(100);Clostridiales(100);Ruminococcaceae(100);Faecalibacterium(100);Faecalibacterium_unclassified(100);Faecalibacterium_unclassified(100);
Otu01157	26	Bacteria(100);Firmicutes(100);Clostridia(100);Clostridiales(100);Ruminococcaceae(100);Ruminococcaceae_unclassified(100);Ruminococcaceae_unclassified(100);Ruminococcaceae_unclassified(100);
Otu01158	26	Bacteria(100);Firmicutes(100);Clostridia(100);Clostridiales(100);Lachnospiraceae(100);uncultured(100);uncultured_unclassified(100);uncultured_unclassified(100);
Otu01159	26	Bacteria(100);Firmicutes(100);Clostridia(100);Clostridiales(100);Lachnospiraceae(100);Roseburia(100);Roseburia_unclassified(100);Roseburia_unclassified(100);
Otu01160	26	Bacteria(100);Firmicutes(100);Clostridia(100);Clostridiales(100);Ruminococcaceae(100);Oscillibacter(100);Oscillibacter_unclassified(100);Oscillibacter_unclassified(100);
Otu01161	26	Bacteria(100);Firmicutes(100);Clostridia(100);Clostridiales(100);Ruminococcaceae(100);Subdoligranulum(100);Subdoligranulum_unclassified(100);Subdoligranulum_unclassified(100);
Otu01162	26	Bacteria(100);Firmicutes(100);Clostridia(100);Clostridiales(100);Ruminococcaceae(100);Ruminococcaceae_unclassified(100);Ruminococcaceae_unclassified(100);Ruminococcaceae_unclassified(100);
Otu01163	26	Bacteria(100);Firmicutes(100);Clostridia(100);Clostridiales(100);Ruminococcaceae(100);Ruminococcaceae_unclassified(100);Ruminococcaceae_unclassified(100);Ruminococcaceae_unclassified(100);
Otu01164	26	Bacteria(100);Firmicutes(100);Clostridia(100);Clostridiales(100);Ruminococcaceae(100);uncultured(100);uncultured_unclassified(100);uncultured_unclassified(100);
Otu01165	26	Bacteria(100);Firmicutes(100);Clostridia(100);Clostridiales(100);Lachnospiraceae(100);Incertae_Sedis(100);Incertae_Sedis_unclassified(100);Incertae_Sedis_unclassified(100);
Otu01166	26	Bacteria(100);Firmicutes(100);Clostridia(100);Clostridiales(100);Ruminococcaceae(100);Ruminococcaceae_unclassified(100);Ruminococcaceae_unclassified(100);Ruminococcaceae_unclassified(100);
Otu01167	26	Bacteria(100);Firmicutes(100);Clostridia(100);Clostridiales(100);Ruminococcaceae(100);Ruminococcaceae_unclassified(100);Ruminococcaceae_unclassified(100);Ruminococcaceae_unclassified(100);
Otu01168	26	Bacteria(100);Firmicutes(100);Clostridia(100);Clostridiales(100);Lachnospiraceae(100);Butyrivibrio(100);Butyrivibrio_unclassified(100);Butyrivibrio_unclassified(100);
Otu01169	26	Bacteria(100);Firmicutes(100);Clostridia(100);Clostridiales(100);Ruminococcaceae(100);Ruminococcaceae_unclassified(100);Ruminococcaceae_unclassified(100);Ruminococcaceae_unclassified(100);
Otu01170	26	Bacteria(100);Firmicutes(100);Firmicutes_unclassified(100);Firmicutes_unclassified(100);Firmicutes_unclassified(100);Firmicutes_unclassified(100);Firmicutes_unclassified(100);Firmicutes_unclassified(100);
Otu01171	26	Bacteria(100);Firmicutes(100);Clostridia(100);Clostridiales(100);Ruminococcaceae(100);Ruminococcaceae_unclassified(100);Ruminococcaceae_unclassified(100);Ruminococcaceae_unclassified(100);
Otu01172	26	Bacteria(100);Firmicutes(100);Clostridia(100);Clostridiales(100);Ruminococcaceae(100);Ruminococcaceae_unclassified(100);Ruminococcaceae_unclassified(100);Ruminococcaceae_unclassified(100);
Otu01173	26	Bacteria(100);Firmicutes(100);Clostridia(100);Clostridiales(100);Lachnospiraceae(100);Lachnospiraceae_unclassified(100);Lachnospiraceae_unclassified(100);Lachnospiraceae_unclassified(100);
Otu01174	26	Bacteria(100);Firmicutes(100);Clostridia(100);Clostridiales(100);Ruminococcaceae(100);Subdoligranulum(100);Subdoligranulum_unclassified(100);Subdoligranulum_unclassified(100);
Otu01175	26	Bacteria(100);Firmicutes(100);Clostridia(100);Clostridiales(100);Ruminococcaceae(100);Ruminococcaceae_unclassified(100);Ruminococcaceae_unclassified(100);Ruminococcaceae_unclassified(100);
Otu01176	26	Bacteria(100);Firmicutes(100);Clostridia(100);Clostridiales(100);Ruminococcaceae(100);Oscillibacter(100);Oscillibacter_unclassified(100);Oscillibacter_unclassified(100);
Otu01177	26	Bacteria(100);Firmicutes(100);Clostridia(100);Clostridiales(100);Lachnospiraceae(100);Lachnospiraceae_unclassified(100);Lachnospiraceae_unclassified(100);Lachnospiraceae_unclassified(100);
Otu01178	26	Bacteria(100);Firmicutes(100);Clostridia(100);Clostridiales(100);Lachnospiraceae(100);Lachnospiraceae_unclassified(100);Lachnospiraceae_unclassified(100);Lachnospiraceae_unclassified(100);
Otu01179	26	Bacteria(100);Firmicutes(100);Clostridia(100);Clostridiales(100);Ruminococcaceae(100);Ruminococcus(100);Ruminococcus_unclassified(100);Ruminococcus_unclassified(100);
Otu01180	26	Bacteria(100);Firmicutes(100);Clostridia(100);Clostridiales(100);Ruminococcaceae(100);Ruminococcaceae_unclassified(100);Ruminococcaceae_unclassified(100);Ruminococcaceae_unclassified(100);
Otu01181	26	Bacteria(100);Firmicutes(100);Clostridia(100);Clostridiales(100);Peptostreptococcaceae(100);Incertae_Sedis(100);Incertae_Sedis_unclassified(100);Incertae_Sedis_unclassified(100);
Otu01182	26	Bacteria(100);Firmicutes(100);Clostridia(100);Clostridiales(100);Lachnospiraceae(100);Blautia(100);Blautia_unclassified(100);Blautia_unclassified(100);
Otu01183	26	Bacteria(100);Firmicutes(100);Clostridia(100);Clostridiales(100);Lachnospiraceae(100);Lachnospiraceae_unclassified(100);Lachnospiraceae_unclassified(100);Lachnospiraceae_unclassified(100);
Otu01184	26	Bacteria(100);Firmicutes(100);Clostridia(100);Clostridiales(100);Lachnospiraceae(100);Incertae_Sedis(100);Incertae_Sedis_unclassified(100);Incertae_Sedis_unclassified(100);
Otu01185	26	Bacteria(100);Firmicutes(100);Clostridia(100);Clostridiales(100);Ruminococcaceae(100);Ruminococcaceae_unclassified(100);Ruminococcaceae_unclassified(100);Ruminococcaceae_unclassified(100);
Otu01186	26	Bacteria(100);Firmicutes(100);Clostridia(100);Clostridiales(100);Ruminococcaceae(100);Ruminococcaceae_unclassified(100);Ruminococcaceae_unclassified(100);Ruminococcaceae_unclassified(100);
Otu01187	26	Bacteria(100);Firmicutes(100);Clostridia(100);Clostridiales(100);Ruminococcaceae(100);Ruminococcus(100);Ruminococcus_unclassified(100);Ruminococcus_unclassified(100);
Otu01188	26	Bacteria(100);Firmicutes(100);Clostridia(100);Clostridiales(100);Peptostreptococcaceae(100);Incertae_Sedis(100);Incertae_Sedis_unclassified(100);Incertae_Sedis_unclassified(100);
Otu01189	26	Bacteria(100);Firmicutes(100);Clostridia(100);Clostridiales(100);Peptostreptococcaceae(100);Incertae_Sedis(100);Incertae_Sedis_unclassified(100);Incertae_Sedis_unclassified(100);
Otu01190	26	Bacteria(100);Firmicutes(100);Clostridia(100);Clostridiales(100);Ruminococcaceae(100);Faecalibacterium(100);Faecalibacterium_unclassified(100);Faecalibacterium_unclassified(100);
Otu01191	26	Bacteria(100);Firmicutes(100);Clostridia(100);Clostridiales(100);Ruminococcaceae(100);Incertae_Sedis(100);Incertae_Sedis_unclassified(100);Incertae_Sedis_unclassified(100);
Otu01192	26	Bacteria(100);Firmicutes(100);Clostridia(100);Clostridiales(100);Lachnospiraceae(100);Blautia(100);Blautia_unclassified(100);Blautia_unclassified(100);
Otu01193	25	Bacteria(100);Firmicutes(100);Clostridia(100);Clostridiales(100);Lachnospiraceae(100);Incertae_Sedis(100);Incertae_Sedis_unclassified(100);Incertae_Sedis_unclassified(100);
Otu01194	25	Bacteria(100);Firmicutes(100);Clostridia(100);Clostridiales(100);Lachnospiraceae(100);Incertae_Sedis(100);Incertae_Sedis_unclassified(100);Incertae_Sedis_unclassified(100);
Otu01195	25	Bacteria(100);Firmicutes(100);Clostridia(100);Clostridiales(100);Peptostreptococcaceae(100);Incertae_Sedis(100);Incertae_Sedis_unclassified(100);Incertae_Sedis_unclassified(100);
Otu01196	25	Bacteria(100);Firmicutes(100);Clostridia(100);Clostridiales(100);Lachnospiraceae(100);Blautia(100);Blautia_unclassified(100);Blautia_unclassified(100);
Otu01197	25	Bacteria(100);Firmicutes(100);Clostridia(100);Clostridiales(100);Lachnospiraceae(100);Coprococcus(100);Coprococcus_unclassified(100);Coprococcus_unclassified(100);
Otu01198	25	Bacteria(100);Firmicutes(100);Clostridia(100);Clostridiales(100);Lachnospiraceae(100);Incertae_Sedis(100);Incertae_Sedis_unclassified(100);Incertae_Sedis_unclassified(100);
Otu01199	25	Bacteria(100);Firmicutes(100);Clostridia(100);Clostridiales(100);Ruminococcaceae(100);Ruminococcus(100);Ruminococcus_unclassified(100);Ruminococcus_unclassified(100);
Otu01200	25	Bacteria(100);Firmicutes(100);Clostridia(100);Clostridiales(100);Lachnospiraceae(100);Blautia(100);Blautia_unclassified(100);Blautia_unclassified(100);
Otu01201	25	Bacteria(100);Firmicutes(100);Clostridia(100);Clostridiales(100);Ruminococcaceae(100);Ruminococcaceae_unclassified(100);Ruminococcaceae_unclassified(100);Ruminococcaceae_unclassified(100);
Otu01202	25	Bacteria(100);Firmicutes(100);Clostridia(100);Clostridiales(100);Lachnospiraceae(100);Incertae_Sedis(100);Incertae_Sedis_unclassified(100);Incertae_Sedis_unclassified(100);
Otu01203	25	Bacteria(100);Firmicutes(100);Clostridia(100);Clostridiales(100);Ruminococcaceae(100);Incertae_Sedis(100);Incertae_Sedis_unclassified(100);Incertae_Sedis_unclassified(100);
Otu01204	25	Bacteria(100);Firmicutes(100);Clostridia(100);Clostridiales(100);Lachnospiraceae(100);Blautia(100);Blautia_unclassified(100);Blautia_unclassified(100);
Otu01205	25	Bacteria(100);Firmicutes(100);Clostridia(100);Clostridiales(100);Lachnospiraceae(100);Lachnospiraceae_unclassified(100);Lachnospiraceae_unclassified(100);Lachnospiraceae_unclassified(100);
Otu01206	25	Bacteria(100);Actinobacteria(100);Actinobacteria(100);Coriobacteridae(100);Coriobacteriales(100);Coriobacterineae(100);Coriobacteriaceae(100);Olsenella(96);
Otu01207	25	Bacteria(100);Firmicutes(100);Clostridia(100);Clostridiales(100);Lachnospiraceae(100);Lachnospiraceae_unclassified(100);Lachnospiraceae_unclassified(100);Lachnospiraceae_unclassified(100);
Otu01208	25	Bacteria(100);Firmicutes(100);Clostridia(100);Clostridiales(100);Ruminococcaceae(100);Ruminococcaceae_unclassified(100);Ruminococcaceae_unclassified(100);Ruminococcaceae_unclassified(100);
Otu01209	25	Bacteria(100);Firmicutes(100);Clostridia(100);Clostridiales(100);Ruminococcaceae(100);Ruminococcaceae_unclassified(100);Ruminococcaceae_unclassified(100);Ruminococcaceae_unclassified(100);
Otu01210	25	Bacteria(100);Firmicutes(100);Clostridia(100);Clostridiales(100);Clostridiaceae(100);Clostridium(100);Clostridium_unclassified(100);Clostridium_unclassified(100);
Otu01211	25	Bacteria(100);Firmicutes(100);Clostridia(100);Clostridiales(100);Lachnospiraceae(100);Lachnospiraceae_unclassified(100);Lachnospiraceae_unclassified(100);Lachnospiraceae_unclassified(100);
Otu01212	25	Bacteria(100);Firmicutes(100);Clostridia(100);Clostridiales(100);Lachnospiraceae(100);Lachnospiraceae_unclassified(100);Lachnospiraceae_unclassified(100);Lachnospiraceae_unclassified(100);
Otu01213	25	Bacteria(100);Firmicutes(100);Clostridia(100);Clostridiales(100);Ruminococcaceae(100);Ruminococcaceae_unclassified(100);Ruminococcaceae_unclassified(100);Ruminococcaceae_unclassified(100);
Otu01214	25	Bacteria(100);Firmicutes(100);Clostridia(100);Clostridiales(100);Ruminococcaceae(100);Incertae_Sedis(100);Incertae_Sedis_unclassified(100);Incertae_Sedis_unclassified(100);
Otu01215	25	Bacteria(100);Firmicutes(100);Clostridia(100);Clostridiales(100);Lachnospiraceae(100);Blautia(100);Blautia_unclassified(100);Blautia_unclassified(100);
Otu01216	25	Bacteria(100);Firmicutes(100);Clostridia(100);Clostridiales(100);Lachnospiraceae(100);Incertae_Sedis(100);Incertae_Sedis_unclassified(100);Incertae_Sedis_unclassified(100);
Otu01217	25	Bacteria(100);Firmicutes(100);Clostridia(100);Clostridiales(100);Ruminococcaceae(100);Ruminococcaceae_unclassified(100);Ruminococcaceae_unclassified(100);Ruminococcaceae_unclassified(100);
Otu01218	25	Bacteria(100);Firmicutes(100);Clostridia(100);Clostridiales(100);Ruminococcaceae(100);Incertae_Sedis(100);Incertae_Sedis_unclassified(100);Incertae_Sedis_unclassified(100);
Otu01219	25	Bacteria(100);Firmicutes(100);Clostridia(100);Clostridiales(100);Lachnospiraceae(100);Incertae_Sedis(100);Incertae_Sedis_unclassified(100);Incertae_Sedis_unclassified(100);
Otu01220	24	Bacteria(100);Firmicutes(100);Clostridia(100);Clostridiales(100);Family_XIII_Incertae_Sedis(100);uncultured(100);uncultured_unclassified(100);uncultured_unclassified(100);
Otu01221	24	Bacteria(100);Verrucomicrobia(100);Verrucomicrobiae(100);Verrucomicrobiales(100);Verrucomicrobiaceae(100);Akkermansia(100);Akkermansia_unclassified(100);Akkermansia_unclassified(100);
Otu01222	24	Bacteria(100);Firmicutes(100);Clostridia(100);Clostridiales(100);Family_XIII_Incertae_Sedis(100);uncultured(100);uncultured_unclassified(100);uncultured_unclassified(100);
Otu01223	24	Bacteria(100);Firmicutes(100);Clostridia(100);Clostridiales(100);Ruminococcaceae(100);uncultured(100);uncultured_unclassified(100);uncultured_unclassified(100);
Otu01224	24	Bacteria(100);Firmicutes(100);Clostridia(100);Clostridiales(100);Lachnospiraceae(100);Incertae_Sedis(100);Incertae_Sedis_unclassified(100);Incertae_Sedis_unclassified(100);
Otu01225	24	Bacteria(100);Firmicutes(100);Clostridia(100);Clostridiales(100);Clostridiales_unclassified(100);Clostridiales_unclassified(100);Clostridiales_unclassified(100);Clostridiales_unclassified(100);
Otu01226	24	Bacteria(100);Firmicutes(100);Clostridia(100);Clostridiales(100);Lachnospiraceae(100);Blautia(100);Blautia_unclassified(100);Blautia_unclassified(100);
Otu01227	24	Bacteria(100);Firmicutes(100);Clostridia(100);Clostridiales(100);Lachnospiraceae(100);Incertae_Sedis(100);Incertae_Sedis_unclassified(100);Incertae_Sedis_unclassified(100);
Otu01228	24	Bacteria(100);Firmicutes(100);Clostridia(100);Clostridiales(100);Lachnospiraceae(100);Blautia(100);Blautia_unclassified(100);Blautia_unclassified(100);
Otu01229	24	Bacteria(100);Firmicutes(100);Clostridia(100);Clostridiales(100);Ruminococcaceae(100);Incertae_Sedis(100);Incertae_Sedis_unclassified(100);Incertae_Sedis_unclassified(100);
Otu01230	24	Bacteria(100);Firmicutes(100);Clostridia(100);Clostridiales(100);Ruminococcaceae(100);Ruminococcaceae_unclassified(100);Ruminococcaceae_unclassified(100);Ruminococcaceae_unclassified(100);
Otu01231	24	Bacteria(100);Firmicutes(100);Clostridia(100);Clostridiales(100);Lachnospiraceae(100);Incertae_Sedis(100);Incertae_Sedis_unclassified(100);Incertae_Sedis_unclassified(100);
Otu01232	24	Bacteria(100);Firmicutes(100);Clostridia(100);Clostridiales(100);Ruminococcaceae(100);Ruminococcaceae_unclassified(100);Ruminococcaceae_unclassified(100);Ruminococcaceae_unclassified(100);
Otu01233	24	Bacteria(100);Firmicutes(100);Clostridia(100);Clostridiales(100);Lachnospiraceae(100);Anaerostipes(100);Anaerostipes_unclassified(100);Anaerostipes_unclassified(100);
Otu01234	24	Bacteria(100);Firmicutes(100);Clostridia(100);Clostridiales(100);Family_XIII_Incertae_Sedis(100);uncultured(100);uncultured_unclassified(100);uncultured_unclassified(100);
Otu01235	24	Bacteria(100);Firmicutes(100);Clostridia(100);Clostridiales(100);Ruminococcaceae(100);Ruminococcus(100);Ruminococcus_unclassified(100);Ruminococcus_unclassified(100);
Otu01236	24	Bacteria(100);Firmicutes(100);Clostridia(100);Clostridiales(100);Lachnospiraceae(100);Lachnospiraceae_unclassified(100);Lachnospiraceae_unclassified(100);Lachnospiraceae_unclassified(100);
Otu01237	24	Bacteria(100);Firmicutes(100);Clostridia(100);Clostridiales(100);Lachnospiraceae(100);Lachnospiraceae_unclassified(100);Lachnospiraceae_unclassified(100);Lachnospiraceae_unclassified(100);
Otu01238	24	Bacteria(100);Firmicutes(100);Clostridia(100);Clostridiales(100);Family_XIII_Incertae_Sedis(100);Family_XIII_Incertae_Sedis_unclassified(100);Family_XIII_Incertae_Sedis_unclassified(100);Family_XIII_Incertae_Sedis_unclassified(100);
Otu01239	24	Bacteria(100);Actinobacteria(100);Actinobacteria(100);Coriobacteridae(100);Coriobacteriales(100);Coriobacterineae(100);Coriobacteriaceae(100);Atopobium(100);
Otu01240	24	Bacteria(100);Firmicutes(100);Clostridia(100);Clostridiales(100);Ruminococcaceae(100);Subdoligranulum(100);Subdoligranulum_unclassified(100);Subdoligranulum_unclassified(100);
Otu01241	24	Bacteria(100);Firmicutes(100);Clostridia(100);Clostridiales(100);Family_XIII_Incertae_Sedis(100);uncultured(100);uncultured_unclassified(100);uncultured_unclassified(100);
Otu01242	24	Bacteria(100);Firmicutes(100);Clostridia(100);Clostridiales(100);Lachnospiraceae(100);Howardella(100);Howardella_unclassified(100);Howardella_unclassified(100);
Otu01243	24	Bacteria(100);Firmicutes(100);Clostridia(100);Clostridiales(100);Ruminococcaceae(100);Ruminococcaceae_unclassified(100);Ruminococcaceae_unclassified(100);Ruminococcaceae_unclassified(100);
Otu01244	24	Bacteria(100);Firmicutes(100);Clostridia(100);Clostridiales(100);Ruminococcaceae(100);Ruminococcaceae_unclassified(100);Ruminococcaceae_unclassified(100);Ruminococcaceae_unclassified(100);
Otu01245	24	Bacteria(100);Firmicutes(100);Clostridia(100);Clostridiales(100);Clostridiales_unclassified(100);Clostridiales_unclassified(100);Clostridiales_unclassified(100);Clostridiales_unclassified(100);
Otu01246	24	Bacteria(100);Firmicutes(100);Clostridia(100);Clostridiales(100);Lachnospiraceae(100);Lachnospiraceae_unclassified(100);Lachnospiraceae_unclassified(100);Lachnospiraceae_unclassified(100);
Otu01247	24	Bacteria(100);Firmicutes(100);Clostridia(100);Clostridiales(100);Ruminococcaceae(100);Ruminococcaceae_unclassified(100);Ruminococcaceae_unclassified(100);Ruminococcaceae_unclassified(100);
Otu01248	24	Bacteria(100);Firmicutes(100);Clostridia(100);Clostridiales(100);Clostridiales_unclassified(100);Clostridiales_unclassified(100);Clostridiales_unclassified(100);Clostridiales_unclassified(100);
Otu01249	24	Bacteria(100);Firmicutes(100);Clostridia(100);Clostridiales(100);Ruminococcaceae(100);Ruminococcaceae_unclassified(100);Ruminococcaceae_unclassified(100);Ruminococcaceae_unclassified(100);
Otu01250	24	Bacteria(100);Firmicutes(100);Clostridia(100);Clostridiales(100);Ruminococcaceae(100);Ruminococcaceae_unclassified(100);Ruminococcaceae_unclassified(100);Ruminococcaceae_unclassified(100);
Otu01251	24	Bacteria(100);Firmicutes(100);Clostridia(100);Clostridiales(100);Lachnospiraceae(100);uncultured(100);uncultured_unclassified(100);uncultured_unclassified(100);
Otu01252	24	Bacteria(100);Firmicutes(100);Clostridia(100);Clostridiales(100);Clostridiaceae(100);Clostridium(100);Clostridium_unclassified(100);Clostridium_unclassified(100);
Otu01253	24	Bacteria(100);Firmicutes(100);Clostridia(100);Clostridiales(100);Lachnospiraceae(100);uncultured(100);uncultured_unclassified(100);uncultured_unclassified(100);
Otu01254	24	Bacteria(100);Actinobacteria(100);Actinobacteria(100);Actinobacteria_unclassified(100);Actinobacteria_unclassified(100);Actinobacteria_unclassified(100);Actinobacteria_unclassified(100);Actinobacteria_unclassified(100);
Otu01255	24	Bacteria(100);Firmicutes(100);Clostridia(100);Clostridiales(100);Ruminococcaceae(100);Ruminococcaceae_unclassified(100);Ruminococcaceae_unclassified(100);Ruminococcaceae_unclassified(100);
Otu01256	24	Bacteria(100);Firmicutes(100);Clostridia(100);Clostridiales(100);Lachnospiraceae(100);Blautia(100);Blautia_unclassified(100);Blautia_unclassified(100);
Otu01257	24	Bacteria(100);Firmicutes(100);Clostridia(100);Clostridiales(100);Ruminococcaceae(100);Ruminococcaceae_unclassified(100);Ruminococcaceae_unclassified(100);Ruminococcaceae_unclassified(100);
Otu01258	24	Bacteria(100);Firmicutes(100);Clostridia(100);Clostridia_unclassified(100);Clostridia_unclassified(100);Clostridia_unclassified(100);Clostridia_unclassified(100);Clostridia_unclassified(100);
Otu01259	24	Bacteria(100);Firmicutes(100);Clostridia(100);Clostridiales(100);Ruminococcaceae(100);uncultured(100);uncultured_unclassified(100);uncultured_unclassified(100);
Otu01260	24	Bacteria(100);Firmicutes(100);Clostridia(100);Clostridiales(100);Lachnospiraceae(100);Roseburia(100);Roseburia_unclassified(100);Roseburia_unclassified(100);
Otu01261	24	Bacteria(100);Firmicutes(100);Clostridia(100);Clostridiales(100);Lachnospiraceae(100);Lachnospiraceae_unclassified(100);Lachnospiraceae_unclassified(100);Lachnospiraceae_unclassified(100);
Otu01262	24	Bacteria(100);Firmicutes(100);Clostridia(100);Clostridiales(100);Ruminococcaceae(100);Subdoligranulum(100);Subdoligranulum_unclassified(100);Subdoligranulum_unclassified(100);
Otu01263	24	Bacteria(100);Firmicutes(100);Clostridia(100);Clostridiales(100);Lachnospiraceae(100);Lachnospiraceae_unclassified(100);Lachnospiraceae_unclassified(100);Lachnospiraceae_unclassified(100);
Otu01264	24	Bacteria(100);Bacteroidetes(100);Bacteroidia(100);Bacteroidales(100);Bacteroidales_unclassified(55);Bacteroidales_unclassified(55);Bacteroidales_unclassified(55);Bacteroidales_unclassified(55);
Otu01265	24	Bacteria(100);Firmicutes(100);Clostridia(100);Clostridiales(100);Ruminococcaceae(100);Ruminococcaceae_unclassified(100);Ruminococcaceae_unclassified(100);Ruminococcaceae_unclassified(100);
Otu01266	23	Bacteria(100);Firmicutes(100);Clostridia(100);Clostridiales(100);Ruminococcaceae(100);Ruminococcaceae_unclassified(100);Ruminococcaceae_unclassified(100);Ruminococcaceae_unclassified(100);
Otu01267	23	Bacteria(100);Firmicutes(100);Clostridia(100);Clostridiales(100);Lachnospiraceae(100);Roseburia(100);Roseburia_unclassified(100);Roseburia_unclassified(100);
Otu01268	23	Bacteria(100);Firmicutes(100);Clostridia(100);Clostridiales(100);Ruminococcaceae(100);Incertae_Sedis(100);Incertae_Sedis_unclassified(100);Incertae_Sedis_unclassified(100);
Otu01269	23	Bacteria(100);Firmicutes(100);Clostridia(100);Clostridiales(100);Ruminococcaceae(100);Oscillibacter(100);Oscillibacter_unclassified(100);Oscillibacter_unclassified(100);
Otu01270	23	Bacteria(100);Firmicutes(100);Clostridia(100);Clostridiales(100);Ruminococcaceae(100);Faecalibacterium(100);Faecalibacterium_unclassified(100);Faecalibacterium_unclassified(100);
Otu01271	23	Bacteria(100);Firmicutes(100);Clostridia(100);Clostridiales(100);Clostridiaceae(100);Clostridium(100);Clostridium_unclassified(100);Clostridium_unclassified(100);
Otu01272	23	Bacteria(100);Firmicutes(100);Clostridia(100);Clostridiales(100);Ruminococcaceae(100);uncultured(100);uncultured_unclassified(100);uncultured_unclassified(100);
Otu01273	23	Bacteria(100);Firmicutes(100);Clostridia(100);Clostridiales(100);Lachnospiraceae(100);Lachnospiraceae_unclassified(100);Lachnospiraceae_unclassified(100);Lachnospiraceae_unclassified(100);
Otu01274	23	Bacteria(100);Firmicutes(100);Clostridia(100);Clostridiales(100);Ruminococcaceae(100);Oscillibacter(100);Oscillibacter_unclassified(100);Oscillibacter_unclassified(100);
Otu01275	23	Bacteria(100);Firmicutes(100);Clostridia(100);Clostridiales(100);Ruminococcaceae(100);Faecalibacterium(100);Faecalibacterium_unclassified(100);Faecalibacterium_unclassified(100);
Otu01276	23	Bacteria(100);Firmicutes(100);Clostridia(100);Clostridiales(100);Lachnospiraceae(100);Blautia(100);Blautia_unclassified(100);Blautia_unclassified(100);
Otu01277	23	Bacteria(100);Firmicutes(100);Clostridia(100);Clostridiales(100);Lachnospiraceae(100);Lachnospiraceae_unclassified(100);Lachnospiraceae_unclassified(100);Lachnospiraceae_unclassified(100);
Otu01278	23	Bacteria(100);Firmicutes(100);Clostridia(100);Clostridiales(100);Ruminococcaceae(100);Oscillibacter(100);Oscillibacter_unclassified(100);Oscillibacter_unclassified(100);
Otu01279	23	Bacteria(100);Firmicutes(100);Clostridia(100);Clostridiales(100);Ruminococcaceae(100);Ruminococcaceae_unclassified(100);Ruminococcaceae_unclassified(100);Ruminococcaceae_unclassified(100);
Otu01280	23	Bacteria(100);Firmicutes(100);Clostridia(100);Clostridiales(100);Ruminococcaceae(100);Incertae_Sedis(100);Incertae_Sedis_unclassified(100);Incertae_Sedis_unclassified(100);
Otu01281	23	Bacteria(100);Firmicutes(100);Clostridia(100);Clostridiales(100);Ruminococcaceae(100);Ruminococcaceae_unclassified(100);Ruminococcaceae_unclassified(100);Ruminococcaceae_unclassified(100);
Otu01282	23	Bacteria(100);Firmicutes(100);Clostridia(100);Clostridiales(100);Ruminococcaceae(100);Ruminococcaceae_unclassified(100);Ruminococcaceae_unclassified(100);Ruminococcaceae_unclassified(100);
Otu01283	23	Bacteria(100);Firmicutes(100);Clostridia(100);Clostridiales(100);Clostridiales_unclassified(100);Clostridiales_unclassified(100);Clostridiales_unclassified(100);Clostridiales_unclassified(100);
Otu01284	23	Bacteria(100);Firmicutes(100);Clostridia(100);Clostridiales(100);Lachnospiraceae(100);Lachnospiraceae_unclassified(100);Lachnospiraceae_unclassified(100);Lachnospiraceae_unclassified(100);
Otu01285	23	Bacteria(100);Firmicutes(100);Clostridia(100);Clostridiales(100);Clostridiaceae(100);Clostridium(100);Clostridium_unclassified(100);Clostridium_unclassified(100);
Otu01286	23	Bacteria(100);Firmicutes(100);Clostridia(100);Clostridiales(100);Lachnospiraceae(100);Howardella(100);Howardella_unclassified(100);Howardella_unclassified(100);
Otu01287	23	Bacteria(100);Firmicutes(100);Clostridia(100);Clostridiales(100);Ruminococcaceae(100);Subdoligranulum(100);Subdoligranulum_unclassified(100);Subdoligranulum_unclassified(100);
Otu01288	23	Bacteria(100);Firmicutes(100);Clostridia(100);Clostridiales(100);Lachnospiraceae(100);Incertae_Sedis(100);Incertae_Sedis_unclassified(100);Incertae_Sedis_unclassified(100);
Otu01289	23	Bacteria(100);Firmicutes(100);Clostridia(100);Clostridiales(100);Lachnospiraceae(100);Blautia(100);Blautia_unclassified(100);Blautia_unclassified(100);
Otu01290	23	Bacteria(100);Firmicutes(100);Clostridia(100);Clostridiales(100);Lachnospiraceae(100);Lachnospiraceae_unclassified(100);Lachnospiraceae_unclassified(100);Lachnospiraceae_unclassified(100);
Otu01291	23	Bacteria(100);Firmicutes(100);Clostridia(100);Clostridiales(100);Ruminococcaceae(100);Ruminococcaceae_unclassified(100);Ruminococcaceae_unclassified(100);Ruminococcaceae_unclassified(100);
Otu01292	23	Bacteria(100);Firmicutes(100);Clostridia(100);Clostridiales(100);Lachnospiraceae(100);Roseburia(100);Roseburia_unclassified(100);Roseburia_unclassified(100);
Otu01293	23	Bacteria(100);Firmicutes(100);Clostridia(100);Clostridiales(100);Lachnospiraceae(100);Lachnospiraceae_unclassified(100);Lachnospiraceae_unclassified(100);Lachnospiraceae_unclassified(100);
Otu01294	23	Bacteria(100);Firmicutes(100);Clostridia(100);Clostridiales(100);Ruminococcaceae(100);Ruminococcaceae_unclassified(100);Ruminococcaceae_unclassified(100);Ruminococcaceae_unclassified(100);
Otu01295	23	Bacteria(100);Firmicutes(100);Clostridia(100);Clostridiales(100);Lachnospiraceae(100);Roseburia(100);Roseburia_unclassified(100);Roseburia_unclassified(100);
Otu01296	23	Bacteria(100);Firmicutes(100);Clostridia(100);Clostridiales(100);Lachnospiraceae(100);Howardella(100);Howardella_unclassified(100);Howardella_unclassified(100);
Otu01297	23	Bacteria(100);Firmicutes(100);Clostridia(100);Clostridiales(100);Ruminococcaceae(100);uncultured(100);uncultured_unclassified(100);uncultured_unclassified(100);
Otu01298	23	Bacteria(100);Firmicutes(100);Clostridia(100);Clostridiales(100);Lachnospiraceae(100);Lachnospiraceae_unclassified(100);Lachnospiraceae_unclassified(100);Lachnospiraceae_unclassified(100);
Otu01299	23	Bacteria(100);Firmicutes(100);Clostridia(100);Clostridiales(100);Lachnospiraceae(100);Lachnospiraceae_unclassified(100);Lachnospiraceae_unclassified(100);Lachnospiraceae_unclassified(100);
Otu01300	23	Bacteria(100);Firmicutes(100);Clostridia(100);Clostridiales(100);Lachnospiraceae(100);Blautia(100);Blautia_unclassified(100);Blautia_unclassified(100);
Otu01301	23	Bacteria(100);Firmicutes(100);Clostridia(100);Clostridiales(100);Ruminococcaceae(100);Ruminococcus(100);Ruminococcus_unclassified(100);Ruminococcus_unclassified(100);
Otu01302	23	Bacteria(100);Firmicutes(100);Clostridia(100);Clostridiales(100);Lachnospiraceae(100);Blautia(100);Blautia_unclassified(100);Blautia_unclassified(100);
Otu01303	23	Bacteria(100);Firmicutes(100);Clostridia(100);Clostridiales(100);Ruminococcaceae(100);Oscillibacter(100);Oscillibacter_unclassified(100);Oscillibacter_unclassified(100);
Otu01304	23	Bacteria(100);Firmicutes(100);Clostridia(100);Clostridiales(100);Lachnospiraceae(100);uncultured(100);uncultured_unclassified(100);uncultured_unclassified(100);
Otu01305	23	Bacteria(100);Firmicutes(100);Clostridia(100);Clostridiales(100);Ruminococcaceae(100);Ruminococcaceae_unclassified(100);Ruminococcaceae_unclassified(100);Ruminococcaceae_unclassified(100);
Otu01306	23	Bacteria(100);Firmicutes(100);Clostridia(100);Clostridiales(100);Lachnospiraceae(100);Lachnospiraceae_unclassified(100);Lachnospiraceae_unclassified(100);Lachnospiraceae_unclassified(100);
Otu01307	23	Bacteria(100);Firmicutes(100);Clostridia(100);Clostridiales(100);Ruminococcaceae(100);uncultured(100);uncultured_unclassified(100);uncultured_unclassified(100);
Otu01308	23	Bacteria(100);Firmicutes(100);Clostridia(100);Clostridiales(100);Lachnospiraceae(100);Blautia(100);Blautia_unclassified(100);Blautia_unclassified(100);
Otu01309	22	Bacteria(100);Firmicutes(100);Clostridia(100);Clostridiales(100);Lachnospiraceae(100);Lachnospiraceae_unclassified(100);Lachnospiraceae_unclassified(100);Lachnospiraceae_unclassified(100);
Otu01310	22	Bacteria(100);Firmicutes(100);Clostridia(100);Clostridiales(100);Lachnospiraceae(100);Lachnospiraceae_unclassified(100);Lachnospiraceae_unclassified(100);Lachnospiraceae_unclassified(100);
Otu01311	22	Bacteria(100);Firmicutes(100);Clostridia(100);Clostridiales(100);Lachnospiraceae(100);Coprococcus(100);Coprococcus_unclassified(100);Coprococcus_unclassified(100);
Otu01312	22	Bacteria(100);Firmicutes(100);Clostridia(100);Clostridiales(100);Ruminococcaceae(100);uncultured(100);uncultured_unclassified(100);uncultured_unclassified(100);
Otu01313	22	Bacteria(100);Firmicutes(100);Clostridia(100);Clostridiales(100);Lachnospiraceae(100);Incertae_Sedis(100);Incertae_Sedis_unclassified(100);Incertae_Sedis_unclassified(100);
Otu01314	22	Bacteria(100);Firmicutes(100);Clostridia(100);Clostridiales(100);Lachnospiraceae(100);Incertae_Sedis(100);Incertae_Sedis_unclassified(100);Incertae_Sedis_unclassified(100);
Otu01315	22	Bacteria(100);Firmicutes(100);Clostridia(100);Clostridiales(100);Ruminococcaceae(100);uncultured(100);uncultured_unclassified(100);uncultured_unclassified(100);
Otu01316	22	Bacteria(100);Firmicutes(100);Clostridia(100);Clostridiales(100);Lachnospiraceae(100);Incertae_Sedis(100);Incertae_Sedis_unclassified(100);Incertae_Sedis_unclassified(100);
Otu01317	22	Bacteria(100);Firmicutes(100);Clostridia(100);Clostridiales(100);Lachnospiraceae(100);uncultured(100);uncultured_unclassified(100);uncultured_unclassified(100);
Otu01318	22	Bacteria(100);Firmicutes(100);Clostridia(100);Clostridiales(100);Lachnospiraceae(100);Lachnospiraceae_unclassified(100);Lachnospiraceae_unclassified(100);Lachnospiraceae_unclassified(100);
Otu01319	22	Bacteria(100);Firmicutes(100);Clostridia(100);Clostridiales(100);Lachnospiraceae(100);Lachnospiraceae_unclassified(100);Lachnospiraceae_unclassified(100);Lachnospiraceae_unclassified(100);
Otu01320	22	Bacteria(100);Firmicutes(100);Clostridia(100);Clostridiales(100);Ruminococcaceae(100);Ruminococcaceae_unclassified(100);Ruminococcaceae_unclassified(100);Ruminococcaceae_unclassified(100);
Otu01321	22	Bacteria(100);Firmicutes(100);Clostridia(100);Clostridiales(100);Peptostreptococcaceae(100);Incertae_Sedis(100);Incertae_Sedis_unclassified(100);Incertae_Sedis_unclassified(100);
Otu01322	22	Bacteria(100);Firmicutes(100);Clostridia(100);Clostridiales(100);Lachnospiraceae(100);Lachnospiraceae_unclassified(100);Lachnospiraceae_unclassified(100);Lachnospiraceae_unclassified(100);
Otu01323	22	Bacteria(100);Firmicutes(100);Clostridia(100);Clostridiales(100);Ruminococcaceae(100);Ruminococcaceae_unclassified(100);Ruminococcaceae_unclassified(100);Ruminococcaceae_unclassified(100);
Otu01324	22	Bacteria(100);Firmicutes(100);Clostridia(100);Clostridiales(100);Ruminococcaceae(100);Faecalibacterium(100);Faecalibacterium_unclassified(100);Faecalibacterium_unclassified(100);
Otu01325	22	Bacteria(100);Firmicutes(100);Clostridia(100);Clostridiales(100);Lachnospiraceae(100);Incertae_Sedis(100);Incertae_Sedis_unclassified(100);Incertae_Sedis_unclassified(100);
Otu01326	22	Bacteria(100);Firmicutes(100);Clostridia(100);Clostridiales(100);Ruminococcaceae(100);Hydrogenoanaerobacterium(100);Hydrogenoanaerobacterium_unclassified(100);Hydrogenoanaerobacterium_unclassified(100);
Otu01327	22	Bacteria(100);Firmicutes(100);Clostridia(100);Clostridiales(100);Ruminococcaceae(100);uncultured(100);uncultured_unclassified(100);uncultured_unclassified(100);
Otu01328	22	Bacteria(100);Firmicutes(100);Clostridia(100);Clostridiales(100);Lachnospiraceae(100);Lachnospiraceae_unclassified(100);Lachnospiraceae_unclassified(100);Lachnospiraceae_unclassified(100);
Otu01329	22	Bacteria(100);Firmicutes(100);Clostridia(100);Clostridiales(100);Lachnospiraceae(100);Lachnospiraceae_unclassified(100);Lachnospiraceae_unclassified(100);Lachnospiraceae_unclassified(100);
Otu01330	22	Bacteria(100);Firmicutes(100);Clostridia(100);Clostridiales(100);Ruminococcaceae(100);Incertae_Sedis(100);Incertae_Sedis_unclassified(100);Incertae_Sedis_unclassified(100);
Otu01331	22	Bacteria(100);Firmicutes(100);Clostridia(100);Clostridiales(100);Peptostreptococcaceae(100);Incertae_Sedis(100);Incertae_Sedis_unclassified(100);Incertae_Sedis_unclassified(100);
Otu01332	22	Bacteria(100);Firmicutes(100);Clostridia(100);Clostridiales(100);Ruminococcaceae(100);Incertae_Sedis(100);Incertae_Sedis_unclassified(100);Incertae_Sedis_unclassified(100);
Otu01333	22	Bacteria(100);Firmicutes(100);Clostridia(100);Clostridiales(100);Ruminococcaceae(100);uncultured(100);uncultured_unclassified(100);uncultured_unclassified(100);
Otu01334	22	Bacteria(100);Firmicutes(100);Clostridia(100);Clostridiales(100);Lachnospiraceae(100);Lachnospiraceae_unclassified(100);Lachnospiraceae_unclassified(100);Lachnospiraceae_unclassified(100);
Otu01335	22	Bacteria(100);Firmicutes(100);Clostridia(100);Clostridiales(100);Lachnospiraceae(100);Lachnospiraceae_unclassified(100);Lachnospiraceae_unclassified(100);Lachnospiraceae_unclassified(100);
Otu01336	22	Bacteria(100);Firmicutes(100);Clostridia(100);Clostridiales(100);Ruminococcaceae(100);Faecalibacterium(100);Faecalibacterium_unclassified(100);Faecalibacterium_unclassified(100);
Otu01337	22	Bacteria(100);Firmicutes(100);Clostridia(100);Clostridiales(100);Ruminococcaceae(100);Incertae_Sedis(100);Incertae_Sedis_unclassified(100);Incertae_Sedis_unclassified(100);
Otu01338	22	Bacteria(100);Firmicutes(100);Clostridia(100);Clostridiales(100);Ruminococcaceae(100);uncultured(100);uncultured_unclassified(100);uncultured_unclassified(100);
Otu01339	22	Bacteria(100);Firmicutes(100);Clostridia(100);Clostridiales(100);Lachnospiraceae(100);Incertae_Sedis(100);Incertae_Sedis_unclassified(100);Incertae_Sedis_unclassified(100);
Otu01340	22	Bacteria(100);Firmicutes(100);Clostridia(100);Clostridiales(100);Lachnospiraceae(100);Roseburia(100);Roseburia_unclassified(100);Roseburia_unclassified(100);
Otu01341	22	Bacteria(100);Firmicutes(100);Clostridia(100);Clostridiales(100);Ruminococcaceae(100);Faecalibacterium(100);Faecalibacterium_unclassified(100);Faecalibacterium_unclassified(100);
Otu01342	22	Bacteria(100);Firmicutes(100);Clostridia(100);Clostridiales(100);Lachnospiraceae(100);Roseburia(100);Roseburia_unclassified(100);Roseburia_unclassified(100);
Otu01343	22	Bacteria(100);Firmicutes(100);Clostridia(100);Clostridiales(100);Lachnospiraceae(100);Lachnospiraceae_unclassified(100);Lachnospiraceae_unclassified(100);Lachnospiraceae_unclassified(100);
Otu01344	22	Bacteria(100);Firmicutes(100);Clostridia(100);Clostridiales(100);Lachnospiraceae(100);Incertae_Sedis(100);Incertae_Sedis_unclassified(100);Incertae_Sedis_unclassified(100);
Otu01345	22	Bacteria(100);Firmicutes(100);Clostridia(100);Clostridiales(100);Lachnospiraceae(100);Blautia(100);Blautia_unclassified(100);Blautia_unclassified(100);
Otu01346	22	Bacteria(100);Firmicutes(100);Clostridia(100);Clostridiales(100);Ruminococcaceae(100);Incertae_Sedis(100);Incertae_Sedis_unclassified(100);Incertae_Sedis_unclassified(100);
Otu01347	22	Bacteria(100);Firmicutes(100);Clostridia(100);Clostridiales(100);Lachnospiraceae(100);Roseburia(100);Roseburia_unclassified(100);Roseburia_unclassified(100);
Otu01348	22	Bacteria(100);Firmicutes(100);Clostridia(100);Clostridiales(100);Lachnospiraceae(100);Incertae_Sedis(100);Incertae_Sedis_unclassified(100);Incertae_Sedis_unclassified(100);
Otu01349	22	Bacteria(100);Firmicutes(100);Clostridia(100);Clostridiales(100);Lachnospiraceae(100);Lachnospiraceae_unclassified(100);Lachnospiraceae_unclassified(100);Lachnospiraceae_unclassified(100);
Otu01350	22	Bacteria(100);Firmicutes(100);Clostridia(100);Clostridiales(100);Ruminococcaceae(100);Subdoligranulum(100);Subdoligranulum_unclassified(100);Subdoligranulum_unclassified(100);
Otu01351	22	Bacteria(100);Firmicutes(100);Clostridia(100);Clostridiales(100);Lachnospiraceae(100);uncultured(100);uncultured_unclassified(100);uncultured_unclassified(100);
Otu01352	22	Bacteria(100);Firmicutes(100);Clostridia(100);Clostridiales(100);Lachnospiraceae(100);Roseburia(100);Roseburia_unclassified(100);Roseburia_unclassified(100);
Otu01353	22	Bacteria(100);Firmicutes(100);Clostridia(100);Clostridiales(100);Lachnospiraceae(100);Blautia(100);Blautia_unclassified(100);Blautia_unclassified(100);
Otu01354	22	Bacteria(100);Firmicutes(100);Clostridia(100);Clostridiales(100);Lachnospiraceae(100);Incertae_Sedis(100);Incertae_Sedis_unclassified(100);Incertae_Sedis_unclassified(100);
Otu01355	22	Bacteria(100);Firmicutes(100);Clostridia(100);Clostridiales(100);Clostridiaceae(100);Clostridium(100);Clostridium_unclassified(100);Clostridium_unclassified(100);
Otu01356	21	Bacteria(100);Firmicutes(100);Clostridia(100);Clostridiales(100);Ruminococcaceae(100);Ruminococcaceae_unclassified(100);Ruminococcaceae_unclassified(100);Ruminococcaceae_unclassified(100);
Otu01357	21	Bacteria(100);Firmicutes(100);Clostridia(100);Clostridiales(100);Peptostreptococcaceae(100);Incertae_Sedis(100);Incertae_Sedis_unclassified(100);Incertae_Sedis_unclassified(100);
Otu01358	21	Bacteria(100);Firmicutes(100);Clostridia(100);Clostridiales(100);Lachnospiraceae(100);Roseburia(100);Roseburia_unclassified(100);Roseburia_unclassified(100);
Otu01359	21	Bacteria(100);Firmicutes(100);Clostridia(100);Clostridiales(100);Peptostreptococcaceae(100);Incertae_Sedis(100);Incertae_Sedis_unclassified(100);Incertae_Sedis_unclassified(100);
Otu01360	21	Bacteria(100);Firmicutes(100);Clostridia(100);Clostridiales(100);Lachnospiraceae(100);Incertae_Sedis(100);Incertae_Sedis_unclassified(100);Incertae_Sedis_unclassified(100);
Otu01361	21	Bacteria(100);Firmicutes(100);Clostridia(100);Clostridiales(100);Ruminococcaceae(100);Subdoligranulum(100);Subdoligranulum_unclassified(100);Subdoligranulum_unclassified(100);
Otu01362	21	Bacteria(100);Firmicutes(100);Clostridia(100);Clostridiales(100);Ruminococcaceae(100);Faecalibacterium(100);Faecalibacterium_unclassified(100);Faecalibacterium_unclassified(100);
Otu01363	21	Bacteria(100);Firmicutes(100);Clostridia(100);Clostridiales(100);Lachnospiraceae(100);Lachnospiraceae_unclassified(100);Lachnospiraceae_unclassified(100);Lachnospiraceae_unclassified(100);
Otu01364	21	Bacteria(100);Bacteria_unclassified(100);Bacteria_unclassified(100);Bacteria_unclassified(100);Bacteria_unclassified(100);Bacteria_unclassified(100);Bacteria_unclassified(100);Bacteria_unclassified(100);
Otu01365	21	Bacteria(100);Firmicutes(100);Clostridia(100);Clostridiales(100);Lachnospiraceae(100);Lachnospiraceae_unclassified(100);Lachnospiraceae_unclassified(100);Lachnospiraceae_unclassified(100);
Otu01366	21	Bacteria(100);Firmicutes(100);Clostridia(100);Clostridiales(100);Ruminococcaceae(100);Ruminococcaceae_unclassified(100);Ruminococcaceae_unclassified(100);Ruminococcaceae_unclassified(100);
Otu01367	21	Bacteria(100);Firmicutes(100);Clostridia(100);Clostridiales(100);Lachnospiraceae(100);Butyrivibrio(100);Butyrivibrio_unclassified(100);Butyrivibrio_unclassified(100);
Otu01368	21	Bacteria(100);Firmicutes(100);Clostridia(100);Clostridiales(100);Ruminococcaceae(100);Ruminococcaceae_unclassified(100);Ruminococcaceae_unclassified(100);Ruminococcaceae_unclassified(100);
Otu01369	21	Bacteria(100);Firmicutes(100);Clostridia(100);Clostridiales(100);Ruminococcaceae(100);Incertae_Sedis(100);Incertae_Sedis_unclassified(100);Incertae_Sedis_unclassified(100);
Otu01370	21	Bacteria(100);Firmicutes(100);Clostridia(100);Clostridiales(100);Lachnospiraceae(100);Lachnospiraceae_unclassified(100);Lachnospiraceae_unclassified(100);Lachnospiraceae_unclassified(100);
Otu01371	21	Bacteria(100);Firmicutes(100);Clostridia(100);Clostridiales(100);Ruminococcaceae(100);uncultured(100);uncultured_unclassified(100);uncultured_unclassified(100);
Otu01372	21	Bacteria(100);Firmicutes(100);Clostridia(100);Clostridiales(100);Lachnospiraceae(100);Roseburia(100);Roseburia_unclassified(100);Roseburia_unclassified(100);
Otu01373	21	Bacteria(100);Bacteroidetes(100);Bacteroidia(100);Bacteroidales(100);Bacteroidaceae(100);Bacteroides(100);Bacteroides_unclassified(100);Bacteroides_unclassified(100);
Otu01374	21	Bacteria(100);Firmicutes(100);Clostridia(100);Clostridiales(100);Ruminococcaceae(100);Faecalibacterium(100);Faecalibacterium_unclassified(100);Faecalibacterium_unclassified(100);
Otu01375	21	Bacteria(100);Firmicutes(100);Clostridia(100);Clostridiales(100);Lachnospiraceae(100);Lachnospiraceae_unclassified(100);Lachnospiraceae_unclassified(100);Lachnospiraceae_unclassified(100);
Otu01376	21	Bacteria(100);Firmicutes(100);Clostridia(100);Clostridiales(100);Lachnospiraceae(100);Lachnospiraceae_unclassified(100);Lachnospiraceae_unclassified(100);Lachnospiraceae_unclassified(100);
Otu01377	21	Bacteria(100);Firmicutes(100);Firmicutes_unclassified(100);Firmicutes_unclassified(100);Firmicutes_unclassified(100);Firmicutes_unclassified(100);Firmicutes_unclassified(100);Firmicutes_unclassified(100);
Otu01378	21	Bacteria(100);Firmicutes(100);Clostridia(100);Clostridiales(100);Lachnospiraceae(100);Roseburia(100);Roseburia_unclassified(100);Roseburia_unclassified(100);
Otu01379	21	Bacteria(100);Firmicutes(100);Clostridia(100);Clostridiales(100);Ruminococcaceae(100);Faecalibacterium(100);Faecalibacterium_unclassified(100);Faecalibacterium_unclassified(100);
Otu01380	21	Bacteria(100);Firmicutes(100);Clostridia(100);Clostridiales(100);Ruminococcaceae(100);Ruminococcaceae_unclassified(100);Ruminococcaceae_unclassified(100);Ruminococcaceae_unclassified(100);
Otu01381	21	Bacteria(100);Firmicutes(100);Clostridia(100);Clostridiales(100);Lachnospiraceae(100);Incertae_Sedis(100);Incertae_Sedis_unclassified(100);Incertae_Sedis_unclassified(100);
Otu01382	21	Bacteria(100);Firmicutes(100);Clostridia(100);Clostridiales(100);Ruminococcaceae(100);Faecalibacterium(100);Faecalibacterium_unclassified(100);Faecalibacterium_unclassified(100);
Otu01383	21	Bacteria(100);Firmicutes(100);Clostridia(100);Clostridiales(100);Ruminococcaceae(100);Faecalibacterium(100);Faecalibacterium_unclassified(100);Faecalibacterium_unclassified(100);
Otu01384	21	Bacteria(100);Firmicutes(100);Clostridia(100);Clostridiales(100);Ruminococcaceae(100);Ruminococcaceae_unclassified(100);Ruminococcaceae_unclassified(100);Ruminococcaceae_unclassified(100);
Otu01385	21	Bacteria(100);Firmicutes(100);Clostridia(100);Clostridiales(100);Peptostreptococcaceae(100);Incertae_Sedis(100);Incertae_Sedis_unclassified(100);Incertae_Sedis_unclassified(100);
Otu01386	21	Bacteria(100);Firmicutes(100);Clostridia(100);Clostridiales(100);Lachnospiraceae(100);Lachnospiraceae_unclassified(100);Lachnospiraceae_unclassified(100);Lachnospiraceae_unclassified(100);
Otu01387	21	Bacteria(100);Firmicutes(100);Clostridia(100);Clostridiales(100);Lachnospiraceae(100);Incertae_Sedis(100);Incertae_Sedis_unclassified(100);Incertae_Sedis_unclassified(100);
Otu01388	21	Bacteria(100);Firmicutes(100);Clostridia(100);Clostridiales(100);Clostridiales_unclassified(100);Clostridiales_unclassified(100);Clostridiales_unclassified(100);Clostridiales_unclassified(100);
Otu01389	21	Bacteria(100);Firmicutes(100);Clostridia(100);Clostridiales(100);Ruminococcaceae(100);Ruminococcus(100);Ruminococcus_unclassified(100);Ruminococcus_unclassified(100);
Otu01390	21	Bacteria(100);Firmicutes(100);Clostridia(100);Clostridiales(100);Ruminococcaceae(100);uncultured(100);uncultured_unclassified(100);uncultured_unclassified(100);
Otu01391	21	Bacteria(100);Firmicutes(100);Clostridia(100);Clostridiales(100);Ruminococcaceae(100);Incertae_Sedis(100);Incertae_Sedis_unclassified(100);Incertae_Sedis_unclassified(100);
Otu01392	21	Bacteria(100);Firmicutes(100);Clostridia(100);Clostridiales(100);Ruminococcaceae(100);Subdoligranulum(100);Subdoligranulum_unclassified(100);Subdoligranulum_unclassified(100);
Otu01393	21	Bacteria(100);Firmicutes(100);Clostridia(100);Clostridiales(100);Ruminococcaceae(100);uncultured(100);uncultured_unclassified(100);uncultured_unclassified(100);
Otu01394	21	Bacteria(100);Firmicutes(100);Clostridia(100);Clostridiales(100);Ruminococcaceae(100);Subdoligranulum(100);Subdoligranulum_unclassified(100);Subdoligranulum_unclassified(100);
Otu01395	21	Bacteria(100);Firmicutes(100);Clostridia(100);Clostridiales(100);Lachnospiraceae(100);Incertae_Sedis(100);Incertae_Sedis_unclassified(100);Incertae_Sedis_unclassified(100);
Otu01396	21	Bacteria(100);Firmicutes(100);Clostridia(100);Clostridiales(100);Lachnospiraceae(100);Incertae_Sedis(100);Incertae_Sedis_unclassified(100);Incertae_Sedis_unclassified(100);
Otu01397	21	Bacteria(100);Firmicutes(100);Clostridia(100);Clostridiales(100);Lachnospiraceae(100);Butyrivibrio-Pseudobutyrivibrio(100);Butyrivibrio-Pseudobutyrivibrio_unclassified(100);Butyrivibrio-Pseudobutyrivibrio_unclassified(100);
Otu01398	21	Bacteria(100);Firmicutes(100);Clostridia(100);Clostridiales(100);Clostridiales_unclassified(100);Clostridiales_unclassified(100);Clostridiales_unclassified(100);Clostridiales_unclassified(100);
Otu01399	21	Bacteria(100);Firmicutes(100);Clostridia(100);Clostridiales(100);Ruminococcaceae(100);Ruminococcaceae_unclassified(100);Ruminococcaceae_unclassified(100);Ruminococcaceae_unclassified(100);
Otu01400	21	Bacteria(100);Firmicutes(100);Clostridia(100);Clostridiales(100);Ruminococcaceae(100);Ruminococcaceae_unclassified(100);Ruminococcaceae_unclassified(100);Ruminococcaceae_unclassified(100);
Otu01401	21	Bacteria(100);Firmicutes(100);Clostridia(100);Clostridiales(100);Ruminococcaceae(100);Ruminococcaceae_unclassified(100);Ruminococcaceae_unclassified(100);Ruminococcaceae_unclassified(100);
Otu01402	21	Bacteria(100);Firmicutes(100);Clostridia(100);Clostridiales(100);Ruminococcaceae(100);Ruminococcus(100);Ruminococcus_unclassified(100);Ruminococcus_unclassified(100);
Otu01403	21	Bacteria(100);Firmicutes(100);Clostridia(100);Clostridiales(100);Lachnospiraceae(100);Lachnospiraceae_unclassified(100);Lachnospiraceae_unclassified(100);Lachnospiraceae_unclassified(100);
Otu01404	21	Bacteria(100);Firmicutes(100);Clostridia(100);Clostridiales(100);Lachnospiraceae(100);Incertae_Sedis(100);Incertae_Sedis_unclassified(100);Incertae_Sedis_unclassified(100);
Otu01405	21	Bacteria(100);Firmicutes(100);Clostridia(100);Clostridiales(100);Lachnospiraceae(100);Incertae_Sedis(100);Incertae_Sedis_unclassified(100);Incertae_Sedis_unclassified(100);
Otu01406	21	Bacteria(100);Firmicutes(100);Clostridia(100);Clostridiales(100);Lachnospiraceae(100);uncultured(100);uncultured_unclassified(100);uncultured_unclassified(100);
Otu01407	21	Bacteria(100);Firmicutes(100);Clostridia(100);Clostridiales(100);Lachnospiraceae(100);Incertae_Sedis(100);Incertae_Sedis_unclassified(100);Incertae_Sedis_unclassified(100);
Otu01408	21	Bacteria(100);Bacteria_unclassified(100);Bacteria_unclassified(100);Bacteria_unclassified(100);Bacteria_unclassified(100);Bacteria_unclassified(100);Bacteria_unclassified(100);Bacteria_unclassified(100);
Otu01409	21	Bacteria(100);Firmicutes(100);Clostridia(100);Clostridiales(100);Lachnospiraceae(100);Incertae_Sedis(100);Incertae_Sedis_unclassified(100);Incertae_Sedis_unclassified(100);
Otu01410	21	Bacteria(100);Firmicutes(100);Clostridia(100);Clostridiales(100);Ruminococcaceae(100);Incertae_Sedis(100);Incertae_Sedis_unclassified(100);Incertae_Sedis_unclassified(100);
Otu01411	20	Bacteria(100);Firmicutes(100);Clostridia(100);Clostridiales(100);Lachnospiraceae(100);Lachnospiraceae_unclassified(100);Lachnospiraceae_unclassified(100);Lachnospiraceae_unclassified(100);
Otu01412	20	Bacteria(100);Firmicutes(100);Clostridia(100);Clostridiales(100);Lachnospiraceae(100);Lachnospiraceae_unclassified(100);Lachnospiraceae_unclassified(100);Lachnospiraceae_unclassified(100);
Otu01413	20	Bacteria(100);Firmicutes(100);Clostridia(100);Clostridiales(100);Peptostreptococcaceae(100);Incertae_Sedis(100);Incertae_Sedis_unclassified(100);Incertae_Sedis_unclassified(100);
Otu01414	20	Bacteria(100);Firmicutes(100);Clostridia(100);Clostridiales(100);Peptostreptococcaceae(100);Incertae_Sedis(100);Incertae_Sedis_unclassified(100);Incertae_Sedis_unclassified(100);
Otu01415	20	Bacteria(100);Firmicutes(100);Clostridia(100);Clostridiales(100);Lachnospiraceae(100);Roseburia(100);Roseburia_unclassified(100);Roseburia_unclassified(100);
Otu01416	20	Bacteria(100);Firmicutes(100);Clostridia(100);Clostridiales(100);Lachnospiraceae(100);uncultured(100);uncultured_unclassified(100);uncultured_unclassified(100);
Otu01417	20	Bacteria(100);Firmicutes(100);Clostridia(100);Clostridiales(100);Ruminococcaceae(100);Ruminococcaceae_unclassified(100);Ruminococcaceae_unclassified(100);Ruminococcaceae_unclassified(100);
Otu01418	20	Bacteria(100);Firmicutes(100);Clostridia(100);Clostridiales(100);Lachnospiraceae(100);Lachnospiraceae_unclassified(100);Lachnospiraceae_unclassified(100);Lachnospiraceae_unclassified(100);
Otu01419	20	Bacteria(100);Firmicutes(100);Clostridia(100);Clostridiales(100);Lachnospiraceae(100);Incertae_Sedis(100);Incertae_Sedis_unclassified(100);Incertae_Sedis_unclassified(100);
Otu01420	20	Bacteria(100);Firmicutes(100);Clostridia(100);Clostridiales(100);Lachnospiraceae(100);Incertae_Sedis(100);Incertae_Sedis_unclassified(100);Incertae_Sedis_unclassified(100);
Otu01421	20	Bacteria(100);Firmicutes(100);Clostridia(100);Clostridiales(100);Lachnospiraceae(100);Incertae_Sedis(100);Incertae_Sedis_unclassified(100);Incertae_Sedis_unclassified(100);
Otu01422	20	Bacteria(100);Firmicutes(100);Clostridia(100);Clostridiales(100);Ruminococcaceae(100);Faecalibacterium(100);Faecalibacterium_unclassified(100);Faecalibacterium_unclassified(100);
Otu01423	20	Bacteria(100);Firmicutes(100);Clostridia(100);Clostridiales(100);Clostridiales_unclassified(100);Clostridiales_unclassified(100);Clostridiales_unclassified(100);Clostridiales_unclassified(100);
Otu01424	20	Bacteria(100);Firmicutes(100);Clostridia(100);Clostridiales(100);Clostridiales_unclassified(100);Clostridiales_unclassified(100);Clostridiales_unclassified(100);Clostridiales_unclassified(100);
Otu01425	20	Bacteria(100);Firmicutes(100);Clostridia(100);Clostridiales(100);Ruminococcaceae(100);Ruminococcus(100);Ruminococcus_unclassified(100);Ruminococcus_unclassified(100);
Otu01426	20	Bacteria(100);Firmicutes(100);Clostridia(100);Clostridiales(100);Lachnospiraceae(100);Incertae_Sedis(100);Incertae_Sedis_unclassified(100);Incertae_Sedis_unclassified(100);
Otu01427	20	Bacteria(100);Firmicutes(100);Clostridia(100);Clostridiales(100);Lachnospiraceae(100);Roseburia(100);Roseburia_unclassified(100);Roseburia_unclassified(100);
Otu01428	20	Bacteria(100);Firmicutes(100);Clostridia(100);Clostridiales(100);Lachnospiraceae(100);Lachnospiraceae_unclassified(100);Lachnospiraceae_unclassified(100);Lachnospiraceae_unclassified(100);
Otu01429	20	Bacteria(100);Firmicutes(100);Clostridia(100);Clostridiales(100);Lachnospiraceae(100);Coprococcus(100);Coprococcus_unclassified(100);Coprococcus_unclassified(100);
Otu01430	20	Bacteria(100);Firmicutes(100);Clostridia(100);Clostridiales(100);Lachnospiraceae(100);Blautia(100);Blautia_unclassified(100);Blautia_unclassified(100);
Otu01431	20	Bacteria(100);Firmicutes(100);Clostridia(100);Clostridiales(100);Ruminococcaceae(100);uncultured(100);uncultured_unclassified(100);uncultured_unclassified(100);
Otu01432	20	Bacteria(100);Firmicutes(100);Clostridia(100);Clostridiales(100);Family_XIII_Incertae_Sedis(100);Eubacterium(100);Eubacterium_unclassified(100);Eubacterium_unclassified(100);
Otu01433	20	Bacteria(100);Firmicutes(100);Clostridia(100);Clostridiales(100);Ruminococcaceae(100);Incertae_Sedis(100);Incertae_Sedis_unclassified(100);Incertae_Sedis_unclassified(100);
Otu01434	20	Bacteria(100);Firmicutes(100);Clostridia(100);Clostridiales(100);Lachnospiraceae(100);Roseburia(100);Roseburia_unclassified(100);Roseburia_unclassified(100);
Otu01435	20	Bacteria(100);Firmicutes(100);Clostridia(100);Clostridiales(100);Lachnospiraceae(100);Incertae_Sedis(100);Incertae_Sedis_unclassified(100);Incertae_Sedis_unclassified(100);
Otu01436	20	Bacteria(100);Firmicutes(100);Clostridia(100);Clostridiales(100);Lachnospiraceae(100);Incertae_Sedis(100);Incertae_Sedis_unclassified(100);Incertae_Sedis_unclassified(100);
Otu01437	20	Bacteria(100);Firmicutes(100);Clostridia(100);Clostridiales(100);Ruminococcaceae(100);Oscillibacter(100);Oscillibacter_unclassified(100);Oscillibacter_unclassified(100);
Otu01438	20	Bacteria(100);Firmicutes(100);Clostridia(100);Clostridiales(100);Clostridiaceae(100);Clostridium(100);Clostridium_unclassified(100);Clostridium_unclassified(100);
Otu01439	20	Bacteria(100);Firmicutes(100);Clostridia(100);Clostridiales(100);Ruminococcaceae(100);uncultured(100);uncultured_unclassified(100);uncultured_unclassified(100);
Otu01440	20	Bacteria(100);Firmicutes(100);Clostridia(100);Clostridiales(100);Lachnospiraceae(100);Lachnospiraceae_unclassified(100);Lachnospiraceae_unclassified(100);Lachnospiraceae_unclassified(100);
Otu01441	20	Bacteria(100);Firmicutes(100);Clostridia(100);Clostridiales(100);Ruminococcaceae(100);Oscillibacter(100);Oscillibacter_unclassified(100);Oscillibacter_unclassified(100);
Otu01442	20	Bacteria(100);Firmicutes(100);Clostridia(100);Clostridiales(100);Ruminococcaceae(100);uncultured(100);uncultured_unclassified(100);uncultured_unclassified(100);
Otu01443	20	Bacteria(100);Firmicutes(100);Clostridia(100);Clostridiales(100);Ruminococcaceae(100);uncultured(100);uncultured_unclassified(100);uncultured_unclassified(100);
Otu01444	20	Bacteria(100);Firmicutes(100);Clostridia(100);Clostridiales(100);Ruminococcaceae(100);Oscillibacter(100);Oscillibacter_unclassified(100);Oscillibacter_unclassified(100);
Otu01445	20	Bacteria(100);Firmicutes(100);Clostridia(100);Clostridiales(100);Lachnospiraceae(100);Blautia(100);Blautia_unclassified(100);Blautia_unclassified(100);
Otu01446	20	Bacteria(100);Firmicutes(100);Clostridia(100);Clostridiales(100);Lachnospiraceae(100);Lachnospiraceae_unclassified(100);Lachnospiraceae_unclassified(100);Lachnospiraceae_unclassified(100);
Otu01447	20	Bacteria(100);Firmicutes(100);Clostridia(100);Clostridiales(100);Lachnospiraceae(100);Lachnospiraceae_unclassified(100);Lachnospiraceae_unclassified(100);Lachnospiraceae_unclassified(100);
Otu01448	20	Bacteria(100);Firmicutes(100);Clostridia(100);Clostridiales(100);Lachnospiraceae(100);Lachnospiraceae_unclassified(100);Lachnospiraceae_unclassified(100);Lachnospiraceae_unclassified(100);
Otu01449	20	Bacteria(100);Firmicutes(100);Clostridia(100);Clostridiales(100);Ruminococcaceae(100);uncultured(100);uncultured_unclassified(100);uncultured_unclassified(100);
Otu01450	20	Bacteria(100);Firmicutes(100);Clostridia(100);Clostridiales(100);Lachnospiraceae(100);Lachnospiraceae_unclassified(100);Lachnospiraceae_unclassified(100);Lachnospiraceae_unclassified(100);
Otu01451	20	Bacteria(100);Firmicutes(100);Clostridia(100);Clostridiales(100);Ruminococcaceae(100);Faecalibacterium(100);Faecalibacterium_unclassified(100);Faecalibacterium_unclassified(100);
Otu01452	20	Bacteria(100);Firmicutes(100);Clostridia(100);Clostridiales(100);Ruminococcaceae(100);Ruminococcaceae_unclassified(100);Ruminococcaceae_unclassified(100);Ruminococcaceae_unclassified(100);
Otu01453	20	Bacteria(100);Firmicutes(100);Clostridia(100);Clostridiales(100);Ruminococcaceae(100);Faecalibacterium(100);Faecalibacterium_unclassified(100);Faecalibacterium_unclassified(100);
Otu01454	20	Bacteria(100);Firmicutes(100);Clostridia(100);Clostridiales(100);Lachnospiraceae(100);Lachnospiraceae_unclassified(100);Lachnospiraceae_unclassified(100);Lachnospiraceae_unclassified(100);
Otu01455	20	Bacteria(100);Firmicutes(100);Clostridia(100);Clostridiales(100);Ruminococcaceae(100);Ruminococcaceae_unclassified(100);Ruminococcaceae_unclassified(100);Ruminococcaceae_unclassified(100);
Otu01456	20	Bacteria(100);Firmicutes(100);Clostridia(100);Clostridiales(100);Lachnospiraceae(100);Lachnospiraceae_unclassified(100);Lachnospiraceae_unclassified(100);Lachnospiraceae_unclassified(100);
Otu01457	20	Bacteria(100);Firmicutes(100);Clostridia(100);Clostridiales(100);Ruminococcaceae(100);Ruminococcaceae_unclassified(100);Ruminococcaceae_unclassified(100);Ruminococcaceae_unclassified(100);
Otu01458	20	Bacteria(100);Firmicutes(100);Clostridia(100);Clostridiales(100);Lachnospiraceae(100);Lachnospiraceae_unclassified(100);Lachnospiraceae_unclassified(100);Lachnospiraceae_unclassified(100);
Otu01459	20	Bacteria(100);Firmicutes(100);Clostridia(100);Clostridiales(100);Ruminococcaceae(100);Ruminococcaceae_unclassified(100);Ruminococcaceae_unclassified(100);Ruminococcaceae_unclassified(100);
Otu01460	20	Bacteria(100);Firmicutes(100);Clostridia(100);Clostridiales(100);Lachnospiraceae(100);Incertae_Sedis(100);Incertae_Sedis_unclassified(100);Incertae_Sedis_unclassified(100);
Otu01461	20	Bacteria(100);Firmicutes(100);Clostridia(100);Clostridiales(100);Lachnospiraceae(100);Lachnospiraceae_unclassified(100);Lachnospiraceae_unclassified(100);Lachnospiraceae_unclassified(100);
Otu01462	20	Bacteria(100);Firmicutes(100);Clostridia(100);Clostridiales(100);Ruminococcaceae(100);uncultured(100);uncultured_unclassified(100);uncultured_unclassified(100);
Otu01463	20	Bacteria(100);Firmicutes(100);Clostridia(100);Clostridiales(100);Lachnospiraceae(100);Blautia(100);Blautia_unclassified(100);Blautia_unclassified(100);
Otu01464	19	Bacteria(100);Firmicutes(100);Clostridia(100);Clostridiales(100);Lachnospiraceae(100);Lachnospiraceae_unclassified(100);Lachnospiraceae_unclassified(100);Lachnospiraceae_unclassified(100);
Otu01465	19	Bacteria(100);Firmicutes(100);Clostridia(100);Clostridiales(100);Lachnospiraceae(100);Lachnospiraceae_unclassified(100);Lachnospiraceae_unclassified(100);Lachnospiraceae_unclassified(100);
Otu01466	19	Bacteria(100);Firmicutes(100);Clostridia(100);Clostridiales(100);Ruminococcaceae(100);uncultured(100);uncultured_unclassified(100);uncultured_unclassified(100);
Otu01467	19	Bacteria(100);Firmicutes(100);Clostridia(100);Clostridiales(100);Lachnospiraceae(100);uncultured(100);uncultured_unclassified(100);uncultured_unclassified(100);
Otu01468	19	Bacteria(100);Firmicutes(100);Clostridia(100);Clostridiales(100);Ruminococcaceae(100);Ruminococcaceae_unclassified(100);Ruminococcaceae_unclassified(100);Ruminococcaceae_unclassified(100);
Otu01469	19	Bacteria(100);Firmicutes(100);Clostridia(100);Clostridiales(100);Lachnospiraceae(100);Roseburia(100);Roseburia_unclassified(100);Roseburia_unclassified(100);
Otu01470	19	Bacteria(100);Firmicutes(100);Clostridia(100);Clostridiales(100);Ruminococcaceae(100);Ruminococcaceae_unclassified(100);Ruminococcaceae_unclassified(100);Ruminococcaceae_unclassified(100);
Otu01471	19	Bacteria(100);Firmicutes(100);Clostridia(100);Clostridiales(100);Lachnospiraceae(100);Roseburia(100);Roseburia_unclassified(100);Roseburia_unclassified(100);
Otu01472	19	Bacteria(100);Firmicutes(100);Clostridia(100);Clostridiales(100);Ruminococcaceae(100);Ruminococcaceae_unclassified(100);Ruminococcaceae_unclassified(100);Ruminococcaceae_unclassified(100);
Otu01473	19	Bacteria(100);Firmicutes(100);Clostridia(100);Clostridiales(100);Ruminococcaceae(100);Incertae_Sedis(100);Incertae_Sedis_unclassified(100);Incertae_Sedis_unclassified(100);
Otu01474	19	Bacteria(100);Firmicutes(100);Clostridia(100);Clostridiales(100);Ruminococcaceae(100);Ruminococcaceae_unclassified(100);Ruminococcaceae_unclassified(100);Ruminococcaceae_unclassified(100);
Otu01475	19	Bacteria(100);Firmicutes(100);Clostridia(100);Clostridiales(100);Clostridiales_unclassified(100);Clostridiales_unclassified(100);Clostridiales_unclassified(100);Clostridiales_unclassified(100);
Otu01476	19	Bacteria(100);Firmicutes(100);Clostridia(100);Clostridiales(100);Lachnospiraceae(100);Lachnospiraceae_unclassified(100);Lachnospiraceae_unclassified(100);Lachnospiraceae_unclassified(100);
Otu01477	19	Bacteria(100);Firmicutes(100);Clostridia(100);Clostridiales(100);Ruminococcaceae(100);Ruminococcaceae_unclassified(100);Ruminococcaceae_unclassified(100);Ruminococcaceae_unclassified(100);
Otu01478	19	Bacteria(100);Firmicutes(100);Clostridia(100);Clostridiales(100);Ruminococcaceae(100);uncultured(100);uncultured_unclassified(100);uncultured_unclassified(100);
Otu01479	19	Bacteria(100);Firmicutes(100);Clostridia(100);Clostridiales(100);Lachnospiraceae(100);Roseburia(100);Roseburia_unclassified(100);Roseburia_unclassified(100);
Otu01480	19	Bacteria(100);Firmicutes(100);Clostridia(100);Clostridiales(100);Peptostreptococcaceae(100);Incertae_Sedis(100);Incertae_Sedis_unclassified(100);Incertae_Sedis_unclassified(100);
Otu01481	19	Bacteria(100);Firmicutes(100);Clostridia(100);Clostridiales(100);Ruminococcaceae(100);Oscillibacter(100);Oscillibacter_unclassified(100);Oscillibacter_unclassified(100);
Otu01482	19	Bacteria(100);Firmicutes(100);Clostridia(100);Clostridiales(100);Lachnospiraceae(100);Coprococcus(100);Coprococcus_unclassified(100);Coprococcus_unclassified(100);
Otu01483	19	Bacteria(100);Firmicutes(100);Clostridia(100);Clostridiales(100);Lachnospiraceae(100);Roseburia(100);Roseburia_unclassified(100);Roseburia_unclassified(100);
Otu01484	19	Bacteria(100);Firmicutes(100);Clostridia(100);Clostridiales(100);Ruminococcaceae(100);Faecalibacterium(100);Faecalibacterium_unclassified(100);Faecalibacterium_unclassified(100);
Otu01485	19	Bacteria(100);Firmicutes(100);Firmicutes_unclassified(100);Firmicutes_unclassified(100);Firmicutes_unclassified(100);Firmicutes_unclassified(100);Firmicutes_unclassified(100);Firmicutes_unclassified(100);
Otu01486	19	Bacteria(100);Firmicutes(100);Clostridia(100);Clostridiales(100);Family_XIII_Incertae_Sedis(100);uncultured(100);uncultured_unclassified(100);uncultured_unclassified(100);
Otu01487	19	Bacteria(100);Firmicutes(100);Clostridia(100);Clostridiales(100);Lachnospiraceae(100);Blautia(100);Blautia_unclassified(100);Blautia_unclassified(100);
Otu01488	19	Bacteria(100);Firmicutes(100);Clostridia(100);Clostridiales(100);Ruminococcaceae(100);Ruminococcus(100);Ruminococcus_unclassified(100);Ruminococcus_unclassified(100);
Otu01489	19	Bacteria(100);Firmicutes(100);Clostridia(100);Clostridiales(100);Ruminococcaceae(100);uncultured(100);uncultured_unclassified(100);uncultured_unclassified(100);
Otu01490	19	Bacteria(100);Firmicutes(100);Clostridia(100);Clostridiales(100);Lachnospiraceae(100);Lachnospiraceae_unclassified(100);Lachnospiraceae_unclassified(100);Lachnospiraceae_unclassified(100);
Otu01491	19	Bacteria(100);Firmicutes(100);Clostridia(100);Clostridiales(100);Ruminococcaceae(100);Faecalibacterium(100);Faecalibacterium_unclassified(100);Faecalibacterium_unclassified(100);
Otu01492	19	Bacteria(100);Firmicutes(100);Clostridia(100);Clostridiales(100);Lachnospiraceae(100);Blautia(100);Blautia_unclassified(100);Blautia_unclassified(100);
Otu01493	19	Bacteria(100);Firmicutes(100);Clostridia(100);Clostridiales(100);Lachnospiraceae(100);uncultured(100);uncultured_unclassified(100);uncultured_unclassified(100);
Otu01494	19	Bacteria(100);Firmicutes(100);Clostridia(100);Clostridiales(100);Ruminococcaceae(100);Incertae_Sedis(100);Incertae_Sedis_unclassified(100);Incertae_Sedis_unclassified(100);
Otu01495	19	Bacteria(100);Firmicutes(100);Clostridia(100);Clostridiales(100);Peptostreptococcaceae(100);Incertae_Sedis(100);Incertae_Sedis_unclassified(100);Incertae_Sedis_unclassified(100);
Otu01496	19	Bacteria(100);Firmicutes(100);Clostridia(100);Clostridiales(100);Lachnospiraceae(100);Lachnospiraceae_unclassified(100);Lachnospiraceae_unclassified(100);Lachnospiraceae_unclassified(100);
Otu01497	19	Bacteria(100);Firmicutes(100);Clostridia(100);Clostridiales(100);Lachnospiraceae(100);Incertae_Sedis(100);Incertae_Sedis_unclassified(100);Incertae_Sedis_unclassified(100);
Otu01498	19	Bacteria(100);Firmicutes(100);Clostridia(100);Clostridiales(100);Lachnospiraceae(100);Lachnospiraceae_unclassified(100);Lachnospiraceae_unclassified(100);Lachnospiraceae_unclassified(100);
Otu01499	19	Bacteria(100);Firmicutes(100);Clostridia(100);Clostridiales(100);Ruminococcaceae(100);Ruminococcaceae_unclassified(100);Ruminococcaceae_unclassified(100);Ruminococcaceae_unclassified(100);
Otu01500	19	Bacteria(100);Firmicutes(100);Clostridia(100);Clostridiales(100);Family_XIII_Incertae_Sedis(100);Family_XIII_Incertae_Sedis_unclassified(100);Family_XIII_Incertae_Sedis_unclassified(100);Family_XIII_Incertae_Sedis_unclassified(100);
Otu01501	18	Bacteria(100);Firmicutes(100);Clostridia(100);Clostridiales(100);Ruminococcaceae(100);Incertae_Sedis(100);Incertae_Sedis_unclassified(100);Incertae_Sedis_unclassified(100);
Otu01502	18	Bacteria(100);Firmicutes(100);Clostridia(100);Clostridiales(100);Lachnospiraceae(100);Roseburia(100);Roseburia_unclassified(100);Roseburia_unclassified(100);
Otu01503	18	Bacteria(100);Firmicutes(100);Clostridia(100);Clostridiales(100);Peptostreptococcaceae(100);Incertae_Sedis(100);Incertae_Sedis_unclassified(100);Incertae_Sedis_unclassified(100);
Otu01504	18	Bacteria(100);Firmicutes(100);Clostridia(100);Clostridiales(100);Ruminococcaceae(100);uncultured(100);uncultured_unclassified(100);uncultured_unclassified(100);
Otu01505	18	Bacteria(100);Firmicutes(100);Clostridia(100);Clostridiales(100);Lachnospiraceae(100);Incertae_Sedis(100);Incertae_Sedis_unclassified(100);Incertae_Sedis_unclassified(100);
Otu01506	18	Bacteria(100);Firmicutes(100);Clostridia(100);Clostridiales(100);Lachnospiraceae(100);Incertae_Sedis(100);Incertae_Sedis_unclassified(100);Incertae_Sedis_unclassified(100);
Otu01507	18	Bacteria(100);Firmicutes(100);Clostridia(100);Clostridiales(100);Ruminococcaceae(100);Ruminococcaceae_unclassified(100);Ruminococcaceae_unclassified(100);Ruminococcaceae_unclassified(100);
Otu01508	18	Bacteria(100);Firmicutes(100);Clostridia(100);Clostridiales(100);Clostridiaceae(100);Clostridium(100);Clostridium_unclassified(100);Clostridium_unclassified(100);
Otu01509	18	Bacteria(100);Firmicutes(100);Clostridia(100);Clostridiales(100);Ruminococcaceae(100);Ruminococcaceae_unclassified(100);Ruminococcaceae_unclassified(100);Ruminococcaceae_unclassified(100);
Otu01510	18	Bacteria(100);Firmicutes(100);Clostridia(100);Clostridiales(100);Lachnospiraceae(100);Roseburia(100);Roseburia_unclassified(100);Roseburia_unclassified(100);
Otu01511	18	Bacteria(100);Firmicutes(100);Clostridia(100);Clostridiales(100);Lachnospiraceae(100);Lachnospira(100);Lachnospira_unclassified(100);Lachnospira_unclassified(100);
Otu01512	18	Bacteria(100);Firmicutes(100);Clostridia(100);Clostridiales(100);Ruminococcaceae(100);Incertae_Sedis(100);Incertae_Sedis_unclassified(100);Incertae_Sedis_unclassified(100);
Otu01513	18	Bacteria(100);Firmicutes(100);Clostridia(100);Clostridiales(100);Lachnospiraceae(100);Incertae_Sedis(100);Incertae_Sedis_unclassified(100);Incertae_Sedis_unclassified(100);
Otu01514	18	Bacteria(100);Firmicutes(100);Clostridia(100);Clostridiales(100);Ruminococcaceae(100);Faecalibacterium(100);Faecalibacterium_unclassified(100);Faecalibacterium_unclassified(100);
Otu01515	18	Bacteria(100);Actinobacteria(100);Actinobacteria(100);Coriobacteridae(100);Coriobacteriales(100);Coriobacterineae(100);Coriobacteriaceae(100);Coriobacteriaceae_unclassified(100);
Otu01516	18	Bacteria(100);Firmicutes(100);Clostridia(100);Clostridiales(100);Ruminococcaceae(100);Subdoligranulum(100);Subdoligranulum_unclassified(100);Subdoligranulum_unclassified(100);
Otu01517	18	Bacteria(100);Firmicutes(100);Clostridia(100);Clostridiales(100);Lachnospiraceae(100);Coprococcus(100);Coprococcus_unclassified(100);Coprococcus_unclassified(100);
Otu01518	18	Bacteria(100);Firmicutes(100);Clostridia(100);Clostridiales(100);Lachnospiraceae(100);Blautia(100);Blautia_unclassified(100);Blautia_unclassified(100);
Otu01519	18	Bacteria(100);Firmicutes(100);Clostridia(100);Clostridiales(100);Ruminococcaceae(100);Oscillibacter(100);Oscillibacter_unclassified(100);Oscillibacter_unclassified(100);
Otu01520	18	Bacteria(100);Firmicutes(100);Clostridia(100);Clostridiales(100);Lachnospiraceae(100);Incertae_Sedis(100);Incertae_Sedis_unclassified(100);Incertae_Sedis_unclassified(100);
Otu01521	18	Bacteria(100);Firmicutes(100);Clostridia(100);Clostridiales(100);Lachnospiraceae(100);Incertae_Sedis(100);Incertae_Sedis_unclassified(100);Incertae_Sedis_unclassified(100);
Otu01522	18	Bacteria(100);Firmicutes(100);Clostridia(100);Clostridiales(100);Lachnospiraceae(100);Lachnospiraceae_unclassified(100);Lachnospiraceae_unclassified(100);Lachnospiraceae_unclassified(100);
Otu01523	18	Bacteria(100);Firmicutes(100);Clostridia(100);Clostridiales(100);Ruminococcaceae(100);uncultured(100);uncultured_unclassified(100);uncultured_unclassified(100);
Otu01524	18	Bacteria(100);Firmicutes(100);Clostridia(100);Clostridiales(100);Lachnospiraceae(100);Lachnospiraceae_unclassified(100);Lachnospiraceae_unclassified(100);Lachnospiraceae_unclassified(100);
Otu01525	18	Bacteria(100);Firmicutes(100);Clostridia(100);Clostridiales(100);Lachnospiraceae(100);Lachnospiraceae_unclassified(100);Lachnospiraceae_unclassified(100);Lachnospiraceae_unclassified(100);
Otu01526	18	Bacteria(100);Firmicutes(100);Clostridia(100);Clostridiales(100);Ruminococcaceae(100);Subdoligranulum(100);Subdoligranulum_unclassified(100);Subdoligranulum_unclassified(100);
Otu01527	18	Bacteria(100);Firmicutes(100);Clostridia(100);Clostridiales(100);Ruminococcaceae(100);uncultured(100);uncultured_unclassified(100);uncultured_unclassified(100);
Otu01528	18	Bacteria(100);Firmicutes(100);Clostridia(100);Clostridiales(100);Lachnospiraceae(100);Roseburia(100);Roseburia_unclassified(100);Roseburia_unclassified(100);
Otu01529	18	Bacteria(100);Firmicutes(100);Clostridia(100);Clostridiales(100);Ruminococcaceae(100);Faecalibacterium(100);Faecalibacterium_unclassified(100);Faecalibacterium_unclassified(100);
Otu01530	18	Bacteria(100);Firmicutes(100);Clostridia(100);Clostridiales(100);Lachnospiraceae(100);Roseburia(100);Roseburia_unclassified(100);Roseburia_unclassified(100);
Otu01531	18	Bacteria(100);Firmicutes(100);Clostridia(100);Clostridiales(100);Ruminococcaceae(100);Oscillibacter(100);Oscillibacter_unclassified(100);Oscillibacter_unclassified(100);
Otu01532	18	Bacteria(100);Firmicutes(100);Clostridia(100);Clostridiales(100);Lachnospiraceae(100);Lachnospiraceae_unclassified(100);Lachnospiraceae_unclassified(100);Lachnospiraceae_unclassified(100);
Otu01533	18	Bacteria(100);Bacteria_unclassified(100);Bacteria_unclassified(100);Bacteria_unclassified(100);Bacteria_unclassified(100);Bacteria_unclassified(100);Bacteria_unclassified(100);Bacteria_unclassified(100);
Otu01534	18	Bacteria(100);Firmicutes(100);Clostridia(100);Clostridiales(100);Ruminococcaceae(100);uncultured(100);uncultured_unclassified(100);uncultured_unclassified(100);
Otu01535	18	Bacteria(100);Firmicutes(100);Clostridia(100);Clostridiales(100);Ruminococcaceae(100);Faecalibacterium(100);Faecalibacterium_unclassified(100);Faecalibacterium_unclassified(100);
Otu01536	18	Bacteria(100);Firmicutes(100);Clostridia(100);Clostridiales(100);Lachnospiraceae(100);Incertae_Sedis(100);Incertae_Sedis_unclassified(100);Incertae_Sedis_unclassified(100);
Otu01537	18	Bacteria(100);Firmicutes(100);Clostridia(100);Clostridiales(100);Ruminococcaceae(100);Ruminococcaceae_unclassified(100);Ruminococcaceae_unclassified(100);Ruminococcaceae_unclassified(100);
Otu01538	18	Bacteria(100);Firmicutes(100);Clostridia(100);Clostridiales(100);Lachnospiraceae(100);Lachnospiraceae_unclassified(100);Lachnospiraceae_unclassified(100);Lachnospiraceae_unclassified(100);
Otu01539	18	Bacteria(100);Firmicutes(100);Clostridia(100);Clostridiales(100);Lachnospiraceae(100);Lachnospiraceae_unclassified(100);Lachnospiraceae_unclassified(100);Lachnospiraceae_unclassified(100);
Otu01540	18	Bacteria(100);Firmicutes(100);Clostridia(100);Clostridiales(100);Lachnospiraceae(100);Butyrivibrio(100);Butyrivibrio_unclassified(100);Butyrivibrio_unclassified(100);
Otu01541	18	Bacteria(100);Firmicutes(100);Clostridia(100);Clostridiales(100);Lachnospiraceae(100);Lachnospiraceae_unclassified(100);Lachnospiraceae_unclassified(100);Lachnospiraceae_unclassified(100);
Otu01542	18	Bacteria(100);Firmicutes(100);Clostridia(100);Clostridiales(100);Ruminococcaceae(100);Ruminococcaceae_unclassified(100);Ruminococcaceae_unclassified(100);Ruminococcaceae_unclassified(100);
Otu01543	18	Bacteria(100);Firmicutes(100);Clostridia(100);Clostridiales(100);Lachnospiraceae(100);Lachnospiraceae_unclassified(100);Lachnospiraceae_unclassified(100);Lachnospiraceae_unclassified(100);
Otu01544	18	Bacteria(100);Firmicutes(100);Clostridia(100);Clostridiales(100);Lachnospiraceae(100);Lachnospiraceae_unclassified(100);Lachnospiraceae_unclassified(100);Lachnospiraceae_unclassified(100);
Otu01545	18	Bacteria(100);Firmicutes(100);Clostridia(100);Clostridiales(100);Ruminococcaceae(100);Incertae_Sedis(100);Incertae_Sedis_unclassified(100);Incertae_Sedis_unclassified(100);
Otu01546	18	Bacteria(100);Firmicutes(100);Clostridia(100);Clostridiales(100);Lachnospiraceae(100);Lachnospiraceae_unclassified(100);Lachnospiraceae_unclassified(100);Lachnospiraceae_unclassified(100);
Otu01547	18	Bacteria(100);Firmicutes(100);Clostridia(100);Clostridiales(100);Ruminococcaceae(100);Incertae_Sedis(100);Incertae_Sedis_unclassified(100);Incertae_Sedis_unclassified(100);
Otu01548	18	Bacteria(100);Firmicutes(100);Clostridia(100);Clostridiales(100);Lachnospiraceae(100);Lachnospiraceae_unclassified(100);Lachnospiraceae_unclassified(100);Lachnospiraceae_unclassified(100);
Otu01549	18	Bacteria(100);Firmicutes(100);Clostridia(100);Clostridiales(100);Ruminococcaceae(100);Ruminococcaceae_unclassified(100);Ruminococcaceae_unclassified(100);Ruminococcaceae_unclassified(100);
Otu01550	18	Bacteria(100);Lentisphaerae(100);Lentisphaeria(100);Victivallales(100);Victivallaceae(100);Victivallis(100);Victivallis_unclassified(100);Victivallis_unclassified(100);
Otu01551	18	Bacteria(100);Firmicutes(100);Clostridia(100);Clostridiales(100);Ruminococcaceae(100);uncultured(100);uncultured_unclassified(100);uncultured_unclassified(100);
Otu01552	18	Bacteria(100);Firmicutes(100);Clostridia(100);Clostridiales(100);Lachnospiraceae(100);Lachnospiraceae_unclassified(100);Lachnospiraceae_unclassified(100);Lachnospiraceae_unclassified(100);
Otu01553	18	Bacteria(100);Firmicutes(100);Clostridia(100);Clostridiales(100);Ruminococcaceae(100);Faecalibacterium(100);Faecalibacterium_unclassified(100);Faecalibacterium_unclassified(100);
Otu01554	18	Bacteria(100);Firmicutes(100);Clostridia(100);Clostridiales(100);Lachnospiraceae(100);Incertae_Sedis(100);Incertae_Sedis_unclassified(100);Incertae_Sedis_unclassified(100);
Otu01555	18	Bacteria(100);Firmicutes(100);Clostridia(100);Clostridiales(100);Lachnospiraceae(100);Lachnospiraceae_unclassified(100);Lachnospiraceae_unclassified(100);Lachnospiraceae_unclassified(100);
Otu01556	18	Bacteria(100);Firmicutes(100);Clostridia(100);Clostridiales(100);Lachnospiraceae(100);Blautia(100);Blautia_unclassified(100);Blautia_unclassified(100);
Otu01557	18	Bacteria(100);Firmicutes(100);Clostridia(100);Clostridiales(100);Ruminococcaceae(100);Ruminococcaceae_unclassified(100);Ruminococcaceae_unclassified(100);Ruminococcaceae_unclassified(100);
Otu01558	17	Bacteria(100);Firmicutes(100);Clostridia(100);Clostridiales(100);Lachnospiraceae(100);Roseburia(100);Roseburia_unclassified(100);Roseburia_unclassified(100);
Otu01559	17	Bacteria(100);Firmicutes(100);Clostridia(100);Clostridiales(100);Lachnospiraceae(100);Roseburia(100);Roseburia_unclassified(100);Roseburia_unclassified(100);
Otu01560	17	Bacteria(100);Firmicutes(100);Clostridia(100);Clostridiales(100);Ruminococcaceae(100);Ruminococcaceae_unclassified(100);Ruminococcaceae_unclassified(100);Ruminococcaceae_unclassified(100);
Otu01561	17	Bacteria(100);Firmicutes(100);Clostridia(100);Clostridiales(100);Ruminococcaceae(100);uncultured(100);uncultured_unclassified(100);uncultured_unclassified(100);
Otu01562	17	Bacteria(100);Bacteria_unclassified(100);Bacteria_unclassified(100);Bacteria_unclassified(100);Bacteria_unclassified(100);Bacteria_unclassified(100);Bacteria_unclassified(100);Bacteria_unclassified(100);
Otu01563	17	Bacteria(100);Firmicutes(100);Clostridia(100);Clostridiales(100);Ruminococcaceae(100);uncultured(100);uncultured_unclassified(100);uncultured_unclassified(100);
Otu01564	17	Bacteria(100);Firmicutes(100);Clostridia(100);Clostridiales(100);Lachnospiraceae(100);Lachnospira(100);Lachnospira_unclassified(100);Lachnospira_unclassified(100);
Otu01565	17	Bacteria(100);Firmicutes(100);Clostridia(100);Clostridiales(100);Lachnospiraceae(100);Blautia(100);Blautia_unclassified(100);Blautia_unclassified(100);
Otu01566	17	Bacteria(100);Firmicutes(100);Clostridia(100);Clostridiales(100);Lachnospiraceae(100);Lachnospiraceae_unclassified(100);Lachnospiraceae_unclassified(100);Lachnospiraceae_unclassified(100);
Otu01567	17	Bacteria(100);Firmicutes(100);Clostridia(100);Clostridiales(100);Lachnospiraceae(100);Lachnospiraceae_unclassified(100);Lachnospiraceae_unclassified(100);Lachnospiraceae_unclassified(100);
Otu01568	17	Bacteria(100);Firmicutes(100);Clostridia(100);Clostridiales(100);Lachnospiraceae(100);Lachnospiraceae_unclassified(100);Lachnospiraceae_unclassified(100);Lachnospiraceae_unclassified(100);
Otu01569	17	Bacteria(100);Firmicutes(100);Clostridia(100);Clostridiales(100);Lachnospiraceae(100);uncultured(100);uncultured_unclassified(100);uncultured_unclassified(100);
Otu01570	17	Bacteria(100);Firmicutes(100);Clostridia(100);Clostridiales(100);Ruminococcaceae(100);Subdoligranulum(100);Subdoligranulum_unclassified(100);Subdoligranulum_unclassified(100);
Otu01571	17	Bacteria(100);Firmicutes(100);Clostridia(100);Clostridiales(100);Lachnospiraceae(100);Lachnospiraceae_unclassified(100);Lachnospiraceae_unclassified(100);Lachnospiraceae_unclassified(100);
Otu01572	17	Bacteria(100);Firmicutes(100);Clostridia(100);Clostridiales(100);Lachnospiraceae(100);Lachnospiraceae_unclassified(100);Lachnospiraceae_unclassified(100);Lachnospiraceae_unclassified(100);
Otu01573	17	Bacteria(100);Firmicutes(100);Clostridia(100);Clostridiales(100);Ruminococcaceae(100);Ruminococcaceae_unclassified(100);Ruminococcaceae_unclassified(100);Ruminococcaceae_unclassified(100);
Otu01574	17	Bacteria(100);Firmicutes(100);Clostridia(100);Clostridiales(100);Lachnospiraceae(100);Lachnospiraceae_unclassified(100);Lachnospiraceae_unclassified(100);Lachnospiraceae_unclassified(100);
Otu01575	17	Bacteria(100);Firmicutes(100);Clostridia(100);Clostridiales(100);Clostridiaceae(100);Clostridium(100);Clostridium_unclassified(100);Clostridium_unclassified(100);
Otu01576	17	Bacteria(100);Firmicutes(100);Clostridia(100);Clostridiales(100);Lachnospiraceae(100);Lachnospiraceae_unclassified(100);Lachnospiraceae_unclassified(100);Lachnospiraceae_unclassified(100);
Otu01577	17	Bacteria(100);Firmicutes(100);Clostridia(100);Clostridiales(100);Ruminococcaceae(100);Ruminococcus(100);Ruminococcus_unclassified(100);Ruminococcus_unclassified(100);
Otu01578	17	Bacteria(100);Firmicutes(100);Clostridia(100);Clostridiales(100);Ruminococcaceae(100);Ruminococcaceae_unclassified(100);Ruminococcaceae_unclassified(100);Ruminococcaceae_unclassified(100);
Otu01579	17	Bacteria(100);Firmicutes(100);Clostridia(100);Clostridiales(100);Ruminococcaceae(100);Ruminococcus(100);Ruminococcus_unclassified(100);Ruminococcus_unclassified(100);
Otu01580	17	Bacteria(100);Firmicutes(100);Clostridia(100);Clostridiales(100);Ruminococcaceae(100);Incertae_Sedis(100);Incertae_Sedis_unclassified(100);Incertae_Sedis_unclassified(100);
Otu01581	17	Bacteria(100);Firmicutes(100);Clostridia(100);Clostridiales(100);Lachnospiraceae(100);Blautia(100);Blautia_unclassified(100);Blautia_unclassified(100);
Otu01582	17	Bacteria(100);Bacteroidetes(100);Bacteroidia(100);Bacteroidales(100);Prevotellaceae(100);Prevotella(100);Prevotella_unclassified(100);Prevotella_unclassified(100);
Otu01583	17	Bacteria(100);Firmicutes(100);Clostridia(100);Clostridiales(100);Lachnospiraceae(100);Incertae_Sedis(100);Incertae_Sedis_unclassified(100);Incertae_Sedis_unclassified(100);
Otu01584	17	Bacteria(100);Firmicutes(100);Clostridia(100);Clostridiales(100);Ruminococcaceae(100);Ruminococcaceae_unclassified(100);Ruminococcaceae_unclassified(100);Ruminococcaceae_unclassified(100);
Otu01585	17	Bacteria(100);Firmicutes(100);Clostridia(100);Clostridiales(100);Ruminococcaceae(100);Ruminococcaceae_unclassified(100);Ruminococcaceae_unclassified(100);Ruminococcaceae_unclassified(100);
Otu01586	17	Bacteria(100);Firmicutes(100);Clostridia(100);Clostridiales(100);Lachnospiraceae(100);Lachnospiraceae_unclassified(100);Lachnospiraceae_unclassified(100);Lachnospiraceae_unclassified(100);
Otu01587	17	Bacteria(100);Firmicutes(100);Clostridia(100);Clostridiales(100);Lachnospiraceae(100);Roseburia(100);Roseburia_unclassified(100);Roseburia_unclassified(100);
Otu01588	17	Bacteria(100);Firmicutes(100);Clostridia(100);Clostridiales(100);Lachnospiraceae(100);Incertae_Sedis(100);Incertae_Sedis_unclassified(100);Incertae_Sedis_unclassified(100);
Otu01589	17	Bacteria(100);Firmicutes(100);Clostridia(100);Clostridiales(100);Family_XIII_Incertae_Sedis(100);Family_XIII_Incertae_Sedis_unclassified(100);Family_XIII_Incertae_Sedis_unclassified(100);Family_XIII_Incertae_Sedis_unclassified(100);
Otu01590	17	Bacteria(100);Firmicutes(100);Clostridia(100);Clostridiales(100);Ruminococcaceae(100);Ruminococcaceae_unclassified(100);Ruminococcaceae_unclassified(100);Ruminococcaceae_unclassified(100);
Otu01591	17	Bacteria(100);Firmicutes(100);Clostridia(100);Clostridiales(100);Ruminococcaceae(100);Subdoligranulum(100);Subdoligranulum_unclassified(100);Subdoligranulum_unclassified(100);
Otu01592	17	Bacteria(100);Firmicutes(100);Clostridia(100);Clostridiales(100);Ruminococcaceae(100);uncultured(100);uncultured_unclassified(100);uncultured_unclassified(100);
Otu01593	17	Bacteria(100);Firmicutes(100);Clostridia(100);Clostridiales(100);Lachnospiraceae(100);Lachnospiraceae_unclassified(100);Lachnospiraceae_unclassified(100);Lachnospiraceae_unclassified(100);
Otu01594	17	Bacteria(100);Firmicutes(100);Clostridia(100);Clostridiales(100);Family_XIII_Incertae_Sedis(100);uncultured(100);uncultured_unclassified(100);uncultured_unclassified(100);
Otu01595	17	Bacteria(100);Firmicutes(100);Clostridia(100);Clostridiales(100);Lachnospiraceae(100);Incertae_Sedis(100);Incertae_Sedis_unclassified(100);Incertae_Sedis_unclassified(100);
Otu01596	17	Bacteria(100);Firmicutes(100);Clostridia(100);Clostridiales(100);Lachnospiraceae(100);Lachnospiraceae_unclassified(100);Lachnospiraceae_unclassified(100);Lachnospiraceae_unclassified(100);
Otu01597	17	Bacteria(100);Firmicutes(100);Clostridia(100);Clostridiales(100);Ruminococcaceae(100);Ruminococcaceae_unclassified(100);Ruminococcaceae_unclassified(100);Ruminococcaceae_unclassified(100);
Otu01598	17	Bacteria(100);Firmicutes(100);Clostridia(100);Clostridiales(100);Ruminococcaceae(100);Oscillibacter(100);Oscillibacter_unclassified(100);Oscillibacter_unclassified(100);
Otu01599	17	Bacteria(100);Firmicutes(100);Clostridia(100);Clostridiales(100);Peptostreptococcaceae(100);Incertae_Sedis(100);Incertae_Sedis_unclassified(100);Incertae_Sedis_unclassified(100);
Otu01600	17	Bacteria(100);Firmicutes(100);Clostridia(100);Clostridiales(100);Lachnospiraceae(100);Blautia(100);Blautia_unclassified(100);Blautia_unclassified(100);
Otu01601	17	Bacteria(100);Firmicutes(100);Clostridia(100);Clostridiales(100);Ruminococcaceae(100);Ruminococcus(100);Ruminococcus_unclassified(100);Ruminococcus_unclassified(100);
Otu01602	17	Bacteria(100);Firmicutes(100);Clostridia(100);Clostridiales(100);Lachnospiraceae(100);Lachnospiraceae_unclassified(100);Lachnospiraceae_unclassified(100);Lachnospiraceae_unclassified(100);
Otu01603	17	Bacteria(100);Firmicutes(100);Clostridia(100);Clostridiales(100);Lachnospiraceae(100);Coprococcus(100);Coprococcus_unclassified(100);Coprococcus_unclassified(100);
Otu01604	17	Bacteria(100);Firmicutes(100);Clostridia(100);Clostridiales(100);Lachnospiraceae(100);Lachnospiraceae_unclassified(100);Lachnospiraceae_unclassified(100);Lachnospiraceae_unclassified(100);
Otu01605	17	Bacteria(100);Firmicutes(100);Clostridia(100);Clostridiales(100);Ruminococcaceae(100);Ruminococcaceae_unclassified(100);Ruminococcaceae_unclassified(100);Ruminococcaceae_unclassified(100);
Otu01606	17	Bacteria(100);Firmicutes(100);Clostridia(100);Clostridiales(100);Ruminococcaceae(100);Incertae_Sedis(100);Incertae_Sedis_unclassified(100);Incertae_Sedis_unclassified(100);
Otu01607	17	Bacteria(100);Firmicutes(100);Clostridia(100);Clostridiales(100);Lachnospiraceae(100);Lachnospiraceae_unclassified(100);Lachnospiraceae_unclassified(100);Lachnospiraceae_unclassified(100);
Otu01608	17	Bacteria(100);Firmicutes(100);Clostridia(100);Clostridiales(100);Ruminococcaceae(100);Ruminococcaceae_unclassified(100);Ruminococcaceae_unclassified(100);Ruminococcaceae_unclassified(100);
Otu01609	17	Bacteria(100);Firmicutes(100);Clostridia(100);Clostridiales(100);Lachnospiraceae(100);Incertae_Sedis(100);Incertae_Sedis_unclassified(100);Incertae_Sedis_unclassified(100);
Otu01610	17	Bacteria(100);Firmicutes(100);Clostridia(100);Clostridiales(100);Lachnospiraceae(100);Lachnospiraceae_unclassified(100);Lachnospiraceae_unclassified(100);Lachnospiraceae_unclassified(100);
Otu01611	17	Bacteria(100);Firmicutes(100);Clostridia(100);Clostridiales(100);Ruminococcaceae(100);Ruminococcaceae_unclassified(100);Ruminococcaceae_unclassified(100);Ruminococcaceae_unclassified(100);
Otu01612	17	Bacteria(100);Firmicutes(100);Clostridia(100);Clostridiales(100);Lachnospiraceae(100);Blautia(100);Blautia_unclassified(100);Blautia_unclassified(100);
Otu01613	17	Bacteria(100);Firmicutes(100);Clostridia(100);Clostridiales(100);Lachnospiraceae(100);Incertae_Sedis(100);Incertae_Sedis_unclassified(100);Incertae_Sedis_unclassified(100);
Otu01614	17	Bacteria(100);Firmicutes(100);Clostridia(100);Clostridiales(100);Clostridiales_unclassified(100);Clostridiales_unclassified(100);Clostridiales_unclassified(100);Clostridiales_unclassified(100);
Otu01615	17	Bacteria(100);Firmicutes(100);Clostridia(100);Clostridiales(100);Ruminococcaceae(100);Ruminococcaceae_unclassified(100);Ruminococcaceae_unclassified(100);Ruminococcaceae_unclassified(100);
Otu01616	17	Bacteria(100);Firmicutes(100);Clostridia(100);Clostridiales(100);Ruminococcaceae(100);uncultured(100);uncultured_unclassified(100);uncultured_unclassified(100);
Otu01617	17	Bacteria(100);Firmicutes(100);Clostridia(100);Clostridiales(100);Lachnospiraceae(100);Lachnospiraceae_unclassified(100);Lachnospiraceae_unclassified(100);Lachnospiraceae_unclassified(100);
Otu01618	17	Bacteria(100);Firmicutes(100);Clostridia(100);Clostridiales(100);Ruminococcaceae(100);Faecalibacterium(100);Faecalibacterium_unclassified(100);Faecalibacterium_unclassified(100);
Otu01619	16	Bacteria(100);Firmicutes(100);Clostridia(100);Clostridiales(100);Ruminococcaceae(100);Incertae_Sedis(100);Incertae_Sedis_unclassified(100);Incertae_Sedis_unclassified(100);
Otu01620	16	Bacteria(100);Firmicutes(100);Clostridia(100);Clostridiales(100);Clostridiales_unclassified(100);Clostridiales_unclassified(100);Clostridiales_unclassified(100);Clostridiales_unclassified(100);
Otu01621	16	Bacteria(100);Firmicutes(100);Clostridia(100);Clostridiales(100);Ruminococcaceae(100);Ruminococcus(100);Ruminococcus_unclassified(100);Ruminococcus_unclassified(100);
Otu01622	16	Bacteria(100);Firmicutes(100);Clostridia(100);Clostridiales(100);Ruminococcaceae(100);Incertae_Sedis(100);Incertae_Sedis_unclassified(100);Incertae_Sedis_unclassified(100);
Otu01623	16	Bacteria(100);Firmicutes(100);Clostridia(100);Clostridiales(100);Ruminococcaceae(100);Ruminococcaceae_unclassified(100);Ruminococcaceae_unclassified(100);Ruminococcaceae_unclassified(100);
Otu01624	16	Bacteria(100);Firmicutes(100);Clostridia(100);Clostridiales(100);Ruminococcaceae(100);Ruminococcaceae_unclassified(100);Ruminococcaceae_unclassified(100);Ruminococcaceae_unclassified(100);
Otu01625	16	Bacteria(100);Synergistetes(100);Synergistia(100);Synergistales(100);Synergistaceae(100);Candidatus_Tammella(94);Candidatus_Tammella_unclassified(94);Candidatus_Tammella_unclassified(94);
Otu01626	16	Bacteria(100);Firmicutes(100);Clostridia(100);Clostridiales(100);Lachnospiraceae(100);Coprococcus(100);Coprococcus_unclassified(100);Coprococcus_unclassified(100);
Otu01627	16	Bacteria(100);Firmicutes(100);Clostridia(100);Clostridiales(100);Ruminococcaceae(100);Ruminococcaceae_unclassified(100);Ruminococcaceae_unclassified(100);Ruminococcaceae_unclassified(100);
Otu01628	16	Bacteria(100);Firmicutes(100);Clostridia(100);Clostridiales(100);Lachnospiraceae(100);Lachnospiraceae_unclassified(100);Lachnospiraceae_unclassified(100);Lachnospiraceae_unclassified(100);
Otu01629	16	Bacteria(100);Candidate_division_TM7(100);Candidate_division_TM7_unclassified(100);Candidate_division_TM7_unclassified(100);Candidate_division_TM7_unclassified(100);Candidate_division_TM7_unclassified(100);Candidate_division_TM7_unclassified(100);Candidate_division_TM7_unclassified(100);
Otu01630	16	Bacteria(100);Firmicutes(100);Clostridia(100);Clostridiales(100);Ruminococcaceae(100);Oscillibacter(100);Oscillibacter_unclassified(100);Oscillibacter_unclassified(100);
Otu01631	16	Bacteria(100);Firmicutes(100);Clostridia(100);Clostridiales(100);Ruminococcaceae(100);Faecalibacterium(100);Faecalibacterium_unclassified(100);Faecalibacterium_unclassified(100);
Otu01632	16	Bacteria(100);Firmicutes(100);Clostridia(100);Clostridiales(100);Lachnospiraceae(100);Lachnospiraceae_unclassified(100);Lachnospiraceae_unclassified(100);Lachnospiraceae_unclassified(100);
Otu01633	16	Bacteria(100);Firmicutes(100);Clostridia(100);Clostridiales(100);Lachnospiraceae(100);Lachnospiraceae_unclassified(100);Lachnospiraceae_unclassified(100);Lachnospiraceae_unclassified(100);
Otu01634	16	Bacteria(100);Firmicutes(100);Clostridia(100);Clostridiales(100);Lachnospiraceae(100);Lachnospiraceae_unclassified(100);Lachnospiraceae_unclassified(100);Lachnospiraceae_unclassified(100);
Otu01635	16	Bacteria(100);Firmicutes(100);Clostridia(100);Clostridiales(100);Ruminococcaceae(100);Subdoligranulum(100);Subdoligranulum_unclassified(100);Subdoligranulum_unclassified(100);
Otu01636	16	Bacteria(100);Firmicutes(100);Clostridia(100);Clostridiales(100);Ruminococcaceae(100);uncultured(100);uncultured_unclassified(100);uncultured_unclassified(100);
Otu01637	16	Bacteria(100);Firmicutes(100);Clostridia(100);Clostridiales(100);Lachnospiraceae(100);Lachnospiraceae_unclassified(100);Lachnospiraceae_unclassified(100);Lachnospiraceae_unclassified(100);
Otu01638	16	Bacteria(100);Firmicutes(100);Clostridia(100);Clostridiales(100);Ruminococcaceae(100);Ruminococcus(100);Ruminococcus_unclassified(100);Ruminococcus_unclassified(100);
Otu01639	16	Bacteria(100);Firmicutes(100);Clostridia(100);Clostridiales(100);Ruminococcaceae(100);Subdoligranulum(100);Subdoligranulum_unclassified(100);Subdoligranulum_unclassified(100);
Otu01640	16	Bacteria(100);Firmicutes(100);Clostridia(100);Clostridiales(100);Ruminococcaceae(100);Incertae_Sedis(100);Incertae_Sedis_unclassified(100);Incertae_Sedis_unclassified(100);
Otu01641	16	Bacteria(100);Firmicutes(100);Clostridia(100);Clostridiales(100);Ruminococcaceae(100);uncultured(100);uncultured_unclassified(100);uncultured_unclassified(100);
Otu01642	16	Bacteria(100);Firmicutes(100);Clostridia(100);Clostridiales(100);Lachnospiraceae(100);Roseburia(100);Roseburia_unclassified(100);Roseburia_unclassified(100);
Otu01643	16	Bacteria(100);Firmicutes(100);Clostridia(100);Clostridiales(100);Lachnospiraceae(100);Roseburia(100);Roseburia_unclassified(100);Roseburia_unclassified(100);
Otu01644	16	Bacteria(100);Firmicutes(100);Clostridia(100);Clostridiales(100);Lachnospiraceae(100);Lachnospiraceae_unclassified(100);Lachnospiraceae_unclassified(100);Lachnospiraceae_unclassified(100);
Otu01645	16	Bacteria(100);Firmicutes(100);Clostridia(100);Clostridiales(100);Ruminococcaceae(100);Incertae_Sedis(100);Incertae_Sedis_unclassified(100);Incertae_Sedis_unclassified(100);
Otu01646	16	Bacteria(100);Firmicutes(100);Clostridia(100);Clostridiales(100);Ruminococcaceae(100);Ruminococcaceae_unclassified(100);Ruminococcaceae_unclassified(100);Ruminococcaceae_unclassified(100);
Otu01647	16	Bacteria(100);Firmicutes(100);Clostridia(100);Clostridiales(100);Lachnospiraceae(100);Blautia(100);Blautia_unclassified(100);Blautia_unclassified(100);
Otu01648	16	Bacteria(100);Firmicutes(100);Clostridia(100);Clostridiales(100);Lachnospiraceae(100);Anaerostipes(100);Anaerostipes_unclassified(100);Anaerostipes_unclassified(100);
Otu01649	16	Bacteria(100);Firmicutes(100);Clostridia(100);Clostridiales(100);Ruminococcaceae(100);Ruminococcaceae_unclassified(100);Ruminococcaceae_unclassified(100);Ruminococcaceae_unclassified(100);
Otu01650	16	Bacteria(100);Firmicutes(100);Clostridia(100);Clostridiales(100);Lachnospiraceae(100);Blautia(100);Blautia_unclassified(100);Blautia_unclassified(100);
Otu01651	16	Bacteria(100);Firmicutes(100);Clostridia(100);Clostridiales(100);Lachnospiraceae(100);Lachnospira(100);Lachnospira_unclassified(100);Lachnospira_unclassified(100);
Otu01652	16	Bacteria(100);Firmicutes(100);Clostridia(100);Clostridiales(100);Lachnospiraceae(100);Lachnospiraceae_unclassified(100);Lachnospiraceae_unclassified(100);Lachnospiraceae_unclassified(100);
Otu01653	16	Bacteria(100);Firmicutes(100);Clostridia(100);Clostridiales(100);Ruminococcaceae(100);Subdoligranulum(100);Subdoligranulum_unclassified(100);Subdoligranulum_unclassified(100);
Otu01654	16	Bacteria(100);Firmicutes(100);Clostridia(100);Clostridiales(100);Ruminococcaceae(100);uncultured(100);uncultured_unclassified(100);uncultured_unclassified(100);
Otu01655	16	Bacteria(100);Firmicutes(100);Clostridia(100);Clostridiales(100);Ruminococcaceae(100);Faecalibacterium(100);Faecalibacterium_unclassified(100);Faecalibacterium_unclassified(100);
Otu01656	16	Bacteria(100);Firmicutes(100);Clostridia(100);Clostridiales(100);Ruminococcaceae(100);Ruminococcaceae_unclassified(100);Ruminococcaceae_unclassified(100);Ruminococcaceae_unclassified(100);
Otu01657	16	Bacteria(100);Firmicutes(100);Clostridia(100);Clostridiales(100);Ruminococcaceae(100);Ruminococcaceae_unclassified(100);Ruminococcaceae_unclassified(100);Ruminococcaceae_unclassified(100);
Otu01658	16	Bacteria(100);Firmicutes(100);Clostridia(100);Clostridiales(100);Ruminococcaceae(100);Subdoligranulum(100);Subdoligranulum_unclassified(100);Subdoligranulum_unclassified(100);
Otu01659	16	Bacteria(100);Firmicutes(100);Clostridia(100);Clostridiales(100);Ruminococcaceae(100);Incertae_Sedis(100);Incertae_Sedis_unclassified(100);Incertae_Sedis_unclassified(100);
Otu01660	16	Bacteria(100);Firmicutes(100);Clostridia(100);Clostridiales(100);Ruminococcaceae(100);Ruminococcaceae_unclassified(100);Ruminococcaceae_unclassified(100);Ruminococcaceae_unclassified(100);
Otu01661	16	Bacteria(100);Firmicutes(100);Clostridia(100);Clostridiales(100);Lachnospiraceae(100);Lachnospiraceae_unclassified(100);Lachnospiraceae_unclassified(100);Lachnospiraceae_unclassified(100);
Otu01662	16	Bacteria(100);Firmicutes(100);Clostridia(100);Clostridiales(100);Ruminococcaceae(100);Ruminococcaceae_unclassified(100);Ruminococcaceae_unclassified(100);Ruminococcaceae_unclassified(100);
Otu01663	16	Bacteria(100);Firmicutes(100);Clostridia(100);Clostridiales(100);Lachnospiraceae(100);Roseburia(100);Roseburia_unclassified(100);Roseburia_unclassified(100);
Otu01664	16	Bacteria(100);Firmicutes(100);Mollicutes(100);Anaeroplasmatales(100);Anaeroplasmataceae(100);Anaeroplasma(100);Anaeroplasma_unclassified(100);Anaeroplasma_unclassified(100);
Otu01665	16	Bacteria(100);Firmicutes(100);Clostridia(100);Clostridiales(100);Lachnospiraceae(100);Incertae_Sedis(100);Incertae_Sedis_unclassified(100);Incertae_Sedis_unclassified(100);
Otu01666	16	Bacteria(100);Firmicutes(100);Clostridia(100);Clostridiales(100);Clostridiales_unclassified(100);Clostridiales_unclassified(100);Clostridiales_unclassified(100);Clostridiales_unclassified(100);
Otu01667	16	Bacteria(100);Firmicutes(100);Clostridia(100);Clostridiales(100);Lachnospiraceae(100);Incertae_Sedis(100);Incertae_Sedis_unclassified(100);Incertae_Sedis_unclassified(100);
Otu01668	16	Bacteria(100);Firmicutes(100);Clostridia(100);Clostridiales(100);Lachnospiraceae(100);Incertae_Sedis(100);Incertae_Sedis_unclassified(100);Incertae_Sedis_unclassified(100);
Otu01669	16	Bacteria(100);Firmicutes(100);Clostridia(100);Clostridiales(100);Lachnospiraceae(100);uncultured(100);uncultured_unclassified(100);uncultured_unclassified(100);
Otu01670	16	Bacteria(100);Bacteria_unclassified(100);Bacteria_unclassified(100);Bacteria_unclassified(100);Bacteria_unclassified(100);Bacteria_unclassified(100);Bacteria_unclassified(100);Bacteria_unclassified(100);
Otu01671	16	Bacteria(100);Firmicutes(100);Clostridia(100);Clostridiales(100);Lachnospiraceae(100);Lachnospiraceae_unclassified(100);Lachnospiraceae_unclassified(100);Lachnospiraceae_unclassified(100);
Otu01672	16	Bacteria(100);Firmicutes(100);Clostridia(100);Clostridiales(100);Ruminococcaceae(100);Ruminococcus(100);Ruminococcus_unclassified(100);Ruminococcus_unclassified(100);
Otu01673	16	Bacteria(100);Firmicutes(100);Clostridia(100);Clostridiales(100);Ruminococcaceae(100);Ruminococcaceae_unclassified(100);Ruminococcaceae_unclassified(100);Ruminococcaceae_unclassified(100);
Otu01674	16	Bacteria(100);Bacteria_unclassified(100);Bacteria_unclassified(100);Bacteria_unclassified(100);Bacteria_unclassified(100);Bacteria_unclassified(100);Bacteria_unclassified(100);Bacteria_unclassified(100);
Otu01675	16	Bacteria(100);Firmicutes(100);Clostridia(100);Clostridiales(100);Lachnospiraceae(100);Lachnospiraceae_unclassified(100);Lachnospiraceae_unclassified(100);Lachnospiraceae_unclassified(100);
Otu01676	16	Bacteria(100);Firmicutes(100);Clostridia(100);Clostridiales(100);Lachnospiraceae(100);Lachnospiraceae_unclassified(100);Lachnospiraceae_unclassified(100);Lachnospiraceae_unclassified(100);
Otu01677	16	Bacteria(100);Firmicutes(100);Clostridia(100);Clostridiales(100);Ruminococcaceae(100);Ruminococcaceae_unclassified(100);Ruminococcaceae_unclassified(100);Ruminococcaceae_unclassified(100);
Otu01678	16	Bacteria(100);Firmicutes(100);Clostridia(100);Clostridiales(100);Ruminococcaceae(100);Ruminococcaceae_unclassified(100);Ruminococcaceae_unclassified(100);Ruminococcaceae_unclassified(100);
Otu01679	16	Bacteria(100);Firmicutes(100);Clostridia(100);Clostridiales(100);Lachnospiraceae(100);Roseburia(100);Roseburia_unclassified(100);Roseburia_unclassified(100);
Otu01680	16	Bacteria(100);Firmicutes(100);Clostridia(100);Clostridiales(100);Ruminococcaceae(100);Faecalibacterium(100);Faecalibacterium_unclassified(100);Faecalibacterium_unclassified(100);
Otu01681	16	Bacteria(100);Firmicutes(100);Clostridia(100);Clostridiales(100);Ruminococcaceae(100);Ruminococcus(100);Ruminococcus_unclassified(100);Ruminococcus_unclassified(100);
Otu01682	16	Bacteria(100);Firmicutes(100);Clostridia(100);Clostridiales(100);Lachnospiraceae(100);Incertae_Sedis(100);Incertae_Sedis_unclassified(100);Incertae_Sedis_unclassified(100);
Otu01683	16	Bacteria(100);Firmicutes(100);Clostridia(100);Clostridiales(100);Ruminococcaceae(100);Incertae_Sedis(100);Incertae_Sedis_unclassified(100);Incertae_Sedis_unclassified(100);
Otu01684	16	Bacteria(100);Firmicutes(100);Clostridia(100);Clostridiales(100);Lachnospiraceae(100);Lachnospiraceae_unclassified(100);Lachnospiraceae_unclassified(100);Lachnospiraceae_unclassified(100);
Otu01685	16	Bacteria(100);Firmicutes(100);Clostridia(100);Clostridiales(100);Lachnospiraceae(100);Butyrivibrio-Pseudobutyrivibrio(100);Butyrivibrio-Pseudobutyrivibrio_unclassified(100);Butyrivibrio-Pseudobutyrivibrio_unclassified(100);
Otu01686	16	Bacteria(100);Firmicutes(100);Clostridia(100);Clostridiales(100);Lachnospiraceae(100);Roseburia(100);Roseburia_unclassified(100);Roseburia_unclassified(100);
Otu01687	16	Bacteria(100);Firmicutes(100);Clostridia(100);Clostridiales(100);Lachnospiraceae(100);Roseburia(100);Roseburia_unclassified(100);Roseburia_unclassified(100);
Otu01688	16	Bacteria(100);Firmicutes(100);Clostridia(100);Clostridiales(100);Ruminococcaceae(100);Faecalibacterium(100);Faecalibacterium_unclassified(100);Faecalibacterium_unclassified(100);
Otu01689	16	Bacteria(100);Firmicutes(100);Clostridia(100);Clostridiales(100);Lachnospiraceae(100);Incertae_Sedis(100);Incertae_Sedis_unclassified(100);Incertae_Sedis_unclassified(100);
Otu01690	16	Bacteria(100);Firmicutes(100);Clostridia(100);Clostridiales(100);Ruminococcaceae(100);Subdoligranulum(100);Subdoligranulum_unclassified(100);Subdoligranulum_unclassified(100);
Otu01691	16	Bacteria(100);Firmicutes(100);Clostridia(100);Clostridiales(100);Lachnospiraceae(100);Roseburia(100);Roseburia_unclassified(100);Roseburia_unclassified(100);
Otu01692	15	Bacteria(100);Firmicutes(100);Clostridia(100);Clostridiales(100);Lachnospiraceae(100);Incertae_Sedis(100);Incertae_Sedis_unclassified(100);Incertae_Sedis_unclassified(100);
Otu01693	15	Bacteria(100);Firmicutes(100);Clostridia(100);Clostridiales(100);Ruminococcaceae(100);uncultured(100);uncultured_unclassified(100);uncultured_unclassified(100);
Otu01694	15	Bacteria(100);Firmicutes(100);Clostridia(100);Clostridiales(100);Lachnospiraceae(100);Lachnospiraceae_unclassified(100);Lachnospiraceae_unclassified(100);Lachnospiraceae_unclassified(100);
Otu01695	15	Bacteria(100);Firmicutes(100);Clostridia(100);Clostridiales(100);Lachnospiraceae(100);Incertae_Sedis(100);Incertae_Sedis_unclassified(100);Incertae_Sedis_unclassified(100);
Otu01696	15	Bacteria(100);Firmicutes(100);Clostridia(100);Clostridiales(100);Lachnospiraceae(100);Incertae_Sedis(100);Incertae_Sedis_unclassified(100);Incertae_Sedis_unclassified(100);
Otu01697	15	Bacteria(100);Firmicutes(100);Clostridia(100);Clostridiales(100);Lachnospiraceae(100);Blautia(100);Blautia_unclassified(100);Blautia_unclassified(100);
Otu01698	15	Bacteria(100);Firmicutes(100);Clostridia(100);Clostridiales(100);Clostridiales_unclassified(100);Clostridiales_unclassified(100);Clostridiales_unclassified(100);Clostridiales_unclassified(100);
Otu01699	15	Bacteria(100);Firmicutes(100);Clostridia(100);Clostridiales(100);Lachnospiraceae(100);Lachnospiraceae_unclassified(100);Lachnospiraceae_unclassified(100);Lachnospiraceae_unclassified(100);
Otu01700	15	Bacteria(100);Actinobacteria(100);Actinobacteria(100);Coriobacteridae(100);Coriobacteriales(100);Coriobacterineae(100);Coriobacteriaceae(100);Collinsella(100);
Otu01701	15	Bacteria(100);Firmicutes(100);Clostridia(100);Clostridiales(100);Lachnospiraceae(100);Incertae_Sedis(100);Incertae_Sedis_unclassified(100);Incertae_Sedis_unclassified(100);
Otu01702	15	Bacteria(100);Firmicutes(100);Clostridia(100);Clostridiales(100);Ruminococcaceae(100);Ruminococcaceae_unclassified(100);Ruminococcaceae_unclassified(100);Ruminococcaceae_unclassified(100);
Otu01703	15	Bacteria(100);Firmicutes(100);Clostridia(100);Clostridiales(100);Ruminococcaceae(100);Incertae_Sedis(100);Incertae_Sedis_unclassified(100);Incertae_Sedis_unclassified(100);
Otu01704	15	Bacteria(100);Firmicutes(100);Clostridia(100);Clostridiales(100);Ruminococcaceae(100);Subdoligranulum(100);Subdoligranulum_unclassified(100);Subdoligranulum_unclassified(100);
Otu01705	15	Bacteria(100);Firmicutes(100);Clostridia(100);Clostridiales(100);Ruminococcaceae(100);Ruminococcaceae_unclassified(100);Ruminococcaceae_unclassified(100);Ruminococcaceae_unclassified(100);
Otu01706	15	Bacteria(100);Firmicutes(100);Clostridia(100);Clostridiales(100);Lachnospiraceae(100);Blautia(100);Blautia_unclassified(100);Blautia_unclassified(100);
Otu01707	15	Bacteria(100);Firmicutes(100);Clostridia(100);Clostridiales(100);Lachnospiraceae(100);Incertae_Sedis(100);Incertae_Sedis_unclassified(100);Incertae_Sedis_unclassified(100);
Otu01708	15	Bacteria(100);Firmicutes(100);Clostridia(100);Clostridiales(100);Lachnospiraceae(100);Lachnospiraceae_unclassified(100);Lachnospiraceae_unclassified(100);Lachnospiraceae_unclassified(100);
Otu01709	15	Bacteria(100);Firmicutes(100);Clostridia(100);Clostridiales(100);Clostridiales_unclassified(100);Clostridiales_unclassified(100);Clostridiales_unclassified(100);Clostridiales_unclassified(100);
Otu01710	15	Bacteria(100);Firmicutes(100);Clostridia(100);Clostridiales(100);Lachnospiraceae(100);Roseburia(100);Roseburia_unclassified(100);Roseburia_unclassified(100);
Otu01711	15	Bacteria(100);Firmicutes(100);Clostridia(100);Clostridiales(100);Lachnospiraceae(100);Lachnospiraceae_unclassified(100);Lachnospiraceae_unclassified(100);Lachnospiraceae_unclassified(100);
Otu01712	15	Bacteria(100);Firmicutes(100);Clostridia(100);Clostridiales(100);Lachnospiraceae(100);Coprococcus(100);Coprococcus_unclassified(100);Coprococcus_unclassified(100);
Otu01713	15	Bacteria(100);Firmicutes(100);Clostridia(100);Clostridiales(100);Lachnospiraceae(100);Lachnospiraceae_unclassified(100);Lachnospiraceae_unclassified(100);Lachnospiraceae_unclassified(100);
Otu01714	15	Bacteria(100);Firmicutes(100);Clostridia(100);Clostridiales(100);Ruminococcaceae(100);Ruminococcaceae_unclassified(100);Ruminococcaceae_unclassified(100);Ruminococcaceae_unclassified(100);
Otu01715	15	Bacteria(100);Firmicutes(100);Clostridia(100);Clostridiales(100);Lachnospiraceae(100);Roseburia(100);Roseburia_unclassified(100);Roseburia_unclassified(100);
Otu01716	15	Bacteria(100);Firmicutes(100);Clostridia(100);Clostridiales(100);Lachnospiraceae(100);Blautia(100);Blautia_unclassified(100);Blautia_unclassified(100);
Otu01717	15	Bacteria(100);Firmicutes(100);Clostridia(100);Clostridiales(100);Ruminococcaceae(100);Incertae_Sedis(100);Incertae_Sedis_unclassified(100);Incertae_Sedis_unclassified(100);
Otu01718	15	Bacteria(100);Firmicutes(100);Clostridia(100);Clostridiales(100);Lachnospiraceae(100);Lachnospiraceae_unclassified(100);Lachnospiraceae_unclassified(100);Lachnospiraceae_unclassified(100);
Otu01719	15	Bacteria(100);Firmicutes(100);Clostridia(100);Clostridiales(100);Lachnospiraceae(100);Lachnospiraceae_unclassified(100);Lachnospiraceae_unclassified(100);Lachnospiraceae_unclassified(100);
Otu01720	15	Bacteria(100);Firmicutes(100);Clostridia(100);Clostridiales(100);Ruminococcaceae(100);Incertae_Sedis(100);Incertae_Sedis_unclassified(100);Incertae_Sedis_unclassified(100);
Otu01721	15	Bacteria(100);Firmicutes(100);Clostridia(100);Clostridiales(100);Ruminococcaceae(100);Faecalibacterium(100);Faecalibacterium_unclassified(100);Faecalibacterium_unclassified(100);
Otu01722	15	Bacteria(100);Firmicutes(100);Clostridia(100);Clostridiales(100);Ruminococcaceae(100);uncultured(100);uncultured_unclassified(100);uncultured_unclassified(100);
Otu01723	15	Bacteria(100);Firmicutes(100);Clostridia(100);Clostridiales(100);Ruminococcaceae(100);Ruminococcaceae_unclassified(100);Ruminococcaceae_unclassified(100);Ruminococcaceae_unclassified(100);
Otu01724	15	Bacteria(100);Firmicutes(100);Clostridia(100);Clostridiales(100);Ruminococcaceae(100);uncultured(100);uncultured_unclassified(100);uncultured_unclassified(100);
Otu01725	15	Bacteria(100);Firmicutes(100);Clostridia(100);Clostridiales(100);Lachnospiraceae(100);Coprococcus(100);Coprococcus_unclassified(100);Coprococcus_unclassified(100);
Otu01726	15	Bacteria(100);Firmicutes(100);Clostridia(100);Clostridiales(100);Lachnospiraceae(100);Coprococcus(100);Coprococcus_unclassified(100);Coprococcus_unclassified(100);
Otu01727	15	Bacteria(100);Firmicutes(100);Clostridia(100);Clostridiales(100);Lachnospiraceae(100);uncultured(100);uncultured_unclassified(100);uncultured_unclassified(100);
Otu01728	15	Bacteria(100);Firmicutes(100);Clostridia(100);Clostridiales(100);Ruminococcaceae(100);Incertae_Sedis(100);Incertae_Sedis_unclassified(100);Incertae_Sedis_unclassified(100);
Otu01729	15	Bacteria(100);Firmicutes(100);Clostridia(100);Clostridiales(100);Ruminococcaceae(100);uncultured(100);uncultured_unclassified(100);uncultured_unclassified(100);
Otu01730	15	Bacteria(100);Firmicutes(100);Clostridia(100);Clostridiales(100);Clostridiales_unclassified(100);Clostridiales_unclassified(100);Clostridiales_unclassified(100);Clostridiales_unclassified(100);
Otu01731	15	Bacteria(100);Firmicutes(100);Clostridia(100);Clostridiales(100);Ruminococcaceae(100);Faecalibacterium(100);Faecalibacterium_unclassified(100);Faecalibacterium_unclassified(100);
Otu01732	15	Bacteria(100);Firmicutes(100);Clostridia(100);Clostridiales(100);Lachnospiraceae(100);Lachnospiraceae_unclassified(100);Lachnospiraceae_unclassified(100);Lachnospiraceae_unclassified(100);
Otu01733	15	Bacteria(100);Firmicutes(100);Clostridia(100);Clostridiales(100);Lachnospiraceae(100);Blautia(100);Blautia_unclassified(100);Blautia_unclassified(100);
Otu01734	15	Bacteria(100);Firmicutes(100);Clostridia(100);Clostridiales(100);Lachnospiraceae(100);Blautia(100);Blautia_unclassified(100);Blautia_unclassified(100);
Otu01735	15	Bacteria(100);Firmicutes(100);Clostridia(100);Clostridiales(100);Ruminococcaceae(100);Ruminococcaceae_unclassified(100);Ruminococcaceae_unclassified(100);Ruminococcaceae_unclassified(100);
Otu01736	15	Bacteria(100);Firmicutes(100);Clostridia(100);Clostridiales(100);Ruminococcaceae(100);Ruminococcaceae_unclassified(100);Ruminococcaceae_unclassified(100);Ruminococcaceae_unclassified(100);
Otu01737	15	Bacteria(100);Firmicutes(100);Clostridia(100);Clostridiales(100);Ruminococcaceae(100);Oscillibacter(100);Oscillibacter_unclassified(100);Oscillibacter_unclassified(100);
Otu01738	15	Bacteria(100);Firmicutes(100);Clostridia(100);Clostridiales(100);Lachnospiraceae(100);Incertae_Sedis(100);Incertae_Sedis_unclassified(100);Incertae_Sedis_unclassified(100);
Otu01739	15	Bacteria(100);Firmicutes(100);Clostridia(100);Clostridiales(100);Lachnospiraceae(100);Roseburia(100);Roseburia_unclassified(100);Roseburia_unclassified(100);
Otu01740	15	Bacteria(100);Firmicutes(100);Clostridia(100);Clostridiales(100);Ruminococcaceae(100);Ruminococcaceae_unclassified(100);Ruminococcaceae_unclassified(100);Ruminococcaceae_unclassified(100);
Otu01741	15	Bacteria(100);Firmicutes(100);Clostridia(100);Clostridiales(100);Ruminococcaceae(100);uncultured(100);uncultured_unclassified(100);uncultured_unclassified(100);
Otu01742	15	Bacteria(100);Firmicutes(100);Clostridia(100);Clostridiales(100);Ruminococcaceae(100);Oscillibacter(100);Oscillibacter_unclassified(100);Oscillibacter_unclassified(100);
Otu01743	15	Bacteria(100);Firmicutes(100);Clostridia(100);Clostridiales(100);Ruminococcaceae(100);uncultured(100);uncultured_unclassified(100);uncultured_unclassified(100);
Otu01744	15	Bacteria(100);Firmicutes(100);Clostridia(100);Clostridiales(100);Ruminococcaceae(100);Subdoligranulum(100);Subdoligranulum_unclassified(100);Subdoligranulum_unclassified(100);
Otu01745	15	Bacteria(100);Firmicutes(100);Clostridia(100);Clostridiales(100);Clostridiales_unclassified(100);Clostridiales_unclassified(100);Clostridiales_unclassified(100);Clostridiales_unclassified(100);
Otu01746	15	Bacteria(100);Firmicutes(100);Clostridia(100);Clostridiales(100);Lachnospiraceae(100);Roseburia(100);Roseburia_unclassified(100);Roseburia_unclassified(100);
Otu01747	15	Bacteria(100);Firmicutes(100);Clostridia(100);Clostridiales(100);Lachnospiraceae(100);Lachnospiraceae_unclassified(100);Lachnospiraceae_unclassified(100);Lachnospiraceae_unclassified(100);
Otu01748	15	Bacteria(100);Firmicutes(100);Clostridia(100);Clostridiales(100);Lachnospiraceae(100);Lachnospira(100);Lachnospira_unclassified(100);Lachnospira_unclassified(100);
Otu01749	15	Bacteria(100);Firmicutes(100);Clostridia(100);Clostridiales(100);Lachnospiraceae(100);Lachnospiraceae_unclassified(100);Lachnospiraceae_unclassified(100);Lachnospiraceae_unclassified(100);
Otu01750	15	Bacteria(100);Firmicutes(100);Clostridia(100);Clostridiales(100);Ruminococcaceae(100);Oscillibacter(100);Oscillibacter_unclassified(100);Oscillibacter_unclassified(100);
Otu01751	15	Bacteria(100);Firmicutes(100);Clostridia(100);Clostridiales(100);Lachnospiraceae(100);Roseburia(100);Roseburia_unclassified(100);Roseburia_unclassified(100);
Otu01752	15	Bacteria(100);Firmicutes(100);Clostridia(100);Clostridiales(100);Lachnospiraceae(100);Incertae_Sedis(100);Incertae_Sedis_unclassified(100);Incertae_Sedis_unclassified(100);
Otu01753	15	Bacteria(100);Firmicutes(100);Clostridia(100);Clostridiales(100);Clostridiales_unclassified(100);Clostridiales_unclassified(100);Clostridiales_unclassified(100);Clostridiales_unclassified(100);
Otu01754	15	Bacteria(100);Firmicutes(100);Clostridia(100);Clostridiales(100);Lachnospiraceae(100);Incertae_Sedis(100);Incertae_Sedis_unclassified(100);Incertae_Sedis_unclassified(100);
Otu01755	15	Bacteria(100);Firmicutes(100);Clostridia(100);Clostridiales(100);Lachnospiraceae(100);Lachnospiraceae_unclassified(100);Lachnospiraceae_unclassified(100);Lachnospiraceae_unclassified(100);
Otu01756	15	Bacteria(100);Firmicutes(100);Clostridia(100);Clostridiales(100);Family_XIII_Incertae_Sedis(100);uncultured(100);uncultured_unclassified(100);uncultured_unclassified(100);
Otu01757	15	Bacteria(100);Bacteria_unclassified(100);Bacteria_unclassified(100);Bacteria_unclassified(100);Bacteria_unclassified(100);Bacteria_unclassified(100);Bacteria_unclassified(100);Bacteria_unclassified(100);
Otu01758	15	Bacteria(100);Firmicutes(100);Clostridia(100);Clostridiales(100);Ruminococcaceae(100);Ruminococcaceae_unclassified(100);Ruminococcaceae_unclassified(100);Ruminococcaceae_unclassified(100);
Otu01759	15	Bacteria(100);Firmicutes(100);Clostridia(100);Clostridiales(100);Ruminococcaceae(100);uncultured(100);uncultured_unclassified(100);uncultured_unclassified(100);
Otu01760	15	Bacteria(100);Firmicutes(100);Clostridia(100);Clostridiales(100);Lachnospiraceae(100);uncultured(100);uncultured_unclassified(100);uncultured_unclassified(100);
Otu01761	15	Bacteria(100);Firmicutes(100);Clostridia(100);Clostridiales(100);Lachnospiraceae(100);Incertae_Sedis(100);Incertae_Sedis_unclassified(100);Incertae_Sedis_unclassified(100);
Otu01762	15	Bacteria(100);Firmicutes(100);Clostridia(100);Clostridiales(100);Clostridiales_unclassified(100);Clostridiales_unclassified(100);Clostridiales_unclassified(100);Clostridiales_unclassified(100);
Otu01763	15	Bacteria(100);Firmicutes(100);Clostridia(100);Clostridiales(100);Clostridiales_unclassified(100);Clostridiales_unclassified(100);Clostridiales_unclassified(100);Clostridiales_unclassified(100);
Otu01764	15	Bacteria(100);Firmicutes(100);Clostridia(100);Clostridiales(100);Ruminococcaceae(100);Ruminococcaceae_unclassified(100);Ruminococcaceae_unclassified(100);Ruminococcaceae_unclassified(100);
Otu01765	15	Bacteria(100);Firmicutes(100);Clostridia(100);Clostridiales(100);Ruminococcaceae(100);Ruminococcaceae_unclassified(100);Ruminococcaceae_unclassified(100);Ruminococcaceae_unclassified(100);
Otu01766	15	Bacteria(100);Firmicutes(100);Clostridia(100);Clostridiales(100);Ruminococcaceae(100);Oscillibacter(100);Oscillibacter_unclassified(100);Oscillibacter_unclassified(100);
Otu01767	15	Bacteria(100);Firmicutes(100);Clostridia(100);Clostridiales(100);Ruminococcaceae(100);Faecalibacterium(100);Faecalibacterium_unclassified(100);Faecalibacterium_unclassified(100);
Otu01768	15	Bacteria(100);Firmicutes(100);Clostridia(100);Clostridiales(100);Ruminococcaceae(100);Ruminococcaceae_unclassified(100);Ruminococcaceae_unclassified(100);Ruminococcaceae_unclassified(100);
Otu01769	15	Bacteria(100);Firmicutes(100);Clostridia(100);Clostridiales(100);Family_XIII_Incertae_Sedis(100);uncultured(100);uncultured_unclassified(100);uncultured_unclassified(100);
Otu01770	15	Bacteria(100);Firmicutes(100);Clostridia(100);Clostridiales(100);Ruminococcaceae(100);uncultured(100);uncultured_unclassified(100);uncultured_unclassified(100);
Otu01771	15	Bacteria(100);Firmicutes(100);Clostridia(100);Clostridiales(100);Ruminococcaceae(100);Faecalibacterium(100);Faecalibacterium_unclassified(100);Faecalibacterium_unclassified(100);
Otu01772	15	Bacteria(100);Firmicutes(100);Clostridia(100);Clostridiales(100);Ruminococcaceae(100);Subdoligranulum(100);Subdoligranulum_unclassified(100);Subdoligranulum_unclassified(100);
Otu01773	15	Bacteria(100);Firmicutes(100);Clostridia(100);Clostridiales(100);Ruminococcaceae(100);Ruminococcus(100);Ruminococcus_unclassified(100);Ruminococcus_unclassified(100);
Otu01774	15	Bacteria(100);Firmicutes(100);Clostridia(100);Clostridiales(100);Lachnospiraceae(100);Butyrivibrio(100);Butyrivibrio_unclassified(100);Butyrivibrio_unclassified(100);
Otu01775	15	Bacteria(100);Firmicutes(100);Clostridia(100);Clostridiales(100);Ruminococcaceae(100);Ruminococcaceae_unclassified(100);Ruminococcaceae_unclassified(100);Ruminococcaceae_unclassified(100);
Otu01776	15	Bacteria(100);Proteobacteria(100);Alphaproteobacteria(100);Alphaproteobacteria_unclassified(100);Alphaproteobacteria_unclassified(100);Alphaproteobacteria_unclassified(100);Alphaproteobacteria_unclassified(100);Alphaproteobacteria_unclassified(100);
Otu01777	15	Bacteria(100);Firmicutes(100);Clostridia(100);Clostridiales(100);Lachnospiraceae(100);uncultured(100);uncultured_unclassified(100);uncultured_unclassified(100);
Otu01778	15	Bacteria(100);Firmicutes(100);Clostridia(100);Clostridiales(100);Ruminococcaceae(100);Ruminococcaceae_unclassified(100);Ruminococcaceae_unclassified(100);Ruminococcaceae_unclassified(100);
Otu01779	15	Bacteria(100);Firmicutes(100);Clostridia(100);Clostridiales(100);Ruminococcaceae(100);Ruminococcaceae_unclassified(100);Ruminococcaceae_unclassified(100);Ruminococcaceae_unclassified(100);
Otu01780	15	Bacteria(100);Firmicutes(100);Clostridia(100);Clostridiales(100);Ruminococcaceae(100);uncultured(100);uncultured_unclassified(100);uncultured_unclassified(100);
Otu01781	15	Bacteria(100);Firmicutes(100);Clostridia(100);Clostridiales(100);Ruminococcaceae(100);Subdoligranulum(100);Subdoligranulum_unclassified(100);Subdoligranulum_unclassified(100);
Otu01782	15	Bacteria(100);Firmicutes(100);Clostridia(100);Clostridiales(100);Ruminococcaceae(100);Faecalibacterium(100);Faecalibacterium_unclassified(100);Faecalibacterium_unclassified(100);
Otu01783	15	Bacteria(100);Firmicutes(100);Clostridia(100);Clostridiales(100);Clostridiales_unclassified(100);Clostridiales_unclassified(100);Clostridiales_unclassified(100);Clostridiales_unclassified(100);
Otu01784	15	Bacteria(100);Firmicutes(100);Clostridia(100);Clostridiales(100);Ruminococcaceae(100);Ruminococcus(100);Ruminococcus_unclassified(100);Ruminococcus_unclassified(100);
Otu01785	15	Bacteria(100);Firmicutes(100);Clostridia(100);Clostridiales(100);Clostridiales_unclassified(100);Clostridiales_unclassified(100);Clostridiales_unclassified(100);Clostridiales_unclassified(100);
Otu01786	15	Bacteria(100);Firmicutes(100);Clostridia(100);Clostridiales(100);Ruminococcaceae(100);Subdoligranulum(100);Subdoligranulum_unclassified(100);Subdoligranulum_unclassified(100);
Otu01787	15	Bacteria(100);Firmicutes(100);Clostridia(100);Clostridiales(100);Lachnospiraceae(100);Incertae_Sedis(100);Incertae_Sedis_unclassified(100);Incertae_Sedis_unclassified(100);
Otu01788	15	Bacteria(100);Firmicutes(100);Clostridia(100);Clostridiales(100);Lachnospiraceae(100);Incertae_Sedis(100);Incertae_Sedis_unclassified(100);Incertae_Sedis_unclassified(100);
Otu01789	15	Bacteria(100);Firmicutes(100);Clostridia(100);Clostridiales(100);Ruminococcaceae(100);Ruminococcaceae_unclassified(100);Ruminococcaceae_unclassified(100);Ruminococcaceae_unclassified(100);
Otu01790	15	Bacteria(100);Firmicutes(100);Clostridia(100);Clostridiales(100);Lachnospiraceae(100);Incertae_Sedis(100);Incertae_Sedis_unclassified(100);Incertae_Sedis_unclassified(100);
Otu01791	15	Bacteria(100);Firmicutes(100);Clostridia(100);Clostridiales(100);Lachnospiraceae(100);Lachnospiraceae_unclassified(100);Lachnospiraceae_unclassified(100);Lachnospiraceae_unclassified(100);
Otu01792	15	Bacteria(100);Firmicutes(100);Clostridia(100);Clostridiales(100);Lachnospiraceae(100);uncultured(100);uncultured_unclassified(100);uncultured_unclassified(100);
Otu01793	15	Bacteria(100);Firmicutes(100);Clostridia(100);Clostridiales(100);Ruminococcaceae(100);Incertae_Sedis(100);Incertae_Sedis_unclassified(100);Incertae_Sedis_unclassified(100);
Otu01794	15	Bacteria(100);Firmicutes(100);Clostridia(100);Clostridiales(100);Ruminococcaceae(100);Oscillibacter(100);Oscillibacter_unclassified(100);Oscillibacter_unclassified(100);
Otu01795	15	Bacteria(100);Firmicutes(100);Clostridia(100);Clostridiales(100);Ruminococcaceae(100);Ruminococcaceae_unclassified(100);Ruminococcaceae_unclassified(100);Ruminococcaceae_unclassified(100);
Otu01796	15	Bacteria(100);Firmicutes(100);Clostridia(100);Clostridiales(100);Ruminococcaceae(100);Subdoligranulum(100);Subdoligranulum_unclassified(100);Subdoligranulum_unclassified(100);
Otu01797	15	Bacteria(100);Firmicutes(100);Clostridia(100);Clostridiales(100);Lachnospiraceae(100);Blautia(100);Blautia_unclassified(100);Blautia_unclassified(100);
Otu01798	15	Bacteria(100);Firmicutes(100);Clostridia(100);Clostridiales(100);Lachnospiraceae(100);Roseburia(100);Roseburia_unclassified(100);Roseburia_unclassified(100);
Otu01799	15	Bacteria(100);Firmicutes(100);Clostridia(100);Clostridiales(100);Ruminococcaceae(100);Ruminococcaceae_unclassified(100);Ruminococcaceae_unclassified(100);Ruminococcaceae_unclassified(100);
Otu01800	15	Bacteria(100);Firmicutes(100);Clostridia(100);Clostridiales(100);Lachnospiraceae(100);Roseburia(100);Roseburia_unclassified(100);Roseburia_unclassified(100);
Otu01801	15	Bacteria(100);Firmicutes(100);Clostridia(100);Clostridiales(100);Peptostreptococcaceae(100);Incertae_Sedis(100);Incertae_Sedis_unclassified(100);Incertae_Sedis_unclassified(100);
Otu01802	14	Bacteria(100);Firmicutes(100);Clostridia(100);Clostridiales(100);Peptostreptococcaceae(100);Incertae_Sedis(100);Incertae_Sedis_unclassified(100);Incertae_Sedis_unclassified(100);
Otu01803	14	Bacteria(100);Firmicutes(100);Clostridia(100);Clostridiales(100);Ruminococcaceae(100);uncultured(100);uncultured_unclassified(100);uncultured_unclassified(100);
Otu01804	14	Bacteria(100);Firmicutes(100);Clostridia(100);Clostridiales(100);Ruminococcaceae(100);Incertae_Sedis(100);Incertae_Sedis_unclassified(100);Incertae_Sedis_unclassified(100);
Otu01805	14	Bacteria(100);Firmicutes(100);Clostridia(100);Clostridiales(100);Clostridiales_unclassified(100);Clostridiales_unclassified(100);Clostridiales_unclassified(100);Clostridiales_unclassified(100);
Otu01806	14	Bacteria(100);Firmicutes(100);Clostridia(100);Clostridiales(100);Lachnospiraceae(100);Roseburia(100);Roseburia_unclassified(100);Roseburia_unclassified(100);
Otu01807	14	Bacteria(100);Firmicutes(100);Clostridia(100);Clostridiales(100);Ruminococcaceae(100);Incertae_Sedis(100);Incertae_Sedis_unclassified(100);Incertae_Sedis_unclassified(100);
Otu01808	14	Bacteria(100);Firmicutes(100);Clostridia(100);Clostridiales(100);Ruminococcaceae(100);uncultured(100);uncultured_unclassified(100);uncultured_unclassified(100);
Otu01809	14	Bacteria(100);Firmicutes(100);Clostridia(100);Clostridiales(100);Lachnospiraceae(100);Roseburia(100);Roseburia_unclassified(100);Roseburia_unclassified(100);
Otu01810	14	Bacteria(100);Firmicutes(100);Clostridia(100);Clostridiales(100);Lachnospiraceae(100);Roseburia(100);Roseburia_unclassified(100);Roseburia_unclassified(100);
Otu01811	14	Bacteria(100);Firmicutes(100);Clostridia(100);Clostridiales(100);Lachnospiraceae(100);Lachnospiraceae_unclassified(100);Lachnospiraceae_unclassified(100);Lachnospiraceae_unclassified(100);
Otu01812	14	Bacteria(100);Firmicutes(100);Clostridia(100);Clostridiales(100);Ruminococcaceae(100);Faecalibacterium(100);Faecalibacterium_unclassified(100);Faecalibacterium_unclassified(100);
Otu01813	14	Bacteria(100);Firmicutes(100);Clostridia(100);Clostridiales(100);Ruminococcaceae(100);Incertae_Sedis(100);Incertae_Sedis_unclassified(100);Incertae_Sedis_unclassified(100);
Otu01814	14	Bacteria(100);Firmicutes(100);Clostridia(100);Clostridiales(100);Ruminococcaceae(100);Oscillibacter(100);Oscillibacter_unclassified(100);Oscillibacter_unclassified(100);
Otu01815	14	Bacteria(100);Firmicutes(100);Clostridia(100);Clostridiales(100);Lachnospiraceae(100);Lachnospiraceae_unclassified(100);Lachnospiraceae_unclassified(100);Lachnospiraceae_unclassified(100);
Otu01816	14	Bacteria(100);Firmicutes(100);Clostridia(100);Clostridiales(100);Lachnospiraceae(100);Roseburia(100);Roseburia_unclassified(100);Roseburia_unclassified(100);
Otu01817	14	Bacteria(100);Firmicutes(100);Clostridia(100);Clostridiales(100);Ruminococcaceae(100);Ruminococcaceae_unclassified(100);Ruminococcaceae_unclassified(100);Ruminococcaceae_unclassified(100);
Otu01818	14	Bacteria(100);Firmicutes(100);Clostridia(100);Clostridiales(100);Ruminococcaceae(100);Ruminococcaceae_unclassified(100);Ruminococcaceae_unclassified(100);Ruminococcaceae_unclassified(100);
Otu01819	14	Bacteria(100);Firmicutes(100);Clostridia(100);Clostridiales(100);Lachnospiraceae(100);Lachnospiraceae_unclassified(100);Lachnospiraceae_unclassified(100);Lachnospiraceae_unclassified(100);
Otu01820	14	Bacteria(100);Firmicutes(100);Clostridia(100);Clostridiales(100);Ruminococcaceae(100);Faecalibacterium(100);Faecalibacterium_unclassified(100);Faecalibacterium_unclassified(100);
Otu01821	14	Bacteria(100);Firmicutes(100);Clostridia(100);Clostridiales(100);Ruminococcaceae(100);Oscillibacter(100);Oscillibacter_unclassified(100);Oscillibacter_unclassified(100);
Otu01822	14	Bacteria(100);Firmicutes(100);Clostridia(100);Clostridiales(100);Ruminococcaceae(100);Ruminococcaceae_unclassified(100);Ruminococcaceae_unclassified(100);Ruminococcaceae_unclassified(100);
Otu01823	14	Bacteria(100);Firmicutes(100);Clostridia(100);Clostridiales(100);Lachnospiraceae(100);Lachnospiraceae_unclassified(100);Lachnospiraceae_unclassified(100);Lachnospiraceae_unclassified(100);
Otu01824	14	Bacteria(100);Firmicutes(100);Clostridia(100);Clostridiales(100);Family_XIII_Incertae_Sedis(100);uncultured(100);uncultured_unclassified(100);uncultured_unclassified(100);
Otu01825	14	Bacteria(100);Firmicutes(100);Clostridia(100);Clostridiales(100);Ruminococcaceae(100);Incertae_Sedis(100);Incertae_Sedis_unclassified(100);Incertae_Sedis_unclassified(100);
Otu01826	14	Bacteria(100);Firmicutes(100);Clostridia(100);Clostridiales(100);Ruminococcaceae(100);Incertae_Sedis(100);Incertae_Sedis_unclassified(100);Incertae_Sedis_unclassified(100);
Otu01827	14	Bacteria(100);Firmicutes(100);Clostridia(100);Clostridiales(100);Ruminococcaceae(100);Subdoligranulum(100);Subdoligranulum_unclassified(100);Subdoligranulum_unclassified(100);
Otu01828	14	Bacteria(100);Firmicutes(100);Clostridia(100);Clostridiales(100);Lachnospiraceae(100);Incertae_Sedis(100);Incertae_Sedis_unclassified(100);Incertae_Sedis_unclassified(100);
Otu01829	14	Bacteria(100);Firmicutes(100);Clostridia(100);Clostridiales(100);Peptostreptococcaceae(100);Incertae_Sedis(100);Incertae_Sedis_unclassified(100);Incertae_Sedis_unclassified(100);
Otu01830	14	Bacteria(100);Firmicutes(100);Clostridia(100);Clostridiales(100);Ruminococcaceae(100);Faecalibacterium(100);Faecalibacterium_unclassified(100);Faecalibacterium_unclassified(100);
Otu01831	14	Bacteria(100);Firmicutes(100);Clostridia(100);Clostridiales(100);Family_XIII_Incertae_Sedis(100);uncultured(100);uncultured_unclassified(100);uncultured_unclassified(100);
Otu01832	14	Bacteria(100);Firmicutes(100);Clostridia(100);Clostridiales(100);Lachnospiraceae(100);Roseburia(100);Roseburia_unclassified(100);Roseburia_unclassified(100);
Otu01833	14	Bacteria(100);Firmicutes(100);Clostridia(100);Clostridiales(100);Ruminococcaceae(100);Incertae_Sedis(100);Incertae_Sedis_unclassified(100);Incertae_Sedis_unclassified(100);
Otu01834	14	Bacteria(100);Firmicutes(100);Clostridia(100);Clostridiales(100);Ruminococcaceae(100);Oscillibacter(100);Oscillibacter_unclassified(100);Oscillibacter_unclassified(100);
Otu01835	14	Bacteria(100);Firmicutes(100);Clostridia(100);Clostridiales(100);Ruminococcaceae(100);Ruminococcus(100);Ruminococcus_unclassified(100);Ruminococcus_unclassified(100);
Otu01836	14	Bacteria(100);Firmicutes(100);Clostridia(100);Clostridiales(100);Ruminococcaceae(100);Incertae_Sedis(100);Incertae_Sedis_unclassified(100);Incertae_Sedis_unclassified(100);
Otu01837	14	Bacteria(100);Firmicutes(100);Clostridia(100);Clostridiales(100);Lachnospiraceae(100);Roseburia(100);Roseburia_unclassified(100);Roseburia_unclassified(100);
Otu01838	14	Bacteria(100);Firmicutes(100);Clostridia(100);Clostridiales(100);Ruminococcaceae(100);Ruminococcaceae_unclassified(100);Ruminococcaceae_unclassified(100);Ruminococcaceae_unclassified(100);
Otu01839	14	Bacteria(100);Firmicutes(100);Clostridia(100);Clostridiales(100);Ruminococcaceae(100);uncultured(100);uncultured_unclassified(100);uncultured_unclassified(100);
Otu01840	14	Bacteria(100);Firmicutes(100);Clostridia(100);Clostridiales(100);Ruminococcaceae(100);uncultured(100);uncultured_unclassified(100);uncultured_unclassified(100);
Otu01841	14	Bacteria(100);Firmicutes(100);Clostridia(100);Clostridiales(100);Ruminococcaceae(100);uncultured(100);uncultured_unclassified(100);uncultured_unclassified(100);
Otu01842	14	Bacteria(100);Firmicutes(100);Clostridia(100);Clostridiales(100);Lachnospiraceae(100);Lachnospiraceae_unclassified(100);Lachnospiraceae_unclassified(100);Lachnospiraceae_unclassified(100);
Otu01843	14	Bacteria(100);Firmicutes(100);Clostridia(100);Clostridiales(100);Lachnospiraceae(100);Lachnospiraceae_unclassified(100);Lachnospiraceae_unclassified(100);Lachnospiraceae_unclassified(100);
Otu01844	14	Bacteria(100);Firmicutes(100);Clostridia(100);Clostridiales(100);Ruminococcaceae(100);Ruminococcaceae_unclassified(100);Ruminococcaceae_unclassified(100);Ruminococcaceae_unclassified(100);
Otu01845	14	Bacteria(100);Firmicutes(100);Clostridia(100);Clostridiales(100);Ruminococcaceae(100);Incertae_Sedis(100);Incertae_Sedis_unclassified(100);Incertae_Sedis_unclassified(100);
Otu01846	14	Bacteria(100);Firmicutes(100);Clostridia(100);Clostridiales(100);Peptostreptococcaceae(100);Incertae_Sedis(100);Incertae_Sedis_unclassified(100);Incertae_Sedis_unclassified(100);
Otu01847	14	Bacteria(100);Firmicutes(100);Clostridia(100);Clostridiales(100);Ruminococcaceae(100);Subdoligranulum(100);Subdoligranulum_unclassified(100);Subdoligranulum_unclassified(100);
Otu01848	14	Bacteria(100);Firmicutes(100);Clostridia(100);Clostridiales(100);Lachnospiraceae(100);Catabacter(100);Catabacter_unclassified(100);Catabacter_unclassified(100);
Otu01849	14	Bacteria(100);Firmicutes(100);Clostridia(100);Clostridiales(100);Lachnospiraceae(100);Lachnospiraceae_unclassified(100);Lachnospiraceae_unclassified(100);Lachnospiraceae_unclassified(100);
Otu01850	14	Bacteria(100);Firmicutes(100);Clostridia(100);Clostridiales(100);Ruminococcaceae(100);Incertae_Sedis(100);Incertae_Sedis_unclassified(100);Incertae_Sedis_unclassified(100);
Otu01851	14	Bacteria(100);Firmicutes(100);Clostridia(100);Clostridiales(100);Ruminococcaceae(100);Ruminococcaceae_unclassified(100);Ruminococcaceae_unclassified(100);Ruminococcaceae_unclassified(100);
Otu01852	14	Bacteria(100);Firmicutes(100);Clostridia(100);Clostridiales(100);Lachnospiraceae(100);Roseburia(100);Roseburia_unclassified(100);Roseburia_unclassified(100);
Otu01853	14	Bacteria(100);Firmicutes(100);Clostridia(100);Clostridiales(100);Ruminococcaceae(100);Faecalibacterium(100);Faecalibacterium_unclassified(100);Faecalibacterium_unclassified(100);
Otu01854	14	Bacteria(100);Firmicutes(100);Clostridia(100);Clostridiales(100);Ruminococcaceae(100);Incertae_Sedis(100);Incertae_Sedis_unclassified(100);Incertae_Sedis_unclassified(100);
Otu01855	14	Bacteria(100);Firmicutes(100);Clostridia(100);Clostridiales(100);Lachnospiraceae(100);Coprococcus(100);Coprococcus_unclassified(100);Coprococcus_unclassified(100);
Otu01856	14	Bacteria(100);Firmicutes(100);Clostridia(100);Clostridiales(100);Lachnospiraceae(100);Roseburia(100);Roseburia_unclassified(100);Roseburia_unclassified(100);
Otu01857	14	Bacteria(100);Firmicutes(100);Clostridia(100);Clostridiales(100);Lachnospiraceae(100);uncultured(100);uncultured_unclassified(100);uncultured_unclassified(100);
Otu01858	14	Bacteria(100);Firmicutes(100);Clostridia(100);Clostridiales(100);Lachnospiraceae(100);Incertae_Sedis(100);Incertae_Sedis_unclassified(100);Incertae_Sedis_unclassified(100);
Otu01859	14	Bacteria(100);Firmicutes(100);Clostridia(100);Clostridiales(100);Ruminococcaceae(100);Ruminococcaceae_unclassified(100);Ruminococcaceae_unclassified(100);Ruminococcaceae_unclassified(100);
Otu01860	14	Bacteria(100);Firmicutes(100);Clostridia(100);Clostridiales(100);Lachnospiraceae(100);Coprococcus(100);Coprococcus_unclassified(100);Coprococcus_unclassified(100);
Otu01861	14	Bacteria(100);Firmicutes(100);Clostridia(100);Clostridiales(100);Ruminococcaceae(100);uncultured(100);uncultured_unclassified(100);uncultured_unclassified(100);
Otu01862	14	Bacteria(100);Firmicutes(100);Clostridia(100);Clostridiales(100);Ruminococcaceae(100);uncultured(100);uncultured_unclassified(100);uncultured_unclassified(100);
Otu01863	14	Bacteria(100);Firmicutes(100);Clostridia(100);Clostridiales(100);Lachnospiraceae(100);Lachnospiraceae_unclassified(100);Lachnospiraceae_unclassified(100);Lachnospiraceae_unclassified(100);
Otu01864	14	Bacteria(100);Firmicutes(100);Clostridia(100);Clostridiales(100);Ruminococcaceae(100);uncultured(100);uncultured_unclassified(100);uncultured_unclassified(100);
Otu01865	14	Bacteria(100);Firmicutes(100);Clostridia(100);Clostridiales(100);Peptostreptococcaceae(100);Incertae_Sedis(100);Incertae_Sedis_unclassified(100);Incertae_Sedis_unclassified(100);
Otu01866	14	Bacteria(100);Firmicutes(100);Clostridia(100);Clostridiales(100);Ruminococcaceae(100);Ruminococcaceae_unclassified(100);Ruminococcaceae_unclassified(100);Ruminococcaceae_unclassified(100);
Otu01867	14	Bacteria(100);Firmicutes(100);Clostridia(100);Clostridiales(100);Lachnospiraceae(100);Butyrivibrio(100);Butyrivibrio_unclassified(100);Butyrivibrio_unclassified(100);
Otu01868	14	Bacteria(100);Firmicutes(100);Clostridia(100);Clostridiales(100);Lachnospiraceae(100);Incertae_Sedis(100);Incertae_Sedis_unclassified(100);Incertae_Sedis_unclassified(100);
Otu01869	14	Bacteria(100);Firmicutes(100);Clostridia(100);Clostridiales(100);Family_XIII_Incertae_Sedis(100);Family_XIII_Incertae_Sedis_unclassified(100);Family_XIII_Incertae_Sedis_unclassified(100);Family_XIII_Incertae_Sedis_unclassified(100);
Otu01870	14	Bacteria(100);Firmicutes(100);Clostridia(100);Clostridiales(100);Peptostreptococcaceae(100);Incertae_Sedis(100);Incertae_Sedis_unclassified(100);Incertae_Sedis_unclassified(100);
Otu01871	14	Bacteria(100);Bacteroidetes(100);Bacteroidia(100);Bacteroidales(100);Prevotellaceae(86);uncultured(86);uncultured_unclassified(86);uncultured_unclassified(86);
Otu01872	14	Bacteria(100);Firmicutes(100);Clostridia(100);Clostridiales(100);Lachnospiraceae(100);Blautia(100);Blautia_unclassified(100);Blautia_unclassified(100);
Otu01873	14	Bacteria(100);Firmicutes(100);Clostridia(100);Clostridiales(100);Lachnospiraceae(100);uncultured(100);uncultured_unclassified(100);uncultured_unclassified(100);
Otu01874	14	Bacteria(100);Firmicutes(100);Clostridia(100);Clostridiales(100);Ruminococcaceae(100);Incertae_Sedis(100);Incertae_Sedis_unclassified(100);Incertae_Sedis_unclassified(100);
Otu01875	14	Bacteria(100);Firmicutes(100);Clostridia(100);Clostridiales(100);Ruminococcaceae(100);Incertae_Sedis(100);Incertae_Sedis_unclassified(100);Incertae_Sedis_unclassified(100);
Otu01876	14	Bacteria(100);Firmicutes(100);Clostridia(100);Clostridiales(100);Lachnospiraceae(100);Incertae_Sedis(100);Incertae_Sedis_unclassified(100);Incertae_Sedis_unclassified(100);
Otu01877	14	Bacteria(100);Firmicutes(100);Clostridia(100);Clostridiales(100);Lachnospiraceae(100);Blautia(100);Blautia_unclassified(100);Blautia_unclassified(100);
Otu01878	14	Bacteria(100);Firmicutes(100);Clostridia(100);Clostridiales(100);Clostridiales_unclassified(100);Clostridiales_unclassified(100);Clostridiales_unclassified(100);Clostridiales_unclassified(100);
Otu01879	14	Bacteria(100);Firmicutes(100);Clostridia(100);Clostridiales(100);Lachnospiraceae(100);Incertae_Sedis(100);Incertae_Sedis_unclassified(100);Incertae_Sedis_unclassified(100);
Otu01880	14	Bacteria(100);Bacteria_unclassified(100);Bacteria_unclassified(100);Bacteria_unclassified(100);Bacteria_unclassified(100);Bacteria_unclassified(100);Bacteria_unclassified(100);Bacteria_unclassified(100);
Otu01881	14	Bacteria(100);Firmicutes(100);Clostridia(100);Clostridiales(100);Ruminococcaceae(100);Ruminococcaceae_unclassified(100);Ruminococcaceae_unclassified(100);Ruminococcaceae_unclassified(100);
Otu01882	14	Bacteria(100);Firmicutes(100);Clostridia(100);Clostridiales(100);Ruminococcaceae(100);Incertae_Sedis(100);Incertae_Sedis_unclassified(100);Incertae_Sedis_unclassified(100);
Otu01883	14	Bacteria(100);Firmicutes(100);Clostridia(100);Clostridiales(100);Ruminococcaceae(100);Ruminococcus(100);Ruminococcus_unclassified(100);Ruminococcus_unclassified(100);
Otu01884	14	Bacteria(100);Firmicutes(100);Clostridia(100);Clostridiales(100);Lachnospiraceae(100);Lachnospiraceae_unclassified(100);Lachnospiraceae_unclassified(100);Lachnospiraceae_unclassified(100);
Otu01885	14	Bacteria(100);Firmicutes(100);Clostridia(100);Clostridiales(100);Ruminococcaceae(100);Ruminococcaceae_unclassified(100);Ruminococcaceae_unclassified(100);Ruminococcaceae_unclassified(100);
Otu01886	14	Bacteria(100);Bacteria_unclassified(100);Bacteria_unclassified(100);Bacteria_unclassified(100);Bacteria_unclassified(100);Bacteria_unclassified(100);Bacteria_unclassified(100);Bacteria_unclassified(100);
Otu01887	14	Bacteria(100);Firmicutes(100);Clostridia(100);Clostridiales(100);Ruminococcaceae(100);Ruminococcaceae_unclassified(100);Ruminococcaceae_unclassified(100);Ruminococcaceae_unclassified(100);
Otu01888	14	Bacteria(100);Firmicutes(100);Clostridia(100);Clostridiales(100);Lachnospiraceae(100);Lachnospiraceae_unclassified(100);Lachnospiraceae_unclassified(100);Lachnospiraceae_unclassified(100);
Otu01889	13	Bacteria(100);Firmicutes(100);Clostridia(100);Clostridiales(100);Ruminococcaceae(100);Ruminococcaceae_unclassified(100);Ruminococcaceae_unclassified(100);Ruminococcaceae_unclassified(100);
Otu01890	13	Bacteria(100);Firmicutes(100);Clostridia(100);Clostridiales(100);Ruminococcaceae(100);Ruminococcaceae_unclassified(100);Ruminococcaceae_unclassified(100);Ruminococcaceae_unclassified(100);
Otu01891	13	Bacteria(100);Firmicutes(100);Clostridia(100);Clostridiales(100);Ruminococcaceae(100);Ruminococcaceae_unclassified(100);Ruminococcaceae_unclassified(100);Ruminococcaceae_unclassified(100);
Otu01892	13	Bacteria(100);Firmicutes(100);Clostridia(100);Clostridiales(100);Ruminococcaceae(100);Ruminococcaceae_unclassified(100);Ruminococcaceae_unclassified(100);Ruminococcaceae_unclassified(100);
Otu01893	13	Bacteria(100);Firmicutes(100);Clostridia(100);Clostridiales(100);Lachnospiraceae(100);Lachnospiraceae_unclassified(100);Lachnospiraceae_unclassified(100);Lachnospiraceae_unclassified(100);
Otu01894	13	Bacteria(100);Firmicutes(100);Clostridia(100);Clostridiales(100);Lachnospiraceae(100);Incertae_Sedis(100);Incertae_Sedis_unclassified(100);Incertae_Sedis_unclassified(100);
Otu01895	13	Bacteria(100);Firmicutes(100);Clostridia(100);Clostridiales(100);Lachnospiraceae(100);Incertae_Sedis(100);Incertae_Sedis_unclassified(100);Incertae_Sedis_unclassified(100);
Otu01896	13	Bacteria(100);Firmicutes(100);Clostridia(100);Clostridiales(100);Ruminococcaceae(100);Incertae_Sedis(100);Incertae_Sedis_unclassified(100);Incertae_Sedis_unclassified(100);
Otu01897	13	Bacteria(100);Firmicutes(100);Clostridia(100);Clostridiales(100);Lachnospiraceae(100);Incertae_Sedis(100);Incertae_Sedis_unclassified(100);Incertae_Sedis_unclassified(100);
Otu01898	13	Bacteria(100);Firmicutes(100);Clostridia(100);Clostridiales(100);Lachnospiraceae(100);Coprococcus(100);Coprococcus_unclassified(100);Coprococcus_unclassified(100);
Otu01899	13	Bacteria(100);Firmicutes(100);Clostridia(100);Clostridiales(100);Lachnospiraceae(100);Incertae_Sedis(100);Incertae_Sedis_unclassified(100);Incertae_Sedis_unclassified(100);
Otu01900	13	Bacteria(100);Firmicutes(100);Clostridia(100);Clostridiales(100);Lachnospiraceae(100);uncultured(100);uncultured_unclassified(100);uncultured_unclassified(100);
Otu01901	13	Bacteria(100);Firmicutes(100);Clostridia(100);Clostridiales(100);Lachnospiraceae(100);Lachnospiraceae_unclassified(100);Lachnospiraceae_unclassified(100);Lachnospiraceae_unclassified(100);
Otu01902	13	Bacteria(100);Firmicutes(100);Clostridia(100);Clostridiales(100);Clostridiales_unclassified(100);Clostridiales_unclassified(100);Clostridiales_unclassified(100);Clostridiales_unclassified(100);
Otu01903	13	Bacteria(100);Firmicutes(100);Clostridia(100);Clostridiales(100);Clostridiaceae(100);Clostridium(100);Clostridium_unclassified(100);Clostridium_unclassified(100);
Otu01904	13	Bacteria(100);Firmicutes(100);Clostridia(100);Clostridiales(100);Peptostreptococcaceae(100);Incertae_Sedis(100);Incertae_Sedis_unclassified(100);Incertae_Sedis_unclassified(100);
Otu01905	13	Bacteria(100);Firmicutes(100);Clostridia(100);Clostridiales(100);Lachnospiraceae(100);Blautia(100);Blautia_unclassified(100);Blautia_unclassified(100);
Otu01906	13	Bacteria(100);Firmicutes(100);Clostridia(100);Clostridiales(100);Lachnospiraceae(100);Lachnospiraceae_unclassified(100);Lachnospiraceae_unclassified(100);Lachnospiraceae_unclassified(100);
Otu01907	13	Bacteria(100);Firmicutes(100);Clostridia(100);Clostridiales(100);Lachnospiraceae(100);Roseburia(100);Roseburia_unclassified(100);Roseburia_unclassified(100);
Otu01908	13	Bacteria(100);Firmicutes(100);Clostridia(100);Clostridiales(100);Ruminococcaceae(100);uncultured(100);uncultured_unclassified(100);uncultured_unclassified(100);
Otu01909	13	Bacteria(100);Firmicutes(100);Clostridia(100);Clostridiales(100);Clostridiales_unclassified(100);Clostridiales_unclassified(100);Clostridiales_unclassified(100);Clostridiales_unclassified(100);
Otu01910	13	Bacteria(100);Firmicutes(100);Clostridia(100);Clostridiales(100);Ruminococcaceae(100);Faecalibacterium(100);Faecalibacterium_unclassified(100);Faecalibacterium_unclassified(100);
Otu01911	13	Bacteria(100);Firmicutes(100);Clostridia(100);Clostridiales(100);Lachnospiraceae(100);Incertae_Sedis(100);Incertae_Sedis_unclassified(100);Incertae_Sedis_unclassified(100);
Otu01912	13	Bacteria(100);Firmicutes(100);Clostridia(100);Clostridiales(100);Peptostreptococcaceae(100);Incertae_Sedis(100);Incertae_Sedis_unclassified(100);Incertae_Sedis_unclassified(100);
Otu01913	13	Bacteria(100);Firmicutes(100);Clostridia(100);Clostridiales(100);Ruminococcaceae(100);Incertae_Sedis(100);Incertae_Sedis_unclassified(100);Incertae_Sedis_unclassified(100);
Otu01914	13	Bacteria(100);Firmicutes(100);Clostridia(100);Clostridiales(100);Ruminococcaceae(100);Faecalibacterium(100);Faecalibacterium_unclassified(100);Faecalibacterium_unclassified(100);
Otu01915	13	Bacteria(100);Firmicutes(100);Clostridia(100);Clostridiales(100);Ruminococcaceae(100);uncultured(100);uncultured_unclassified(100);uncultured_unclassified(100);
Otu01916	13	Bacteria(100);Firmicutes(100);Clostridia(100);Clostridiales(100);Lachnospiraceae(100);Lachnospiraceae_unclassified(100);Lachnospiraceae_unclassified(100);Lachnospiraceae_unclassified(100);
Otu01917	13	Bacteria(100);Firmicutes(100);Clostridia(100);Clostridiales(100);Lachnospiraceae(100);Lachnospiraceae_unclassified(100);Lachnospiraceae_unclassified(100);Lachnospiraceae_unclassified(100);
Otu01918	13	Bacteria(100);Firmicutes(100);Clostridia(100);Clostridiales(100);Ruminococcaceae(100);Ruminococcaceae_unclassified(100);Ruminococcaceae_unclassified(100);Ruminococcaceae_unclassified(100);
Otu01919	13	Bacteria(100);Firmicutes(100);Clostridia(100);Clostridiales(100);Ruminococcaceae(100);Ruminococcaceae_unclassified(100);Ruminococcaceae_unclassified(100);Ruminococcaceae_unclassified(100);
Otu01920	13	Bacteria(100);Firmicutes(100);Clostridia(100);Clostridiales(100);Peptostreptococcaceae(100);Incertae_Sedis(100);Incertae_Sedis_unclassified(100);Incertae_Sedis_unclassified(100);
Otu01921	13	Bacteria(100);Firmicutes(100);Clostridia(100);Clostridiales(100);Ruminococcaceae(100);Ruminococcaceae_unclassified(100);Ruminococcaceae_unclassified(100);Ruminococcaceae_unclassified(100);
Otu01922	13	Bacteria(100);Firmicutes(100);Clostridia(100);Clostridiales(100);Ruminococcaceae(100);uncultured(100);uncultured_unclassified(100);uncultured_unclassified(100);
Otu01923	13	Bacteria(100);Firmicutes(100);Clostridia(100);Clostridiales(100);Lachnospiraceae(100);Roseburia(100);Roseburia_unclassified(100);Roseburia_unclassified(100);
Otu01924	13	Bacteria(100);Firmicutes(100);Clostridia(100);Clostridiales(100);Lachnospiraceae(100);Incertae_Sedis(100);Incertae_Sedis_unclassified(100);Incertae_Sedis_unclassified(100);
Otu01925	13	Bacteria(100);Firmicutes(100);Clostridia(100);Clostridiales(100);Ruminococcaceae(100);Subdoligranulum(100);Subdoligranulum_unclassified(100);Subdoligranulum_unclassified(100);
Otu01926	13	Bacteria(100);Firmicutes(100);Clostridia(100);Clostridiales(100);Ruminococcaceae(100);Ruminococcaceae_unclassified(100);Ruminococcaceae_unclassified(100);Ruminococcaceae_unclassified(100);
Otu01927	13	Bacteria(100);Firmicutes(100);Clostridia(100);Clostridiales(100);Lachnospiraceae(100);Incertae_Sedis(100);Incertae_Sedis_unclassified(100);Incertae_Sedis_unclassified(100);
Otu01928	13	Bacteria(100);Firmicutes(100);Clostridia(100);Clostridiales(100);Lachnospiraceae(100);Lachnospiraceae_unclassified(100);Lachnospiraceae_unclassified(100);Lachnospiraceae_unclassified(100);
Otu01929	13	Bacteria(100);Firmicutes(100);Clostridia(100);Clostridiales(100);Ruminococcaceae(100);uncultured(100);uncultured_unclassified(100);uncultured_unclassified(100);
Otu01930	13	Bacteria(100);Firmicutes(100);Clostridia(100);Clostridiales(100);Family_XIII_Incertae_Sedis(100);uncultured(100);uncultured_unclassified(100);uncultured_unclassified(100);
Otu01931	13	Bacteria(100);Firmicutes(100);Clostridia(100);Clostridiales(100);Lachnospiraceae(100);Lachnospiraceae_unclassified(100);Lachnospiraceae_unclassified(100);Lachnospiraceae_unclassified(100);
Otu01932	13	Bacteria(100);Firmicutes(100);Clostridia(100);Clostridiales(100);Peptostreptococcaceae(100);Incertae_Sedis(100);Incertae_Sedis_unclassified(100);Incertae_Sedis_unclassified(100);
Otu01933	13	Bacteria(100);Firmicutes(100);Clostridia(100);Clostridiales(100);Ruminococcaceae(100);Ruminococcaceae_unclassified(100);Ruminococcaceae_unclassified(100);Ruminococcaceae_unclassified(100);
Otu01934	13	Bacteria(100);Firmicutes(100);Clostridia(100);Clostridiales(100);Lachnospiraceae(100);Incertae_Sedis(100);Incertae_Sedis_unclassified(100);Incertae_Sedis_unclassified(100);
Otu01935	13	Bacteria(100);Firmicutes(100);Clostridia(100);Clostridiales(100);Ruminococcaceae(100);uncultured(100);uncultured_unclassified(100);uncultured_unclassified(100);
Otu01936	13	Bacteria(100);Firmicutes(100);Clostridia(100);Clostridiales(100);Ruminococcaceae(100);Oscillibacter(100);Oscillibacter_unclassified(100);Oscillibacter_unclassified(100);
Otu01937	13	Bacteria(100);Firmicutes(100);Clostridia(100);Clostridiales(100);Peptostreptococcaceae(100);Incertae_Sedis(100);Incertae_Sedis_unclassified(100);Incertae_Sedis_unclassified(100);
Otu01938	13	Bacteria(100);Firmicutes(100);Clostridia(100);Clostridiales(100);Ruminococcaceae(100);Faecalibacterium(100);Faecalibacterium_unclassified(100);Faecalibacterium_unclassified(100);
Otu01939	13	Bacteria(100);Firmicutes(100);Clostridia(100);Clostridiales(100);Ruminococcaceae(100);Subdoligranulum(100);Subdoligranulum_unclassified(100);Subdoligranulum_unclassified(100);
Otu01940	13	Bacteria(100);Firmicutes(100);Clostridia(100);Clostridiales(100);Lachnospiraceae(100);Incertae_Sedis(100);Incertae_Sedis_unclassified(100);Incertae_Sedis_unclassified(100);
Otu01941	13	Bacteria(100);Firmicutes(100);Clostridia(100);Clostridiales(100);Lachnospiraceae(100);Incertae_Sedis(100);Incertae_Sedis_unclassified(100);Incertae_Sedis_unclassified(100);
Otu01942	13	Bacteria(100);Firmicutes(100);Clostridia(100);Clostridiales(100);Lachnospiraceae(100);Roseburia(100);Roseburia_unclassified(100);Roseburia_unclassified(100);
Otu01943	13	Bacteria(100);Firmicutes(100);Clostridia(100);Clostridiales(100);Lachnospiraceae(100);Incertae_Sedis(100);Incertae_Sedis_unclassified(100);Incertae_Sedis_unclassified(100);
Otu01944	13	Bacteria(100);Firmicutes(100);Clostridia(100);Clostridiales(100);Ruminococcaceae(100);uncultured(100);uncultured_unclassified(100);uncultured_unclassified(100);
Otu01945	13	Bacteria(100);Firmicutes(100);Clostridia(100);Clostridiales(100);Lachnospiraceae(100);Roseburia(100);Roseburia_unclassified(100);Roseburia_unclassified(100);
Otu01946	13	Bacteria(100);Candidate_division_TM7(100);Candidate_division_TM7_unclassified(100);Candidate_division_TM7_unclassified(100);Candidate_division_TM7_unclassified(100);Candidate_division_TM7_unclassified(100);Candidate_division_TM7_unclassified(100);Candidate_division_TM7_unclassified(100);
Otu01947	13	Bacteria(100);Firmicutes(100);Clostridia(100);Clostridiales(100);Lachnospiraceae(100);Incertae_Sedis(100);Incertae_Sedis_unclassified(100);Incertae_Sedis_unclassified(100);
Otu01948	13	Bacteria(100);Firmicutes(100);Clostridia(100);Clostridiales(100);Lachnospiraceae(100);Blautia(100);Blautia_unclassified(100);Blautia_unclassified(100);
Otu01949	13	Bacteria(100);Firmicutes(100);Clostridia(100);Clostridiales(100);Ruminococcaceae(100);Ruminococcaceae_unclassified(100);Ruminococcaceae_unclassified(100);Ruminococcaceae_unclassified(100);
Otu01950	13	Bacteria(100);Firmicutes(100);Clostridia(100);Clostridiales(100);Ruminococcaceae(100);Subdoligranulum(100);Subdoligranulum_unclassified(100);Subdoligranulum_unclassified(100);
Otu01951	13	Bacteria(100);Firmicutes(100);Clostridia(100);Clostridiales(100);Ruminococcaceae(100);Faecalibacterium(100);Faecalibacterium_unclassified(100);Faecalibacterium_unclassified(100);
Otu01952	13	Bacteria(100);Firmicutes(100);Clostridia(100);Clostridiales(100);Ruminococcaceae(100);Subdoligranulum(100);Subdoligranulum_unclassified(100);Subdoligranulum_unclassified(100);
Otu01953	13	Bacteria(100);Firmicutes(100);Clostridia(100);Clostridiales(100);Lachnospiraceae(100);Roseburia(100);Roseburia_unclassified(100);Roseburia_unclassified(100);
Otu01954	13	Bacteria(100);Firmicutes(100);Clostridia(100);Clostridiales(100);Ruminococcaceae(100);uncultured(100);uncultured_unclassified(100);uncultured_unclassified(100);
Otu01955	13	Bacteria(100);Firmicutes(100);Clostridia(100);Clostridiales(100);Lachnospiraceae(100);Lachnospiraceae_unclassified(100);Lachnospiraceae_unclassified(100);Lachnospiraceae_unclassified(100);
Otu01956	13	Bacteria(100);Firmicutes(100);Clostridia(100);Clostridiales(100);Lachnospiraceae(100);Lachnospiraceae_unclassified(100);Lachnospiraceae_unclassified(100);Lachnospiraceae_unclassified(100);
Otu01957	13	Bacteria(100);Firmicutes(100);Clostridia(100);Clostridiales(100);Lachnospiraceae(100);uncultured(100);uncultured_unclassified(100);uncultured_unclassified(100);
Otu01958	13	Bacteria(100);Firmicutes(100);Clostridia(100);Clostridiales(100);Ruminococcaceae(100);Faecalibacterium(100);Faecalibacterium_unclassified(100);Faecalibacterium_unclassified(100);
Otu01959	13	Bacteria(100);Firmicutes(100);Clostridia(100);Clostridiales(100);Ruminococcaceae(100);Incertae_Sedis(100);Incertae_Sedis_unclassified(100);Incertae_Sedis_unclassified(100);
Otu01960	13	Bacteria(100);Firmicutes(100);Clostridia(100);Clostridiales(100);Lachnospiraceae(100);Incertae_Sedis(100);Incertae_Sedis_unclassified(100);Incertae_Sedis_unclassified(100);
Otu01961	13	Bacteria(100);Firmicutes(100);Clostridia(100);Clostridiales(100);Clostridiales_unclassified(100);Clostridiales_unclassified(100);Clostridiales_unclassified(100);Clostridiales_unclassified(100);
Otu01962	13	Bacteria(100);Firmicutes(100);Clostridia(100);Clostridiales(100);Lachnospiraceae(100);Dorea(100);Dorea_unclassified(100);Dorea_unclassified(100);
Otu01963	13	Bacteria(100);Firmicutes(100);Clostridia(100);Clostridiales(100);Lachnospiraceae(100);Lachnospiraceae_unclassified(100);Lachnospiraceae_unclassified(100);Lachnospiraceae_unclassified(100);
Otu01964	13	Bacteria(100);Firmicutes(100);Clostridia(100);Clostridiales(100);Ruminococcaceae(100);Ruminococcaceae_unclassified(100);Ruminococcaceae_unclassified(100);Ruminococcaceae_unclassified(100);
Otu01965	13	Bacteria(100);Firmicutes(100);Clostridia(100);Clostridiales(100);Lachnospiraceae(100);uncultured(100);uncultured_unclassified(100);uncultured_unclassified(100);
Otu01966	13	Bacteria(100);Firmicutes(100);Clostridia(100);Clostridiales(100);Ruminococcaceae(100);Oscillibacter(100);Oscillibacter_unclassified(100);Oscillibacter_unclassified(100);
Otu01967	13	Bacteria(100);Firmicutes(100);Clostridia(100);Clostridiales(100);Ruminococcaceae(100);Oscillibacter(100);Oscillibacter_unclassified(100);Oscillibacter_unclassified(100);
Otu01968	13	Bacteria(100);Firmicutes(100);Clostridia(100);Clostridiales(100);Family_XIII_Incertae_Sedis(100);uncultured(100);uncultured_unclassified(100);uncultured_unclassified(100);
Otu01969	13	Bacteria(100);Firmicutes(100);Clostridia(100);Clostridiales(100);Ruminococcaceae(100);Faecalibacterium(100);Faecalibacterium_unclassified(100);Faecalibacterium_unclassified(100);
Otu01970	13	Bacteria(100);Firmicutes(100);Clostridia(100);Clostridiales(100);Clostridiales_unclassified(100);Clostridiales_unclassified(100);Clostridiales_unclassified(100);Clostridiales_unclassified(100);
Otu01971	13	Bacteria(100);Firmicutes(100);Clostridia(100);Clostridiales(100);Ruminococcaceae(100);Oscillibacter(100);Oscillibacter_unclassified(100);Oscillibacter_unclassified(100);
Otu01972	13	Bacteria(100);Firmicutes(100);Clostridia(100);Clostridiales(100);Ruminococcaceae(100);Subdoligranulum(100);Subdoligranulum_unclassified(100);Subdoligranulum_unclassified(100);
Otu01973	13	Bacteria(100);Firmicutes(100);Clostridia(100);Clostridiales(100);Ruminococcaceae(100);Incertae_Sedis(100);Incertae_Sedis_unclassified(100);Incertae_Sedis_unclassified(100);
Otu01974	13	Bacteria(100);Firmicutes(100);Clostridia(100);Clostridiales(100);Ruminococcaceae(100);Faecalibacterium(100);Faecalibacterium_unclassified(100);Faecalibacterium_unclassified(100);
Otu01975	13	Bacteria(100);Firmicutes(100);Clostridia(100);Clostridiales(100);Lachnospiraceae(100);Incertae_Sedis(100);Incertae_Sedis_unclassified(100);Incertae_Sedis_unclassified(100);
Otu01976	13	Bacteria(100);Firmicutes(100);Clostridia(100);Clostridiales(100);Ruminococcaceae(100);Ruminococcaceae_unclassified(100);Ruminococcaceae_unclassified(100);Ruminococcaceae_unclassified(100);
Otu01977	13	Bacteria(100);Firmicutes(100);Clostridia(100);Clostridiales(100);Lachnospiraceae(100);Lachnospiraceae_unclassified(100);Lachnospiraceae_unclassified(100);Lachnospiraceae_unclassified(100);
Otu01978	13	Bacteria(100);Firmicutes(100);Clostridia(100);Clostridiales(100);Lachnospiraceae(100);Incertae_Sedis(100);Incertae_Sedis_unclassified(100);Incertae_Sedis_unclassified(100);
Otu01979	13	Bacteria(100);Firmicutes(100);Clostridia(100);Clostridiales(100);Lachnospiraceae(100);Lachnospiraceae_unclassified(100);Lachnospiraceae_unclassified(100);Lachnospiraceae_unclassified(100);
Otu01980	13	Bacteria(100);Firmicutes(100);Clostridia(100);Clostridiales(100);Lachnospiraceae(100);Lachnospiraceae_unclassified(100);Lachnospiraceae_unclassified(100);Lachnospiraceae_unclassified(100);
Otu01981	13	Bacteria(100);Firmicutes(100);Clostridia(100);Clostridiales(100);Lachnospiraceae(100);Lachnospiraceae_unclassified(100);Lachnospiraceae_unclassified(100);Lachnospiraceae_unclassified(100);
Otu01982	13	Bacteria(100);Firmicutes(100);Clostridia(100);Clostridiales(100);Lachnospiraceae(100);Roseburia(100);Roseburia_unclassified(100);Roseburia_unclassified(100);
Otu01983	13	Bacteria(100);Firmicutes(100);Clostridia(100);Clostridiales(100);Lachnospiraceae(100);Butyrivibrio(100);Butyrivibrio_unclassified(100);Butyrivibrio_unclassified(100);
Otu01984	13	Bacteria(100);Firmicutes(100);Clostridia(100);Clostridiales(100);Ruminococcaceae(100);Subdoligranulum(100);Subdoligranulum_unclassified(100);Subdoligranulum_unclassified(100);
Otu01985	13	Bacteria(100);Firmicutes(100);Clostridia(100);Clostridiales(100);Lachnospiraceae(100);Incertae_Sedis(100);Incertae_Sedis_unclassified(100);Incertae_Sedis_unclassified(100);
Otu01986	13	Bacteria(100);Firmicutes(100);Clostridia(100);Clostridiales(100);Ruminococcaceae(100);Ruminococcaceae_unclassified(100);Ruminococcaceae_unclassified(100);Ruminococcaceae_unclassified(100);
Otu01987	13	Bacteria(100);Firmicutes(100);Clostridia(100);Clostridiales(100);Lachnospiraceae(100);Coprococcus(100);Coprococcus_unclassified(100);Coprococcus_unclassified(100);
Otu01988	13	Bacteria(100);Firmicutes(100);Clostridia(100);Clostridiales(100);Ruminococcaceae(100);Subdoligranulum(100);Subdoligranulum_unclassified(100);Subdoligranulum_unclassified(100);
Otu01989	13	Bacteria(100);Firmicutes(100);Clostridia(100);Clostridiales(100);Lachnospiraceae(100);Lachnospiraceae_unclassified(100);Lachnospiraceae_unclassified(100);Lachnospiraceae_unclassified(100);
Otu01990	13	Bacteria(100);Firmicutes(100);Clostridia(100);Clostridiales(100);Clostridiales_unclassified(100);Clostridiales_unclassified(100);Clostridiales_unclassified(100);Clostridiales_unclassified(100);
Otu01991	13	Bacteria(100);Firmicutes(100);Clostridia(100);Clostridiales(100);Ruminococcaceae(100);Ruminococcaceae_unclassified(100);Ruminococcaceae_unclassified(100);Ruminococcaceae_unclassified(100);
Otu01992	13	Bacteria(100);Firmicutes(100);Clostridia(100);Clostridiales(100);Ruminococcaceae(100);Oscillibacter(100);Oscillibacter_unclassified(100);Oscillibacter_unclassified(100);
Otu01993	13	Bacteria(100);Firmicutes(100);Clostridia(100);Clostridiales(100);Clostridiales_unclassified(100);Clostridiales_unclassified(100);Clostridiales_unclassified(100);Clostridiales_unclassified(100);
Otu01994	13	Bacteria(100);Firmicutes(100);Clostridia(100);Clostridiales(100);Ruminococcaceae(100);uncultured(100);uncultured_unclassified(100);uncultured_unclassified(100);
Otu01995	13	Bacteria(100);Firmicutes(100);Clostridia(100);Clostridiales(100);Clostridiales_unclassified(100);Clostridiales_unclassified(100);Clostridiales_unclassified(100);Clostridiales_unclassified(100);
Otu01996	13	Bacteria(100);Firmicutes(100);Clostridia(100);Clostridiales(100);Clostridiales_unclassified(100);Clostridiales_unclassified(100);Clostridiales_unclassified(100);Clostridiales_unclassified(100);
Otu01997	13	Bacteria(100);Firmicutes(100);Clostridia(100);Clostridiales(100);Ruminococcaceae(100);Faecalibacterium(100);Faecalibacterium_unclassified(100);Faecalibacterium_unclassified(100);
Otu01998	13	Bacteria(100);Firmicutes(100);Clostridia(100);Clostridiales(100);Ruminococcaceae(100);uncultured(100);uncultured_unclassified(100);uncultured_unclassified(100);
Otu01999	13	Bacteria(100);Firmicutes(100);Clostridia(100);Clostridiales(100);Ruminococcaceae(100);Faecalibacterium(100);Faecalibacterium_unclassified(100);Faecalibacterium_unclassified(100);
Otu02000	13	Bacteria(100);Firmicutes(100);Clostridia(100);Clostridiales(100);Ruminococcaceae(100);uncultured(100);uncultured_unclassified(100);uncultured_unclassified(100);
[truncated: 47,558 more rows]
