# Supplementary material for: Evaluating gut microbiota profiles from archived fecal samples
Source: BMC Gastroenterol. 2018 Nov 8;18:171. doi: 10.1186/s12876-018-0896-6 (PMC6225565; doi:10.1186/s12876-018-0896-6)
Supplement: Supplementary file 4 — Alpha diversity measurements. (TXT 22 kb) [file 12876_2018_896_MOESM4_ESM.txt]

label	group	method	nseqs	coverage	sobs	invsimpson	invsimpson_lci	invsimpson_hci	chao	chao_lci	chao_hci	npshannon
0.03	FIT_1	ave	500.000000	0.693282	213.124000	63.401186	52.660477	79.665667	722.585553	518.417139	1063.855194	5.095185
0.03	FIT_10	ave	500.000000	0.815398	150.421000	32.343190	27.229944	39.826545	365.210032	268.598626	541.103665	4.456776
0.03	FIT_11	ave	500.000000	0.767770	172.297000	44.006232	36.497314	55.425171	556.552480	386.708737	861.647912	4.705689
0.03	FIT_12	ave	500.000000	0.735648	191.019000	51.498399	41.994311	66.615105	623.995783	441.546027	939.919900	4.892966
0.03	FIT_14	ave	500.000000	0.775900	171.822000	54.101700	46.015414	65.645680	505.618528	359.066749	767.479939	4.753427
0.03	FIT_15	ave	500.000000	0.724530	196.009000	52.810978	44.437750	65.081294	633.602605	452.921068	941.909814	4.924591
0.03	FIT_16	ave	500.000000	0.746844	186.844000	40.186187	32.360560	53.021059	573.023384	409.818306	856.438932	4.819061
0.03	FIT_17	ave	500.000000	0.755192	177.950000	37.283664	30.440221	48.120101	555.204754	393.554709	838.769453	4.714557
0.03	FIT_18	ave	500.000000	0.761360	169.961000	30.649211	25.529837	38.344212	529.299622	374.817529	800.779748	4.578796
0.03	FIT_19	ave	500.000000	0.789636	161.173000	30.849263	25.538186	38.962900	445.901995	320.381005	670.838971	4.527979
0.03	FIT_2	ave	500.000000	0.760320	190.206000	57.748910	45.893756	77.929438	501.785867	371.475916	726.112293	4.951415
0.03	FIT_20	ave	500.000000	0.893942	85.410000	5.742866	4.996254	6.752290	226.576440	149.231350	398.621639	3.026538
0.03	FIT_21	ave	500.000000	0.757902	178.973000	39.159204	31.626313	51.426688	579.739669	405.094437	890.018629	4.744261
0.03	FIT_22	ave	500.000000	0.806144	160.921000	52.709957	44.086307	65.574501	393.697383	290.177083	580.443270	4.691477
0.03	FIT_24	ave	500.000000	0.828166	146.375000	49.331462	42.070624	59.642289	358.116339	259.650859	542.508706	4.554394
0.03	FIT_25	ave	500.000000	0.692112	220.287000	72.400609	59.211666	93.174382	648.905022	483.349849	918.904790	5.193253
0.03	FIT_26	ave	500.000000	0.825716	143.404000	42.395914	36.413860	50.737129	372.983761	265.538847	575.366296	4.471733
0.03	FIT_27	ave	500.000000	0.711096	195.784000	29.041541	23.606064	37.736107	679.602150	481.095809	1016.772715	4.788798
0.03	FIT_28	ave	500.000000	0.753530	192.036000	67.032121	55.954473	83.598279	509.941650	378.545657	734.194707	4.975272
0.03	FIT_29	ave	500.000000	0.757268	176.647000	46.365202	38.573397	58.118397	584.448880	406.412751	901.170525	4.746908
0.03	FIT_3	ave	500.000000	0.731254	193.982000	51.492141	42.243016	65.950457	653.948308	459.502011	991.468702	4.912836
0.03	FIT_30	ave	500.000000	0.644590	236.765000	83.413638	68.289583	107.177965	969.397588	677.661709	1455.237706	5.311301
0.03	FIT_31	ave	500.000000	0.620268	252.938000	93.624209	75.189521	124.122687	928.620988	674.557763	1336.412035	5.467246
0.03	FIT_32	ave	500.000000	0.720704	193.596000	58.695898	49.702714	71.667266	700.712094	487.058659	1070.262854	4.915493
0.03	FIT_34	ave	500.000000	0.754828	189.875000	55.698573	45.210692	72.547155	523.724717	384.145045	763.912566	4.926539
0.03	FIT_35	ave	500.000000	0.755344	194.007000	68.889922	56.221836	89.008581	486.914038	367.074439	689.968760	5.009738
0.03	FIT_36	ave	500.000000	0.874244	96.747000	13.450848	11.839734	15.569499	227.173599	161.696749	358.661172	3.548063
0.03	FIT_37	ave	500.000000	0.724236	207.274000	70.694623	57.540451	91.707274	565.242559	423.044825	801.386782	5.102718
0.03	FIT_38	ave	500.000000	0.802232	152.992000	9.674267	7.854014	12.594623	368.886574	274.988052	535.280566	4.138760
0.03	FIT_4	ave	500.000000	0.742508	175.367000	29.025270	24.293365	36.052374	672.484355	453.716113	1064.415186	4.588400
0.03	FIT_40	ave	500.000000	0.695596	205.154000	56.695453	47.462870	70.400149	815.775081	560.255954	1256.331052	4.992818
0.03	FIT_41	ave	500.000000	0.750998	186.433000	60.432983	50.971600	74.223812	562.029675	402.820849	838.945171	4.891794
0.03	FIT_42	ave	500.000000	0.785002	173.452000	50.589751	41.821679	64.035391	427.575632	318.914208	617.664066	4.780042
0.03	FIT_43	ave	500.000000	0.818492	149.614000	36.219468	29.937165	45.862904	373.198166	271.155230	561.275957	4.499110
0.03	FIT_44	ave	500.000000	0.865112	113.807000	22.847734	19.638288	27.313723	283.490316	197.770532	457.331556	4.000390
0.03	FIT_45	ave	500.000000	0.839500	127.150000	21.977109	19.009191	26.044020	278.041294	208.941403	405.565023	4.082781
0.03	FIT_46	ave	500.000000	0.729796	184.092000	28.933192	23.560489	37.490674	701.322280	477.974244	1095.450547	4.684021
0.03	FIT_47	ave	500.000000	0.839776	142.633000	33.685717	27.929142	42.440648	295.380977	225.218481	425.306306	4.438641
0.03	FIT_48	ave	500.000000	0.714220	194.594000	34.910253	28.925642	44.021314	653.146912	465.994641	969.762493	4.813201
0.03	FIT_49	ave	500.000000	0.674126	237.615000	92.219866	74.121584	122.051069	634.013693	487.859036	865.635103	5.383648
0.03	FIT_5	ave	500.000000	0.807030	151.548000	31.036318	26.002027	38.492276	413.121361	294.185864	631.814936	4.447951
0.03	FIT_50	ave	500.000000	0.766100	171.147000	46.735488	39.579774	57.064463	579.967218	397.849047	909.251199	4.696644
0.03	FIT_6	ave	500.000000	0.761114	166.028000	29.946574	24.277524	39.082288	714.570061	457.898950	1199.141502	4.545299
0.03	FIT_8	ave	500.000000	0.861142	120.393000	31.916340	27.411415	38.200829	279.404974	200.874564	434.917385	4.194621
0.03	FIT_9	ave	500.000000	0.846454	119.535000	24.269394	21.023508	28.704370	322.369931	223.389849	516.191860	4.048993
0.03	Fresh_0103	ave	500.000000	0.816746	157.213000	39.385952	32.491895	50.012896	342.761690	260.782222	489.814164	4.600682
0.03	Fresh_0201	ave	500.000000	0.883042	117.165000	35.048077	30.025853	42.097598	223.595065	169.640333	333.360530	4.230943
0.03	Fresh_0203	ave	500.000000	0.864478	129.042000	32.923569	27.468745	41.100303	248.574858	191.097636	359.457242	4.321932
0.03	Fresh_0401	ave	500.000000	0.851872	135.786000	39.187070	33.275665	47.661698	284.681822	213.974196	419.587229	4.416902
0.03	Fresh_0403	ave	500.000000	0.841468	138.378000	30.789796	25.613493	38.597077	295.219053	222.583629	430.649974	4.363935
0.03	Fresh_0501	ave	500.000000	0.827768	152.556000	54.592517	46.961823	65.193820	326.221272	247.889265	469.117805	4.640945
0.03	Fresh_0503	ave	500.000000	0.842624	144.030000	49.602563	42.344501	59.880616	300.627828	227.879243	436.708947	4.555038
0.03	Fresh_0601	ave	500.000000	0.820436	150.285000	34.816028	28.598086	44.510392	362.023101	265.661566	539.186679	4.501483
0.03	Fresh_0603	ave	500.000000	0.816134	152.253000	38.047690	31.248024	48.662942	360.052863	266.881260	529.213002	4.542857
0.03	Fresh_0701	ave	500.000000	0.815784	152.197000	40.994049	34.706258	50.073766	358.245981	266.041915	525.403635	4.545367
0.03	Fresh_0703	ave	500.000000	0.826264	148.174000	43.048329	36.502722	52.464800	340.518105	252.831480	501.956145	4.533396
0.03	Fresh_0801	ave	500.000000	0.870286	125.150000	28.969789	24.329970	35.803808	247.619256	187.373383	366.426508	4.241063
0.03	Fresh_0803	ave	500.000000	0.867512	124.334000	34.585871	29.394740	42.009111	266.753385	195.973221	407.846981	4.282096
0.03	Fresh_1001	ave	500.000000	0.884252	112.173000	26.089317	22.292219	31.449711	221.045166	165.532627	334.572990	4.070509
0.03	Fresh_1003	ave	500.000000	0.875432	113.329000	24.367797	20.632111	29.760970	241.505042	176.965119	371.796227	4.051268
0.03	Fresh_1010	ave	500.000000	0.817080	158.505000	49.074893	40.981545	61.188242	342.767778	261.368581	488.769355	4.667536
0.03	NorCap-T00-1005	ave	500.000000	0.896216	101.600000	14.568867	12.286846	17.891932	176.000735	137.753006	254.713845	3.757412
0.03	NorCap-T00-414	ave	500.000000	0.889836	91.806000	21.425943	18.835580	24.846846	262.557329	168.038040	475.690770	3.739856
0.03	NorCap-T00-415	ave	500.000000	0.648262	219.888000	38.394747	31.476889	49.222455	1192.877735	775.604900	1927.200918	5.017420
0.03	NorCap-T00-422	ave	500.000000	0.873342	101.528000	12.263858	10.573076	14.600413	262.537318	179.521033	434.500257	3.588917
0.03	NorCap-T00-423	ave	500.000000	0.914364	74.778000	6.584335	5.557904	8.075928	176.832569	118.300804	314.500426	3.087362
0.03	NorCap-T00-424	ave	500.000000	0.708702	214.731000	97.470168	81.862712	120.452757	679.048698	491.144714	995.026132	5.193229
0.03	NorCap-T00-984	ave	500.000000	0.863766	100.576000	8.177872	6.968883	9.895316	292.382854	194.140992	494.574760	3.381425
0.03	NorCap-T01-1708	ave	500.000000	0.838052	120.060000	14.143181	11.741458	17.781228	350.475814	238.616562	568.349707	3.883599
0.03	NorCap-T01-1710	ave	500.000000	0.806256	155.390000	28.020011	23.379667	34.965140	348.979435	265.257076	496.626961	4.459028
0.03	NorCap-T01-1726	ave	500.000000	0.848056	114.272000	15.451694	13.504013	18.056157	353.519635	233.052802	596.761634	3.787353
0.03	NorCap-T01-1736	ave	500.000000	0.872866	89.987000	10.395944	9.180355	11.982883	315.227079	193.189803	583.050255	3.323722
0.03	NorCap-T01-1738	ave	500.000000	0.856466	101.184000	3.752372	3.240195	4.457241	349.455236	220.197583	620.634502	2.990699
0.03	NorCap-T01-1740	ave	500.000000	0.822400	133.701000	31.269446	26.389871	38.379309	487.278632	310.263437	844.126392	4.279029
0.03	NorCap-TR99-196	ave	500.000000	0.764454	156.566000	17.266233	14.603003	21.118999	593.959730	397.301151	952.050418	4.243357
0.03	NorCap-TR99-204	ave	500.000000	0.865550	107.350000	12.645058	10.773057	15.305338	292.366561	197.509978	487.774827	3.688771
0.03	NorCap-TR99-210	ave	500.000000	0.768812	165.940000	12.083879	9.831735	15.674706	508.601415	360.275556	770.312237	4.297825
0.03	NorCap-TT00-419	ave	500.000000	0.818086	153.664000	50.846346	43.005075	62.207996	383.895566	278.392248	578.992902	4.622115
0.03	NorCap-U00-197	ave	500.000000	0.861352	122.433000	10.034302	8.275327	12.744152	265.038085	195.656893	400.404827	3.834140
0.03	NorCap-U00-199	ave	500.000000	0.825302	128.264000	12.646069	10.429188	16.061718	407.258208	272.471160	668.933494	3.929841
0.03	NorCap-U00-200	ave	500.000000	0.749828	178.489000	43.402906	36.346240	53.863216	569.990343	403.369153	860.371920	4.739389
0.03	NorCap-U00-201	ave	500.000000	0.779790	166.396000	41.886296	35.107778	51.926971	504.574067	354.443155	775.290258	4.644798
0.03	NorCap-U00-202	ave	500.000000	0.854394	104.090000	4.015508	3.445934	4.810951	316.176255	209.183232	532.924877	3.098997
0.03	NorCap-U00-209	ave	500.000000	0.902608	86.552000	9.388322	7.826458	11.729717	198.769141	137.031524	336.533078	3.404439
0.03	NorCap-U00-212	ave	500.000000	0.804532	150.073000	29.988109	25.240248	36.942152	437.530245	305.619700	682.022287	4.412655
0.03	NorCap-U00-215	ave	500.000000	0.809310	136.986000	17.875055	15.250136	21.595142	433.418933	294.945850	694.139205	4.082915
0.03	NorCap-U01-1191	ave	500.000000	0.741992	187.900000	46.823842	38.056200	60.859648	586.450114	418.981241	875.669486	4.852823
0.03	NorCap-U01-1195	ave	500.000000	0.669880	220.855000	49.953149	40.058888	66.382495	873.562493	609.251238	1318.739331	5.110093
0.03	NorCap-U01-1196	ave	500.000000	0.803070	146.528000	23.209006	19.519916	28.623964	444.736471	307.572632	699.375174	4.288655
0.03	NorCap-U01-1204	ave	500.000000	0.768256	166.461000	24.929436	20.228257	32.486609	534.870900	373.158740	823.705952	4.511663
0.03	NorCap-U01-1208	ave	500.000000	0.798386	150.521000	17.221966	14.230560	21.809667	412.753426	296.251679	622.783507	4.248854
0.03	NorCap-U01-1607	ave	500.000000	0.807554	134.819000	23.441556	20.183619	27.957909	481.518718	315.585129	801.107158	4.151565
0.03	NorCap-U01-1615	ave	500.000000	0.793810	159.730000	18.034578	14.497284	23.859111	410.264503	300.953713	604.538706	4.394933
0.03	NorCap-U01-1631	ave	500.000000	0.796816	156.735000	38.873549	32.631453	48.070351	429.550243	308.131642	648.512955	4.553370
0.03	NorCap-U99-351	ave	500.000000	0.822548	133.262000	16.217691	13.417564	20.497423	389.679075	268.506451	620.001645	4.070471
0.03	NorCap-U99-355	ave	500.000000	0.822022	123.934000	10.691045	9.317290	12.541184	411.386308	273.128049	678.684926	3.698768
0.03	NorCap-U99-370	ave	500.000000	0.840808	118.171000	7.074405	5.925933	8.775878	372.591101	245.910551	626.076110	3.577249
0.03	FIT_1	std	0.000000	0.019734	8.791850	5.970360	4.920371	7.693073	135.150967	77.328235	240.796762	0.079452
0.03	FIT_10	std	0.000000	0.017080	7.665752	2.900722	2.424585	3.640738	70.601262	39.831689	130.706654	0.079868
0.03	FIT_11	std	0.000000	0.017486	7.826544	4.308318	3.696459	5.236060	119.103244	63.610599	228.924293	0.073155
0.03	FIT_12	std	0.000000	0.018863	8.674021	5.696528	4.914477	6.888668	116.205962	65.086144	213.418413	0.079467
0.03	FIT_14	std	0.000000	0.017255	7.658480	4.299631	3.672226	5.247280	107.485288	57.905501	205.285148	0.069701
0.03	FIT_15	std	0.000000	0.019120	8.481799	4.676703	3.854475	5.981278	119.279399	67.497727	216.074595	0.079277
0.03	FIT_16	std	0.000000	0.018426	8.692391	4.909589	3.985907	6.464929	113.406455	61.795663	217.001683	0.086386
0.03	FIT_17	std	0.000000	0.017628	8.124869	3.847698	3.253932	4.794034	112.065082	60.518761	214.191457	0.081156
0.03	FIT_18	std	0.000000	0.018958	8.600086	3.065080	2.551553	3.875664	106.756391	59.863386	196.176074	0.089536
0.03	FIT_19	std	0.000000	0.018327	8.356618	3.198766	2.686740	4.014974	91.704100	51.119136	170.671826	0.087110
0.03	FIT_2	std	0.000000	0.017848	7.838977	7.127217	6.042265	8.741468	90.901357	52.111372	163.446020	0.070653
0.03	FIT_20	std	0.000000	0.012162	5.716809	0.376696	0.313610	0.470815	65.278522	28.955000	158.448693	0.093948
0.03	FIT_21	std	0.000000	0.017642	8.088280	4.427916	3.702693	5.580838	117.518537	63.008887	225.393114	0.078260
0.03	FIT_22	std	0.000000	0.016207	7.307035	5.072238	4.583837	5.733448	75.894675	42.127010	141.955244	0.068531
0.03	FIT_24	std	0.000000	0.015101	6.851159	3.813135	3.429541	4.368980	68.865063	37.395659	132.425216	0.064133
0.03	FIT_25	std	0.000000	0.017926	7.507638	6.195997	5.170266	7.866607	101.446206	60.678002	172.858734	0.065297
0.03	FIT_26	std	0.000000	0.014030	6.445214	3.017509	2.631173	3.585452	71.361467	37.571347	140.933505	0.064405
0.03	FIT_27	std	0.000000	0.016225	6.914719	2.531065	2.044070	3.364382	126.351148	69.972936	231.402131	0.071611
0.03	FIT_28	std	0.000000	0.017620	7.942084	6.181622	5.248800	7.617516	86.005430	50.206369	151.848732	0.070703
0.03	FIT_29	std	0.000000	0.017542	7.916590	4.326408	3.703135	5.272633	119.679792	64.152457	229.145638	0.074202
0.03	FIT_3	std	0.000000	0.018333	8.333287	5.213961	4.352414	6.611302	125.812326	69.137790	234.281091	0.076647
0.03	FIT_30	std	0.000000	0.019097	8.328011	7.624229	6.328741	9.772233	189.315890	104.266717	347.161905	0.072355
0.03	FIT_31	std	0.000000	0.020646	8.546587	9.514079	7.935485	12.221949	171.250851	100.054460	296.208527	0.074025
0.03	FIT_32	std	0.000000	0.009343	3.928967	2.259008	1.950769	2.741228	90.095790	47.861128	170.725246	0.035196
0.03	FIT_34	std	0.000000	0.017770	7.515542	5.537959	4.658746	6.907737	97.377070	55.652860	174.725032	0.066299
0.03	FIT_35	std	0.000000	0.018408	8.149660	7.390546	6.479985	8.718488	79.181158	47.231040	136.964483	0.071025
0.03	FIT_36	std	0.000000	0.001215	0.450545	0.057845	0.049417	0.069927	6.037651	3.017160	12.432483	0.005818
0.03	FIT_37	std	0.000000	0.017470	7.561939	7.156039	6.158122	8.711033	92.068366	54.637389	158.619802	0.066551
0.03	FIT_38	std	0.000000	0.017111	7.565179	1.091852	0.842611	1.535298	66.467863	38.739738	118.748295	0.100915
0.03	FIT_4	std	0.000000	0.017654	8.215370	2.620043	2.160348	3.356312	148.299917	76.515687	293.966204	0.086908
0.03	FIT_40	std	0.000000	0.019362	8.664888	5.331456	4.455796	6.704177	173.661077	92.940069	329.934563	0.080027
0.03	FIT_41	std	0.000000	0.018887	8.398661	5.122384	4.333678	6.359529	111.389414	62.119621	205.603079	0.074441
0.03	FIT_42	std	0.000000	0.018067	8.003605	5.270023	4.501586	6.451015	77.994176	45.321746	138.965463	0.075366
0.03	FIT_43	std	0.000000	0.016864	7.847229	3.860354	3.348199	4.619441	72.696997	40.526351	136.585985	0.079737
0.03	FIT_44	std	0.000000	0.014234	6.856657	1.826698	1.552968	2.232690	68.302229	33.967003	146.024194	0.081456
0.03	FIT_45	std	0.000000	0.007953	3.151428	0.708077	0.608684	0.857696	32.465935	17.936987	60.598913	0.037022
0.03	FIT_46	std	0.000000	0.019708	8.885918	3.322615	2.711815	4.337315	155.190683	82.871384	297.132533	0.091589
0.03	FIT_47	std	0.000000	0.012833	5.500755	2.583349	2.213613	3.145793	45.305297	25.576237	84.035303	0.057304
0.03	FIT_48	std	0.000000	0.014729	6.297235	2.472336	2.015883	3.219527	107.021739	59.894002	194.191683	0.063666
0.03	FIT_49	std	0.000000	0.014648	5.575013	6.436953	5.414348	8.131369	79.475345	49.127368	130.363747	0.047014
0.03	FIT_5	std	0.000000	0.016455	7.454508	2.955338	2.459380	3.723876	88.157266	46.771533	172.954826	0.078822
0.03	FIT_50	std	0.000000	0.018218	8.306106	3.871597	3.319860	4.727364	122.822571	65.206924	238.529576	0.077411
0.03	FIT_6	std	0.000000	0.015986	7.442259	2.981085	2.510326	3.707382	172.191237	81.325137	371.193428	0.075314
0.03	FIT_8	std	0.000000	0.012889	5.829799	2.200454	1.964532	2.539867	58.661030	29.983654	120.544688	0.063284
0.03	FIT_9	std	0.000000	0.014734	6.913955	1.779732	1.555033	2.105495	72.516083	37.179091	148.411037	0.079905
0.03	Fresh_0103	std	0.000000	0.016466	7.373034	4.223746	3.595403	5.185674	59.865901	34.858338	107.233908	0.076059
0.03	Fresh_0201	std	0.000000	0.013351	6.221075	2.995489	2.658747	3.466526	45.865942	23.670190	96.516722	0.069277
0.03	Fresh_0203	std	0.000000	0.013709	6.197438	3.122279	2.747447	3.659051	41.209787	23.421655	77.093701	0.068466
0.03	Fresh_0401	std	0.000000	0.014002	6.348244	3.049815	2.646412	3.650978	50.608687	27.849215	97.466872	0.064391
0.03	Fresh_0403	std	0.000000	0.012315	5.187978	2.240188	1.945876	2.675190	47.466890	26.336186	89.115748	0.055430
0.03	Fresh_0501	std	0.000000	0.016293	7.256781	4.347584	3.763435	5.208660	56.345243	32.717300	101.774694	0.068333
0.03	Fresh_0503	std	0.000000	0.014921	6.896891	4.175646	3.682537	4.900327	52.224050	29.568562	97.111945	0.068345
0.03	Fresh_0601	std	0.000000	0.016118	7.526604	3.945437	3.366778	4.821795	64.627191	36.294054	120.760317	0.078704
0.03	Fresh_0603	std	0.000000	0.016476	7.613474	4.177843	3.639625	4.961776	65.370993	37.351884	119.593712	0.076875
0.03	Fresh_0701	std	0.000000	0.017104	7.471559	3.701771	3.183094	4.470726	70.686300	39.912019	130.682294	0.074142
0.03	Fresh_0703	std	0.000000	0.016162	7.302036	3.656252	3.159000	4.394172	63.771221	35.731519	119.407225	0.071588
0.03	Fresh_0801	std	0.000000	0.013716	6.257276	2.634821	2.250004	3.216360	45.917897	25.115464	89.340242	0.069777
0.03	Fresh_0803	std	0.000000	0.014306	6.465326	2.826537	2.446273	3.374173	57.339292	29.706597	117.660302	0.067191
0.03	Fresh_1001	std	0.000000	0.013213	6.045252	2.258433	1.941755	2.722210	43.103570	22.963663	86.794660	0.073094
0.03	Fresh_1003	std	0.000000	0.013602	6.395683	2.146988	1.866484	2.551725	50.282780	26.579602	101.659231	0.075582
0.03	Fresh_1010	std	0.000000	0.016720	7.459757	4.748302	4.198372	5.557726	57.773139	33.909932	102.861266	0.072289
0.03	NorCap-T00-1005	std	0.000000	0.001705	0.608276	0.122535	0.102142	0.154384	4.994561	2.662495	9.807334	0.007772
0.03	NorCap-T00-414	std	0.000000	0.012674	5.944776	1.321295	1.210212	1.480024	87.971028	36.812119	223.224941	0.069759
0.03	NorCap-T00-415	std	0.000000	0.021557	9.866380	4.274128	3.430762	5.710442	305.830437	150.945341	625.458282	0.098924
0.03	NorCap-T00-422	std	0.000000	0.013986	6.580974	0.973295	0.829696	1.189058	66.634873	32.741152	144.221145	0.092738
0.03	NorCap-T00-423	std	0.000000	0.008448	3.696852	0.379472	0.310897	0.486032	43.442080	18.629669	108.156757	0.058100
0.03	NorCap-T00-424	std	0.000000	0.013313	5.239145	5.163551	4.534734	6.143016	105.304575	58.947502	190.205761	0.041298
0.03	NorCap-T00-984	std	0.000000	0.013524	6.596076	0.711605	0.605601	0.868202	73.498825	35.237049	162.388625	0.098423
0.03	NorCap-T01-1708	std	0.000000	0.011007	4.858024	0.910721	0.758739	1.147616	71.309054	34.970739	149.965187	0.061522
0.03	NorCap-T01-1710	std	0.000000	0.014594	6.426033	2.150368	1.805085	2.701178	52.762218	31.150785	92.813746	0.068744
0.03	NorCap-T01-1726	std	0.000000	0.008032	3.517388	0.493353	0.413925	0.609883	65.903592	29.908287	148.665652	0.043051
0.03	NorCap-T01-1736	std	0.000000	0.010618	4.810700	0.466803	0.400026	0.561341	98.035233	40.168720	248.825769	0.066508
0.03	NorCap-T01-1738	std	0.000000	0.015771	7.453197	0.312556	0.254137	0.401306	104.425643	48.152412	238.975637	0.127258
0.03	NorCap-T01-1740	std	0.000000	0.016212	7.666785	2.812454	2.516280	3.225862	144.667513	64.701700	336.377296	0.079000
0.03	NorCap-TR99-196	std	0.000000	0.012922	5.778550	1.035616	0.859417	1.311977	115.117739	58.311033	230.954167	0.067323
0.03	NorCap-TR99-204	std	0.000000	0.012385	5.696797	0.887077	0.741469	1.107874	70.253165	33.161125	157.004699	0.074924
0.03	NorCap-TR99-210	std	0.000000	0.007887	3.220932	0.485623	0.381473	0.666825	60.138563	32.105839	114.129504	0.037889
0.03	NorCap-TT00-419	std	0.000000	0.015041	6.769572	3.971845	3.574390	4.531269	71.846230	39.094150	137.348040	0.061811
0.03	NorCap-U00-197	std	0.000000	0.013543	6.269730	0.905305	0.721801	1.212890	48.745112	26.572509	94.908073	0.086028
0.03	NorCap-U00-199	std	0.000000	0.015291	7.329686	1.320585	1.077652	1.713263	99.409453	49.165507	209.276823	0.095445
0.03	NorCap-U00-200	std	0.000000	0.010802	4.572513	2.033023	1.716206	2.528740	82.881340	44.706276	155.935752	0.042850
0.03	NorCap-U00-201	std	0.000000	0.018861	8.807791	4.183882	3.604404	5.056799	106.760066	57.808840	204.888543	0.084501
0.03	NorCap-U00-202	std	0.000000	0.013235	6.198056	0.277711	0.223816	0.361135	80.553237	38.299807	177.372641	0.103918
0.03	NorCap-U00-209	std	0.000000	0.012546	5.970536	0.961980	0.791262	1.229313	51.415039	24.561222	116.768272	0.091091
0.03	NorCap-U00-212	std	0.000000	0.017207	7.961763	2.829474	2.374363	3.533634	97.124978	51.182374	192.226307	0.084495
0.03	NorCap-U00-215	std	0.000000	0.016834	7.911372	1.545928	1.304550	1.916286	98.782833	51.079822	199.997127	0.095719
0.03	NorCap-U01-1191	std	0.000000	0.014182	6.094260	3.486290	2.985634	4.254533	97.172561	53.670543	179.236912	0.055785
0.03	NorCap-U01-1195	std	0.000000	0.022125	9.868839	6.152025	5.038672	8.067014	171.580501	96.137210	312.458954	0.091682
0.03	NorCap-U01-1196	std	0.000000	0.016536	7.373142	2.061111	1.736638	2.570821	98.588456	51.731081	194.438620	0.082252
0.03	NorCap-U01-1204	std	0.000000	0.016866	7.580797	2.683634	2.213377	3.448159	110.303262	59.322768	210.422337	0.081578
0.03	NorCap-U01-1208	std	0.000000	0.017237	7.996222	1.837128	1.499691	2.386957	80.775873	45.107371	150.701279	0.096894
0.03	NorCap-U01-1607	std	0.000000	0.016508	7.777933	1.824951	1.575688	2.195325	122.080467	59.658971	259.291496	0.087881
0.03	NorCap-U01-1615	std	0.000000	0.016341	7.441445	2.109848	1.675554	2.863267	76.421101	42.734423	141.952043	0.087338
0.03	NorCap-U01-1631	std	0.000000	0.009617	3.924127	1.642133	1.389927	2.026147	58.890857	31.638398	111.972040	0.037231
0.03	NorCap-U99-351	std	0.000000	0.014567	6.535240	1.433972	1.190995	1.817093	88.168388	44.958294	178.617771	0.077528
0.03	NorCap-U99-355	std	0.000000	0.016677	8.013466	0.809653	0.675802	1.008962	102.588729	51.674514	212.534962	0.109742
0.03	NorCap-U99-370	std	0.000000	0.015701	7.450353	0.682177	0.549825	0.895844	95.342516	46.094359	207.889572	0.107382
